# Supplementary material for: On the Use of Carbon Cables from Plastic Solvent Combinations of Polystyrene and Toluene in Carbon Nanotube Synthesis
Source: Nanomaterials (Basel). 2021 Dec 21;12(1):9. doi: 10.3390/nano12010009 (PMC8746690; doi:10.3390/nano12010009)
Supplement: Supplementary file 1 [file nanomaterials-12-00009-s001.zip]

Archive with 629 entries (628 files):
- nanomaterials-1465201-supplementary.pdf
- Video S1- Video showing the iPerf testing of Ethernet speeds of CNT Ethernet cable.mp4.html
- Video S1- Video showing the iPerf testing of Ethernet speeds of CNT Ethernet cable.mp4_files/
- Video S1- Video showing the iPerf testing of Ethernet speeds of CNT Ethernet cable.mp4_files/accessibility-vfliGZNRm.css
- Video S1- Video showing the iPerf testing of Ethernet speeds of CNT Ethernet cable.mp4_files/accordion.amd.min-vflLi-JRe.js.download
- Video S1- Video showing the iPerf testing of Ethernet speeds of CNT Ethernet cable.mp4_files/actions.amd.min-vflNrtB9C.js.download
- Video S1- Video showing the iPerf testing of Ethernet speeds of CNT Ethernet cable.mp4_files/actions.amd.min-vflPReDzR.js.download
- Video S1- Video showing the iPerf testing of Ethernet speeds of CNT Ethernet cable.mp4_files/actions.min-vfl6zTtjM.js.download
- Video S1- Video showing the iPerf testing of Ethernet speeds of CNT Ethernet cable.mp4_files/actions.min-vflotDsAG.js.download
- Video S1- Video showing the iPerf testing of Ethernet speeds of CNT Ethernet cable.mp4_files/actions.min-vflqyQgIR.js.download
- Video S1- Video showing the iPerf testing of Ethernet speeds of CNT Ethernet cable.mp4_files/actions.min-vfl_PHrow.js.download
- Video S1- Video showing the iPerf testing of Ethernet speeds of CNT Ethernet cable.mp4_files/action_plugin.min-vflYbtRzJ.js.download
- Video S1- Video showing the iPerf testing of Ethernet speeds of CNT Ethernet cable.mp4_files/activity_list.amd.min-vfl14Dzze.js.download
- Video S1- Video showing the iPerf testing of Ethernet speeds of CNT Ethernet cable.mp4_files/adapter.amd.min-vflDuu4MW.js.download
- Video S1- Video showing the iPerf testing of Ethernet speeds of CNT Ethernet cable.mp4_files/alameda_bundle_chrome_en-vfl1Pp9i3.js.download
- Video S1- Video showing the iPerf testing of Ethernet speeds of CNT Ethernet cable.mp4_files/animate_scroll.min-vflnCv3JT.js.download
- Video S1- Video showing the iPerf testing of Ethernet speeds of CNT Ethernet cable.mp4_files/annotated_comment.min-vflfjMwye.js.download
- Video S1- Video showing the iPerf testing of Ethernet speeds of CNT Ethernet cable.mp4_files/annotation_label.min-vfl12JDrG.js.download
- Video S1- Video showing the iPerf testing of Ethernet speeds of CNT Ethernet cable.mp4_files/annotation_toggle.min-vflQ58mEw.js.download
- Video S1- Video showing the iPerf testing of Ethernet speeds of CNT Ethernet cable.mp4_files/api.min-vflZYnVbj.js.download
- Video S1- Video showing the iPerf testing of Ethernet speeds of CNT Ethernet cable.mp4_files/app.min-vflyXHraU.js.download
- Video S1- Video showing the iPerf testing of Ethernet speeds of CNT Ethernet cable.mp4_files/application_slice.min-vflKwbQvV.js.download
- Video S1- Video showing the iPerf testing of Ethernet speeds of CNT Ethernet cable.mp4_files/approval_delete_modal.min-vflE_bA_4.js.download
- Video S1- Video showing the iPerf testing of Ethernet speeds of CNT Ethernet cable.mp4_files/approval_io_client.amd.min-vflr1a5lp.js.download
- Video S1- Video showing the iPerf testing of Ethernet speeds of CNT Ethernet cable.mp4_files/approval_io_client.min-vflYx6LD2.js.download
- Video S1- Video showing the iPerf testing of Ethernet speeds of CNT Ethernet cable.mp4_files/approval_metadata.amd.min-vflovM4hn.js.download
- Video S1- Video showing the iPerf testing of Ethernet speeds of CNT Ethernet cable.mp4_files/approval_utils.min-vfl-lgi6Y.js.download
- Video S1- Video showing the iPerf testing of Ethernet speeds of CNT Ethernet cable.mp4_files/app_download_interstitial.min-vflpbNwZP.js.download
- Video S1- Video showing the iPerf testing of Ethernet speeds of CNT Ethernet cable.mp4_files/arrow.min-vflnQCV3G.js.download
- Video S1- Video showing the iPerf testing of Ethernet speeds of CNT Ethernet cable.mp4_files/asset_url_rewrite.min-vflwDSsRv.js.download
- Video S1- Video showing the iPerf testing of Ethernet speeds of CNT Ethernet cable.mp4_files/async_replay_dialog.min-vflASf3Xl.js.download
- Video S1- Video showing the iPerf testing of Ethernet speeds of CNT Ethernet cable.mp4_files/audio_waveform.min-vfl4Shadx.js.download
- Video S1- Video showing the iPerf testing of Ethernet speeds of CNT Ethernet cable.mp4_files/auth_body_v2.min-vflsuBsZB.js.download
- Video S1- Video showing the iPerf testing of Ethernet speeds of CNT Ethernet cable.mp4_files/auth_modal.min-vflZYBWBg.js.download
- Video S1- Video showing the iPerf testing of Ethernet speeds of CNT Ethernet cable.mp4_files/avatars.min-vflcvzrEo.js.download
- Video S1- Video showing the iPerf testing of Ethernet speeds of CNT Ethernet cable.mp4_files/av_metadata.amd.min-vflwCfIu1.js.download
- Video S1- Video showing the iPerf testing of Ethernet speeds of CNT Ethernet cable.mp4_files/basic_comments_blade.amd.min-vfl-O2PmE.js.download
- Video S1- Video showing the iPerf testing of Ethernet speeds of CNT Ethernet cable.mp4_files/basic_metadata.amd.min-vflkAHdcM.js.download
- Video S1- Video showing the iPerf testing of Ethernet speeds of CNT Ethernet cable.mp4_files/beacon_middleware.min-vfl0bH-Zl.js.download
- Video S1- Video showing the iPerf testing of Ethernet speeds of CNT Ethernet cable.mp4_files/blade.amd.min-vfl-v1L-3.js.download
- Video S1- Video showing the iPerf testing of Ethernet speeds of CNT Ethernet cable.mp4_files/bolt_middleware.amd.min-vfl9Svydg.js.download
- Video S1- Video showing the iPerf testing of Ethernet speeds of CNT Ethernet cable.mp4_files/button-vfllw60O5.css
- Video S1- Video showing the iPerf testing of Ethernet speeds of CNT Ethernet cable.mp4_files/byline.min-vflmqTScq.js.download
- Video S1- Video showing the iPerf testing of Ethernet speeds of CNT Ethernet cable.mp4_files/calc_visibility_data.min-vflumvX3b.js.download
- Video S1- Video showing the iPerf testing of Ethernet speeds of CNT Ethernet cable.mp4_files/cancel_button.min-vflWzUwrT.js.download
- Video S1- Video showing the iPerf testing of Ethernet speeds of CNT Ethernet cable.mp4_files/canvasToImage.min-vflrTWUmi.js.download
- Video S1- Video showing the iPerf testing of Ethernet speeds of CNT Ethernet cable.mp4_files/click_outside.min-vfl1m0BHg.js.download
- Video S1- Video showing the iPerf testing of Ethernet speeds of CNT Ethernet cable.mp4_files/client.min-vflKyL0Bo.js.download
- Video S1- Video showing the iPerf testing of Ethernet speeds of CNT Ethernet cable.mp4_files/client_builder.min-vflS0aAyQ.js.download
- Video S1- Video showing the iPerf testing of Ethernet speeds of CNT Ethernet cable.mp4_files/cloud_docs.min-vfl9skenR.js.download
- Video S1- Video showing the iPerf testing of Ethernet speeds of CNT Ethernet cable.mp4_files/cloud_docs.min-vflR08434.js.download
- Video S1- Video showing the iPerf testing of Ethernet speeds of CNT Ethernet cable.mp4_files/cloud_docs_compat.min-vflnYnquu.js.download
- Video S1- Video showing the iPerf testing of Ethernet speeds of CNT Ethernet cable.mp4_files/cloud_doc_message.min-vflkNjCBT.js.download
- Video S1- Video showing the iPerf testing of Ethernet speeds of CNT Ethernet cable.mp4_files/coachmark_location.min-vfl5A73im.js.download
- Video S1- Video showing the iPerf testing of Ethernet speeds of CNT Ethernet cable.mp4_files/coachmark_position.min-vflAPv_9l.js.download
- Video S1- Video showing the iPerf testing of Ethernet speeds of CNT Ethernet cable.mp4_files/coachmark_target.min-vflJdOkO8.js.download
- Video S1- Video showing the iPerf testing of Ethernet speeds of CNT Ethernet cable.mp4_files/coach_mark_container.min-vflubysd3.js.download
- Video S1- Video showing the iPerf testing of Ethernet speeds of CNT Ethernet cable.mp4_files/collapsed_blade_icon.amd.min-vflQMquFQ.js.download
- Video S1- Video showing the iPerf testing of Ethernet speeds of CNT Ethernet cable.mp4_files/collapsed_right_rail.amd.min-vflNmTTMn.js.download
- Video S1- Video showing the iPerf testing of Ethernet speeds of CNT Ethernet cable.mp4_files/comment.min-vflBNAd2y.js.download
- Video S1- Video showing the iPerf testing of Ethernet speeds of CNT Ethernet cable.mp4_files/comments.min-vfl9W-xV4.js.download
- Video S1- Video showing the iPerf testing of Ethernet speeds of CNT Ethernet cable.mp4_files/comments_blade.amd.min-vfl0Pimv7.js.download
- Video S1- Video showing the iPerf testing of Ethernet speeds of CNT Ethernet cable.mp4_files/comment_component_wrapper.amd.min-vflIweunM.js.download
- Video S1- Video showing the iPerf testing of Ethernet speeds of CNT Ethernet cable.mp4_files/comment_editor.min-vflaeiiUt.js.download
- Video S1- Video showing the iPerf testing of Ethernet speeds of CNT Ethernet cable.mp4_files/comment_editor_tagline.min-vflmwlM4Q.js.download
- Video S1- Video showing the iPerf testing of Ethernet speeds of CNT Ethernet cable.mp4_files/comment_renderer.min-vfln8ksKG.js.download
- Video S1- Video showing the iPerf testing of Ethernet speeds of CNT Ethernet cable.mp4_files/comment_stream.min-vflOldGia.js.download
- Video S1- Video showing the iPerf testing of Ethernet speeds of CNT Ethernet cable.mp4_files/comment_stream_post_bar.min-vflUEWDZq.js.download
- Video S1- Video showing the iPerf testing of Ethernet speeds of CNT Ethernet cable.mp4_files/comment_title.min-vflm55MBJ.js.download
- Video S1- Video showing the iPerf testing of Ethernet speeds of CNT Ethernet cable.mp4_files/comment_utils.min-vflm6HsNA.js.download
- Video S1- Video showing the iPerf testing of Ethernet speeds of CNT Ethernet cable.mp4_files/comment_utils.min-vflVQOc5t.js.download
- Video S1- Video showing the iPerf testing of Ethernet speeds of CNT Ethernet cable.mp4_files/common.min-vflFD2TDh.js.download
- Video S1- Video showing the iPerf testing of Ethernet speeds of CNT Ethernet cable.mp4_files/components-vfl9706n8.css
- Video S1- Video showing the iPerf testing of Ethernet speeds of CNT Ethernet cable.mp4_files/conductor.min-vflaXaxAv.js.download
- Video S1- Video showing the iPerf testing of Ethernet speeds of CNT Ethernet cable.mp4_files/consent_iframe_wrapper.min-vflOho9RP.js.download
- Video S1- Video showing the iPerf testing of Ethernet speeds of CNT Ethernet cable.mp4_files/constants.min-vfl5_DI4c.js.download
- Video S1- Video showing the iPerf testing of Ethernet speeds of CNT Ethernet cable.mp4_files/constants.min-vflInCn_z.js.download
- Video S1- Video showing the iPerf testing of Ethernet speeds of CNT Ethernet cable.mp4_files/constants.min-vfl_mu-06.js.download
- Video S1- Video showing the iPerf testing of Ethernet speeds of CNT Ethernet cable.mp4_files/container.min-vflITTUbc.js.download
- Video S1- Video showing the iPerf testing of Ethernet speeds of CNT Ethernet cable.mp4_files/container.min-vflxdaWxA.js.download
- Video S1- Video showing the iPerf testing of Ethernet speeds of CNT Ethernet cable.mp4_files/container_interaction.min-vfl2kNaJ9.js.download
- Video S1- Video showing the iPerf testing of Ethernet speeds of CNT Ethernet cable.mp4_files/content.amd.min-vfl5zsd4B.js.download
- Video S1- Video showing the iPerf testing of Ethernet speeds of CNT Ethernet cable.mp4_files/content_metadata.amd.min-vflzDBBfR.js.download
- Video S1- Video showing the iPerf testing of Ethernet speeds of CNT Ethernet cable.mp4_files/content_metadata_ui.amd.min-vflXSgEzq.js.download
- Video S1- Video showing the iPerf testing of Ethernet speeds of CNT Ethernet cable.mp4_files/context.amd.min-vflgtpRAi.js.download
- Video S1- Video showing the iPerf testing of Ethernet speeds of CNT Ethernet cable.mp4_files/context.amd.min-vflmmoWkh.js.download
- Video S1- Video showing the iPerf testing of Ethernet speeds of CNT Ethernet cable.mp4_files/context.amd.min-vflmPt6O5.js.download
- Video S1- Video showing the iPerf testing of Ethernet speeds of CNT Ethernet cable.mp4_files/context.min-vfl8uBO9S.js.download
- Video S1- Video showing the iPerf testing of Ethernet speeds of CNT Ethernet cable.mp4_files/context.min-vflRwnIgT.js.download
- Video S1- Video showing the iPerf testing of Ethernet speeds of CNT Ethernet cable.mp4_files/conversion_plugin.min-vfl47jRMV.js.download
- Video S1- Video showing the iPerf testing of Ethernet speeds of CNT Ethernet cable.mp4_files/copy_plugin.min-vflocA8u4.js.download
- Video S1- Video showing the iPerf testing of Ethernet speeds of CNT Ethernet cable.mp4_files/csrf_hmac.min-vflQuGsTR.js.download
- Video S1- Video showing the iPerf testing of Ethernet speeds of CNT Ethernet cable.mp4_files/ctas.min-vfl9vlXe7.js.download
- Video S1- Video showing the iPerf testing of Ethernet speeds of CNT Ethernet cable.mp4_files/data.min-vflQkrqCl.js.download
- Video S1- Video showing the iPerf testing of Ethernet speeds of CNT Ethernet cable.mp4_files/delete_plugin.min-vflMY9Mz_.js.download
- Video S1- Video showing the iPerf testing of Ethernet speeds of CNT Ethernet cable.mp4_files/disabled_time_annotation_tooltip.min-vflE5_QQ6.js.download
- Video S1- Video showing the iPerf testing of Ethernet speeds of CNT Ethernet cable.mp4_files/document_actions.min-vflFeHUJe.js.download
- Video S1- Video showing the iPerf testing of Ethernet speeds of CNT Ethernet cable.mp4_files/document_actions.min-vflZs2efD.js.download
- Video S1- Video showing the iPerf testing of Ethernet speeds of CNT Ethernet cable.mp4_files/document_actions_slice.min-vflbvEUVE.js.download
- Video S1- Video showing the iPerf testing of Ethernet speeds of CNT Ethernet cable.mp4_files/document_action_dispatcher.min-vflMp9YbJ.js.download
- Video S1- Video showing the iPerf testing of Ethernet speeds of CNT Ethernet cable.mp4_files/document_message_bus_factories.min-vflzvqNLu.js.download
- Video S1- Video showing the iPerf testing of Ethernet speeds of CNT Ethernet cable.mp4_files/document_preview.min-vflMEJvkS.js.download
- Video S1- Video showing the iPerf testing of Ethernet speeds of CNT Ethernet cable.mp4_files/document_proxy.min-vfluiDSvl.js.download
- Video S1- Video showing the iPerf testing of Ethernet speeds of CNT Ethernet cable.mp4_files/document_reply_dispatcher.min-vflnqzAkR.js.download
- Video S1- Video showing the iPerf testing of Ethernet speeds of CNT Ethernet cable.mp4_files/document_sidebar.min-vflNr4WUh.js.download
- Video S1- Video showing the iPerf testing of Ethernet speeds of CNT Ethernet cable.mp4_files/doc_metadata.amd.min-vflvrVpCm.js.download
- Video S1- Video showing the iPerf testing of Ethernet speeds of CNT Ethernet cable.mp4_files/download_plugin.min-vflKGbDNM.js.download
- Video S1- Video showing the iPerf testing of Ethernet speeds of CNT Ethernet cable.mp4_files/download_utils.min-vflUzYyZ7.js.download
- Video S1- Video showing the iPerf testing of Ethernet speeds of CNT Ethernet cable.mp4_files/drawImageTile.min-vflAlRO6z.js.download
- Video S1- Video showing the iPerf testing of Ethernet speeds of CNT Ethernet cable.mp4_files/drawTextTile.min-vfl1FPsQq.js.download
- Video S1- Video showing the iPerf testing of Ethernet speeds of CNT Ethernet cable.mp4_files/eager.min-vflLEkM55.js.download
- Video S1- Video showing the iPerf testing of Ethernet speeds of CNT Ethernet cable.mp4_files/editor_multiplexor.min-vflu8nA_4.js.download
- Video S1- Video showing the iPerf testing of Ethernet speeds of CNT Ethernet cable.mp4_files/edit_fullscreen_plugin_action.min-vflR8f-8E.js.download
- Video S1- Video showing the iPerf testing of Ethernet speeds of CNT Ethernet cable.mp4_files/edit_plugin_sidebar.min-vflmCRy41.js.download
- Video S1- Video showing the iPerf testing of Ethernet speeds of CNT Ethernet cable.mp4_files/emails-vflCpG_Hm.css
- Video S1- Video showing the iPerf testing of Ethernet speeds of CNT Ethernet cable.mp4_files/en.js.download
- Video S1- Video showing the iPerf testing of Ethernet speeds of CNT Ethernet cable.mp4_files/end
- Video S1- Video showing the iPerf testing of Ethernet speeds of CNT Ethernet cable.mp4_files/error_boundary.min-vflVtF6RT.js.download
- Video S1- Video showing the iPerf testing of Ethernet speeds of CNT Ethernet cable.mp4_files/event_relay.min-vfl4foWDs.js.download
- Video S1- Video showing the iPerf testing of Ethernet speeds of CNT Ethernet cable.mp4_files/evidon-banner.js.download
- Video S1- Video showing the iPerf testing of Ethernet speeds of CNT Ethernet cable.mp4_files/evidon-sitenotice-tag.js.download
- Video S1- Video showing the iPerf testing of Ethernet speeds of CNT Ethernet cable.mp4_files/exception.min-vflVggUQW.js.download
- Video S1- Video showing the iPerf testing of Ethernet speeds of CNT Ethernet cable.mp4_files/expanded_right_rail.amd.min-vflyB0cEN.js.download
- Video S1- Video showing the iPerf testing of Ethernet speeds of CNT Ethernet cable.mp4_files/exp_cards-vfls5BO1G.css
- Video S1- Video showing the iPerf testing of Ethernet speeds of CNT Ethernet cable.mp4_files/extensions.min-vflIsrbOO.js.download
- Video S1- Video showing the iPerf testing of Ethernet speeds of CNT Ethernet cable.mp4_files/extensions_menu_component_v2.min-vflntiGmz.js.download
- Video S1- Video showing the iPerf testing of Ethernet speeds of CNT Ethernet cable.mp4_files/extensions_mini_directory_modal.min-vflNhbn9b.js.download
- Video S1- Video showing the iPerf testing of Ethernet speeds of CNT Ethernet cable.mp4_files/extensions_popover_content_component_v2.min-vflmTljDc.js.download
- Video S1- Video showing the iPerf testing of Ethernet speeds of CNT Ethernet cable.mp4_files/extensions_utils.min-vflA1B-sV.js.download
- Video S1- Video showing the iPerf testing of Ethernet speeds of CNT Ethernet cable.mp4_files/facepile_members_avatar.min-vfldc80g8.js.download
- Video S1- Video showing the iPerf testing of Ethernet speeds of CNT Ethernet cable.mp4_files/feature_config.min-vflJDBjyO.js.download
- Video S1- Video showing the iPerf testing of Ethernet speeds of CNT Ethernet cable.mp4_files/file.min-vflDWNKu9.js.download
- Video S1- Video showing the iPerf testing of Ethernet speeds of CNT Ethernet cable.mp4_files/filepath.amd.min-vflFkYt1r.js.download
- Video S1- Video showing the iPerf testing of Ethernet speeds of CNT Ethernet cable.mp4_files/file_activity.amd.min-vflV4mQ_i.js.download
- Video S1- Video showing the iPerf testing of Ethernet speeds of CNT Ethernet cable.mp4_files/file_activity_blade.amd.min-vflcWHRAv.js.download
- Video S1- Video showing the iPerf testing of Ethernet speeds of CNT Ethernet cable.mp4_files/file_activity_blade_plugin.min-vflzm4gAZ.js.download
- Video S1- Video showing the iPerf testing of Ethernet speeds of CNT Ethernet cable.mp4_files/file_activity_stream.min-vfls2aVJM.js.download
- Video S1- Video showing the iPerf testing of Ethernet speeds of CNT Ethernet cable.mp4_files/file_breadcrumb.amd.min-vflzFaka5.js.download
- Video S1- Video showing the iPerf testing of Ethernet speeds of CNT Ethernet cable.mp4_files/file_category.amd.min-vfl0gtWLr.js.download
- Video S1- Video showing the iPerf testing of Ethernet speeds of CNT Ethernet cable.mp4_files/file_conversion_options.min-vflKGX9DG.js.download
- Video S1- Video showing the iPerf testing of Ethernet speeds of CNT Ethernet cable.mp4_files/file_system.min-vfl7lYrKe.js.download
- Video S1- Video showing the iPerf testing of Ethernet speeds of CNT Ethernet cable.mp4_files/file_system.min-vflChRg9_.js.download
- Video S1- Video showing the iPerf testing of Ethernet speeds of CNT Ethernet cable.mp4_files/file_viewer.min-vflAP8Lq0.js.download
- Video S1- Video showing the iPerf testing of Ethernet speeds of CNT Ethernet cable.mp4_files/file_viewer.min-vflmrD8XN.js.download
- Video S1- Video showing the iPerf testing of Ethernet speeds of CNT Ethernet cable.mp4_files/filter.amd.min-vflthRAL2.js.download
- Video S1- Video showing the iPerf testing of Ethernet speeds of CNT Ethernet cable.mp4_files/first_party_comment_advisory.min-vflc83-_3.js.download
- Video S1- Video showing the iPerf testing of Ethernet speeds of CNT Ethernet cable.mp4_files/flash_pagelet.min-vflLoae7i.js.download
- Video S1- Video showing the iPerf testing of Ethernet speeds of CNT Ethernet cable.mp4_files/flows.min-vflw0ofuz.js.download
- Video S1- Video showing the iPerf testing of Ethernet speeds of CNT Ethernet cable.mp4_files/focus_container_component.min-vflyYnDkQ.js.download
- Video S1- Video showing the iPerf testing of Ethernet speeds of CNT Ethernet cable.mp4_files/font_paper_atlas_grotesk-vflEbKJso.css
- Video S1- Video showing the iPerf testing of Ethernet speeds of CNT Ethernet cable.mp4_files/footer.min-vflNVEfJH.js.download
- Video S1- Video showing the iPerf testing of Ethernet speeds of CNT Ethernet cable.mp4_files/foundation-vfl4TNsHm.css
- Video S1- Video showing the iPerf testing of Ethernet speeds of CNT Ethernet cable.mp4_files/frame_steppers.min-vfl9UOQJJ.js.download
- Video S1- Video showing the iPerf testing of Ethernet speeds of CNT Ethernet cable.mp4_files/full_screen.min-vflOKDpJj.js.download
- Video S1- Video showing the iPerf testing of Ethernet speeds of CNT Ethernet cable.mp4_files/full_screen.min-vflZJYjsK.js.download
- Video S1- Video showing the iPerf testing of Ethernet speeds of CNT Ethernet cable.mp4_files/getImageDefaultSizes.min-vfle1Dsqr.js.download
- Video S1- Video showing the iPerf testing of Ethernet speeds of CNT Ethernet cable.mp4_files/getImageFromFile.min-vfl_U09eA.js.download
- Video S1- Video showing the iPerf testing of Ethernet speeds of CNT Ethernet cable.mp4_files/getWatermarkScale.min-vfli6pSa9.js.download
- Video S1- Video showing the iPerf testing of Ethernet speeds of CNT Ethernet cable.mp4_files/head
- Video S1- Video showing the iPerf testing of Ethernet speeds of CNT Ethernet cable.mp4_files/header.amd.min-vfl8C4MIB.js.download
- Video S1- Video showing the iPerf testing of Ethernet speeds of CNT Ethernet cable.mp4_files/header.amd.min-vflQNHD48.js.download
- Video S1- Video showing the iPerf testing of Ethernet speeds of CNT Ethernet cable.mp4_files/header.min-vflF3bOdJ.js.download
- Video S1- Video showing the iPerf testing of Ethernet speeds of CNT Ethernet cable.mp4_files/helpers.min-vflFQwnEA.js.download
- Video S1- Video showing the iPerf testing of Ethernet speeds of CNT Ethernet cable.mp4_files/help_menu.min-vflZOBIJU.js.download
- Video S1- Video showing the iPerf testing of Ethernet speeds of CNT Ethernet cable.mp4_files/highlights.min-vflpPTC7R.js.download
- Video S1- Video showing the iPerf testing of Ethernet speeds of CNT Ethernet cable.mp4_files/hooks.amd.min-vfl8mNZhf.js.download
- Video S1- Video showing the iPerf testing of Ethernet speeds of CNT Ethernet cable.mp4_files/hooks.amd.min-vflAfW0te.js.download
- Video S1- Video showing the iPerf testing of Ethernet speeds of CNT Ethernet cable.mp4_files/hooks.amd.min-vflp9fN4m.js.download
- Video S1- Video showing the iPerf testing of Ethernet speeds of CNT Ethernet cable.mp4_files/hooks.amd.min-vflRQE5AN.js.download
- Video S1- Video showing the iPerf testing of Ethernet speeds of CNT Ethernet cable.mp4_files/hooks.min-vflY09XZx.js.download
- Video S1- Video showing the iPerf testing of Ethernet speeds of CNT Ethernet cable.mp4_files/hstsping
- Video S1- Video showing the iPerf testing of Ethernet speeds of CNT Ethernet cable.mp4_files/iframe_origin_slice.min-vflteGhrA.js.download
- Video S1- Video showing the iPerf testing of Ethernet speeds of CNT Ethernet cable.mp4_files/iframe_url_util.min-vfl5QkaYX.js.download
- Video S1- Video showing the iPerf testing of Ethernet speeds of CNT Ethernet cable.mp4_files/image_helpers.min-vflUER3Z1.js.download
- Video S1- Video showing the iPerf testing of Ethernet speeds of CNT Ethernet cable.mp4_files/image_metadata.amd.min-vfled5vDI.js.download
- Video S1- Video showing the iPerf testing of Ethernet speeds of CNT Ethernet cable.mp4_files/image_size.min-vflGRMIZs.js.download
- Video S1- Video showing the iPerf testing of Ethernet speeds of CNT Ethernet cable.mp4_files/index-vflV1CLGF.css
- Video S1- Video showing the iPerf testing of Ethernet speeds of CNT Ethernet cable.mp4_files/index.amd.min-vfl-pPZz2.js.download
- Video S1- Video showing the iPerf testing of Ethernet speeds of CNT Ethernet cable.mp4_files/index.amd.min-vflKuzGJ3.js.download
- Video S1- Video showing the iPerf testing of Ethernet speeds of CNT Ethernet cable.mp4_files/index.amd.min-vflMQ5sWU.js.download
- Video S1- Video showing the iPerf testing of Ethernet speeds of CNT Ethernet cable.mp4_files/index.amd.min-vflmuZm0L.js.download
- Video S1- Video showing the iPerf testing of Ethernet speeds of CNT Ethernet cable.mp4_files/index.amd.min-vflrb8BPO.js.download
- Video S1- Video showing the iPerf testing of Ethernet speeds of CNT Ethernet cable.mp4_files/index.amd.min-vflRI1Sxw.js.download
- Video S1- Video showing the iPerf testing of Ethernet speeds of CNT Ethernet cable.mp4_files/index.amd.min-vflxD3yHp.js.download
- Video S1- Video showing the iPerf testing of Ethernet speeds of CNT Ethernet cable.mp4_files/index.amd.min-vflydCCCq.js.download
- Video S1- Video showing the iPerf testing of Ethernet speeds of CNT Ethernet cable.mp4_files/index.esm-vflbn6TNv.js.download
- Video S1- Video showing the iPerf testing of Ethernet speeds of CNT Ethernet cable.mp4_files/index.min-vfl-F_fPx.js.download
- Video S1- Video showing the iPerf testing of Ethernet speeds of CNT Ethernet cable.mp4_files/index.min-vfl-lICmY.js.download
- Video S1- Video showing the iPerf testing of Ethernet speeds of CNT Ethernet cable.mp4_files/index.min-vfl0kFYoE.js.download
- Video S1- Video showing the iPerf testing of Ethernet speeds of CNT Ethernet cable.mp4_files/index.min-vfl1qeazN.js.download
- Video S1- Video showing the iPerf testing of Ethernet speeds of CNT Ethernet cable.mp4_files/index.min-vfl3mPDOW.js.download
- Video S1- Video showing the iPerf testing of Ethernet speeds of CNT Ethernet cable.mp4_files/index.min-vfl6En-eX.js.download
- Video S1- Video showing the iPerf testing of Ethernet speeds of CNT Ethernet cable.mp4_files/index.min-vflA3TM2r.js.download
- Video S1- Video showing the iPerf testing of Ethernet speeds of CNT Ethernet cable.mp4_files/index.min-vflaLAI_5.js.download
- Video S1- Video showing the iPerf testing of Ethernet speeds of CNT Ethernet cable.mp4_files/index.min-vflbMz0Zu.js.download
- Video S1- Video showing the iPerf testing of Ethernet speeds of CNT Ethernet cable.mp4_files/index.min-vflCJysaf.js.download
- Video S1- Video showing the iPerf testing of Ethernet speeds of CNT Ethernet cable.mp4_files/index.min-vflEqmc30.js.download
- Video S1- Video showing the iPerf testing of Ethernet speeds of CNT Ethernet cable.mp4_files/index.min-vflf-E40T.js.download
- Video S1- Video showing the iPerf testing of Ethernet speeds of CNT Ethernet cable.mp4_files/index.min-vflFNlMy_.js.download
- Video S1- Video showing the iPerf testing of Ethernet speeds of CNT Ethernet cable.mp4_files/index.min-vflgp4lgl.js.download
- Video S1- Video showing the iPerf testing of Ethernet speeds of CNT Ethernet cable.mp4_files/index.min-vflgPn_mV.js.download
- Video S1- Video showing the iPerf testing of Ethernet speeds of CNT Ethernet cable.mp4_files/index.min-vflH63OEG.js.download
- Video S1- Video showing the iPerf testing of Ethernet speeds of CNT Ethernet cable.mp4_files/index.min-vflHahUh2.js.download
- Video S1- Video showing the iPerf testing of Ethernet speeds of CNT Ethernet cable.mp4_files/index.min-vflibwbWh.js.download
- Video S1- Video showing the iPerf testing of Ethernet speeds of CNT Ethernet cable.mp4_files/index.min-vflJaJ0xv.js.download
- Video S1- Video showing the iPerf testing of Ethernet speeds of CNT Ethernet cable.mp4_files/index.min-vflkSka5v.js.download
- Video S1- Video showing the iPerf testing of Ethernet speeds of CNT Ethernet cable.mp4_files/index.min-vflKXe3QE.js.download
- Video S1- Video showing the iPerf testing of Ethernet speeds of CNT Ethernet cable.mp4_files/index.min-vflm2FGQd.js.download
- Video S1- Video showing the iPerf testing of Ethernet speeds of CNT Ethernet cable.mp4_files/index.min-vflNSYnGQ.js.download
- Video S1- Video showing the iPerf testing of Ethernet speeds of CNT Ethernet cable.mp4_files/index.min-vflOGIQoZ.js.download
- Video S1- Video showing the iPerf testing of Ethernet speeds of CNT Ethernet cable.mp4_files/index.min-vflr17igM.js.download
- Video S1- Video showing the iPerf testing of Ethernet speeds of CNT Ethernet cable.mp4_files/index.min-vflRhBN5s.js.download
- Video S1- Video showing the iPerf testing of Ethernet speeds of CNT Ethernet cable.mp4_files/index.min-vflRuUbHb.js.download
- Video S1- Video showing the iPerf testing of Ethernet speeds of CNT Ethernet cable.mp4_files/index.min-vflTuyntR.js.download
- Video S1- Video showing the iPerf testing of Ethernet speeds of CNT Ethernet cable.mp4_files/index.min-vflTVmPk8.js.download
- Video S1- Video showing the iPerf testing of Ethernet speeds of CNT Ethernet cable.mp4_files/index.min-vflUfKYqF.js.download
- Video S1- Video showing the iPerf testing of Ethernet speeds of CNT Ethernet cable.mp4_files/index.min-vflvDA60_.js.download
- Video S1- Video showing the iPerf testing of Ethernet speeds of CNT Ethernet cable.mp4_files/index.min-vflvsqAdw.js.download
- Video S1- Video showing the iPerf testing of Ethernet speeds of CNT Ethernet cable.mp4_files/index.min-vflVvD_7V.js.download
- Video S1- Video showing the iPerf testing of Ethernet speeds of CNT Ethernet cable.mp4_files/index.min-vflWRkM1j.js.download
- Video S1- Video showing the iPerf testing of Ethernet speeds of CNT Ethernet cable.mp4_files/index.min-vflXpaaOo.js.download
- Video S1- Video showing the iPerf testing of Ethernet speeds of CNT Ethernet cable.mp4_files/index.web-vfl7fyKnY.css
- Video S1- Video showing the iPerf testing of Ethernet speeds of CNT Ethernet cable.mp4_files/index.web-vflABEtwa.css
- Video S1- Video showing the iPerf testing of Ethernet speeds of CNT Ethernet cable.mp4_files/index.web-vflbHvh9w.css
- Video S1- Video showing the iPerf testing of Ethernet speeds of CNT Ethernet cable.mp4_files/index.web-vfldw1cUu.css
- Video S1- Video showing the iPerf testing of Ethernet speeds of CNT Ethernet cable.mp4_files/index.web-vfleMRwk2.css
- Video S1- Video showing the iPerf testing of Ethernet speeds of CNT Ethernet cable.mp4_files/index.web-vflfsfj-g.css
- Video S1- Video showing the iPerf testing of Ethernet speeds of CNT Ethernet cable.mp4_files/index.web-vfliw9181.css
- Video S1- Video showing the iPerf testing of Ethernet speeds of CNT Ethernet cable.mp4_files/index.web-vflw9uINO.css
- Video S1- Video showing the iPerf testing of Ethernet speeds of CNT Ethernet cable.mp4_files/index.web-vfl_TJZKT.css
- Video S1- Video showing the iPerf testing of Ethernet speeds of CNT Ethernet cable.mp4_files/info_blade.amd.min-vfletXxIM.js.download
- Video S1- Video showing the iPerf testing of Ethernet speeds of CNT Ethernet cable.mp4_files/info_blade_plugin.min-vflYkic8m.js.download
- Video S1- Video showing the iPerf testing of Ethernet speeds of CNT Ethernet cable.mp4_files/integrations.min-vflq8bhga.js.download
- Video S1- Video showing the iPerf testing of Ethernet speeds of CNT Ethernet cable.mp4_files/interactive_editor_container.min-vflvssk1d.js.download
- Video S1- Video showing the iPerf testing of Ethernet speeds of CNT Ethernet cable.mp4_files/item.amd.min-vflvo1YOk.js.download
- Video S1- Video showing the iPerf testing of Ethernet speeds of CNT Ethernet cable.mp4_files/jquery-vflYfRgmF.js.download
- Video S1- Video showing the iPerf testing of Ethernet speeds of CNT Ethernet cable.mp4_files/layer.min-vflQOGA9B.js.download
- Video S1- Video showing the iPerf testing of Ethernet speeds of CNT Ethernet cable.mp4_files/lazy.min-vflAkJXHm.js.download
- Video S1- Video showing the iPerf testing of Ethernet speeds of CNT Ethernet cable.mp4_files/lazy_ux_analytics.min-vflUnRRc7.js.download
- Video S1- Video showing the iPerf testing of Ethernet speeds of CNT Ethernet cable.mp4_files/leave_active_mode_wrapper.min-vflCKJKts.js.download
- Video S1- Video showing the iPerf testing of Ethernet speeds of CNT Ethernet cable.mp4_files/lifecycle.min-vfl7pfptw.js.download
- Video S1- Video showing the iPerf testing of Ethernet speeds of CNT Ethernet cable.mp4_files/loader.min-vfl-hYrbh.js.download
- Video S1- Video showing the iPerf testing of Ethernet speeds of CNT Ethernet cable.mp4_files/loader.min-vfl2iobWH.js.download
- Video S1- Video showing the iPerf testing of Ethernet speeds of CNT Ethernet cable.mp4_files/loader.min-vfl7qxTbN.js.download
- Video S1- Video showing the iPerf testing of Ethernet speeds of CNT Ethernet cable.mp4_files/loader.min-vfl9ZGw-k.js.download
- Video S1- Video showing the iPerf testing of Ethernet speeds of CNT Ethernet cable.mp4_files/loader.min-vflcies5C.js.download
- Video S1- Video showing the iPerf testing of Ethernet speeds of CNT Ethernet cable.mp4_files/loader.min-vflU6BY7p.js.download
- Video S1- Video showing the iPerf testing of Ethernet speeds of CNT Ethernet cable.mp4_files/loader.min-vflV0Tg9E.js.download
- Video S1- Video showing the iPerf testing of Ethernet speeds of CNT Ethernet cable.mp4_files/logging_middleware.amd.min-vflHIMY3G.js.download
- Video S1- Video showing the iPerf testing of Ethernet speeds of CNT Ethernet cable.mp4_files/logging_middleware.min-vflvXXAOk.js.download
- Video S1- Video showing the iPerf testing of Ethernet speeds of CNT Ethernet cable.mp4_files/login_form-vflPyw88n.css
- Video S1- Video showing the iPerf testing of Ethernet speeds of CNT Ethernet cable.mp4_files/login_or_register-vfltaMbmJ.css
- Video S1- Video showing the iPerf testing of Ethernet speeds of CNT Ethernet cable.mp4_files/login_signup_buttons.min-vfl3GJDQ8.js.download
- Video S1- Video showing the iPerf testing of Ethernet speeds of CNT Ethernet cable.mp4_files/maestro_layout-vflu7xQFi.css
- Video S1- Video showing the iPerf testing of Ethernet speeds of CNT Ethernet cable.mp4_files/markers.min-vfl5KhJUp.js.download
- Video S1- Video showing the iPerf testing of Ethernet speeds of CNT Ethernet cable.mp4_files/markers.min-vfluPYfx7.js.download
- Video S1- Video showing the iPerf testing of Ethernet speeds of CNT Ethernet cable.mp4_files/measureText.min-vflphR9ZL.js.download
- Video S1- Video showing the iPerf testing of Ethernet speeds of CNT Ethernet cable.mp4_files/meatball_menu.amd.min-vflycz28A.js.download
- Video S1- Video showing the iPerf testing of Ethernet speeds of CNT Ethernet cable.mp4_files/meatball_menu.min-vfl6RZ3Y9.js.download
- Video S1- Video showing the iPerf testing of Ethernet speeds of CNT Ethernet cable.mp4_files/media_addon.min-vfl6IpCa-.js.download
- Video S1- Video showing the iPerf testing of Ethernet speeds of CNT Ethernet cable.mp4_files/menu_content.min-vflye1ofQ.js.download
- Video S1- Video showing the iPerf testing of Ethernet speeds of CNT Ethernet cable.mp4_files/menu_survey.min-vfl_BXtaH.js.download
- Video S1- Video showing the iPerf testing of Ethernet speeds of CNT Ethernet cable.mp4_files/metadata_row.amd.min-vflXPWbAi.js.download
- Video S1- Video showing the iPerf testing of Ethernet speeds of CNT Ethernet cable.mp4_files/middleware.min-vflLNAm1l.js.download
- Video S1- Video showing the iPerf testing of Ethernet speeds of CNT Ethernet cable.mp4_files/middlewares.min-vflr2AiQ0.js.download
- Video S1- Video showing the iPerf testing of Ethernet speeds of CNT Ethernet cable.mp4_files/middlewares.min-vfl_UM_40.js.download
- Video S1- Video showing the iPerf testing of Ethernet speeds of CNT Ethernet cable.mp4_files/mocked_data.amd.min-vfln6Cnbq.js.download
- Video S1- Video showing the iPerf testing of Ethernet speeds of CNT Ethernet cable.mp4_files/modal-vflp8UKYY.css
- Video S1- Video showing the iPerf testing of Ethernet speeds of CNT Ethernet cable.mp4_files/move_plugin.min-vflXSmwis.js.download
- Video S1- Video showing the iPerf testing of Ethernet speeds of CNT Ethernet cable.mp4_files/multiaccount_login_modal-vflKVGO58.css
- Video S1- Video showing the iPerf testing of Ethernet speeds of CNT Ethernet cable.mp4_files/navigation.min-vfl2NXWyO.js.download
- Video S1- Video showing the iPerf testing of Ethernet speeds of CNT Ethernet cable.mp4_files/navigation.min-vfladK6kp.js.download
- Video S1- Video showing the iPerf testing of Ethernet speeds of CNT Ethernet cable.mp4_files/navigation_middleware.min-vfls6hcQg.js.download
- Video S1- Video showing the iPerf testing of Ethernet speeds of CNT Ethernet cable.mp4_files/notify-vflZVEumu.css
- Video S1- Video showing the iPerf testing of Ethernet speeds of CNT Ethernet cable.mp4_files/numbered_comment.min-vflSyVPUe.js.download
- Video S1- Video showing the iPerf testing of Ethernet speeds of CNT Ethernet cable.mp4_files/numbered_comment_editor.min-vfldUQOTm.js.download
- Video S1- Video showing the iPerf testing of Ethernet speeds of CNT Ethernet cable.mp4_files/onboarding_message.min-vflJBngac.js.download
- Video S1- Video showing the iPerf testing of Ethernet speeds of CNT Ethernet cable.mp4_files/open_desktop.min-vflQcw8zc.js.download
- Video S1- Video showing the iPerf testing of Ethernet speeds of CNT Ethernet cable.mp4_files/open_dropdown_plugin.min-vflMqgg-J.js.download
- Video S1- Video showing the iPerf testing of Ethernet speeds of CNT Ethernet cable.mp4_files/open_in_desktop_plugin.min-vflwOfIKZ.js.download
- Video S1- Video showing the iPerf testing of Ethernet speeds of CNT Ethernet cable.mp4_files/open_with_cloud.min-vfl4-2qFv.js.download
- Video S1- Video showing the iPerf testing of Ethernet speeds of CNT Ethernet cable.mp4_files/page_actions_slice.min-vfl2RIpoY.js.download
- Video S1- Video showing the iPerf testing of Ethernet speeds of CNT Ethernet cable.mp4_files/pane.amd.min-vflWMmKdr.js.download
- Video S1- Video showing the iPerf testing of Ethernet speeds of CNT Ethernet cable.mp4_files/pane.min-vflNaY6sP.js.download
- Video S1- Video showing the iPerf testing of Ethernet speeds of CNT Ethernet cable.mp4_files/pane.min-vflxlJ1Ht.js.download
- Video S1- Video showing the iPerf testing of Ethernet speeds of CNT Ethernet cable.mp4_files/panel.amd.min-vflH4ec0t.js.download
- Video S1- Video showing the iPerf testing of Ethernet speeds of CNT Ethernet cable.mp4_files/pane_stack.min-vflFwylx4.js.download
- Video S1- Video showing the iPerf testing of Ethernet speeds of CNT Ethernet cable.mp4_files/pane_stack_context.min-vflU03pzJ.js.download
- Video S1- Video showing the iPerf testing of Ethernet speeds of CNT Ethernet cable.mp4_files/pane_title.min-vfly8PDzT.js.download
- Video S1- Video showing the iPerf testing of Ethernet speeds of CNT Ethernet cable.mp4_files/pass.min-vfl5AV5Bg.js.download
- Video S1- Video showing the iPerf testing of Ethernet speeds of CNT Ethernet cable.mp4_files/pass_button.min-vflyaPHjT.js.download
- Video S1- Video showing the iPerf testing of Ethernet speeds of CNT Ethernet cable.mp4_files/pass_mode_button.min-vfl63U0vT.js.download
- Video S1- Video showing the iPerf testing of Ethernet speeds of CNT Ethernet cable.mp4_files/paste.min-vflzzAiYt.js.download
- Video S1- Video showing the iPerf testing of Ethernet speeds of CNT Ethernet cable.mp4_files/pkg-account.min-vflABq7br.js.download
- Video S1- Video showing the iPerf testing of Ethernet speeds of CNT Ethernet cable.mp4_files/pkg-account_core.min-vflvk6xdA.js.download
- Video S1- Video showing the iPerf testing of Ethernet speeds of CNT Ethernet cable.mp4_files/pkg-account_subscription_core.min-vfl368xo6.js.download
- Video S1- Video showing the iPerf testing of Ethernet speeds of CNT Ethernet cable.mp4_files/pkg-action-bar.min-vfll2rl5u.js.download
- Video S1- Video showing the iPerf testing of Ethernet speeds of CNT Ethernet cable.mp4_files/pkg-api_v2-extra.min-vflziRKXR.js.download
- Video S1- Video showing the iPerf testing of Ethernet speeds of CNT Ethernet cable.mp4_files/pkg-api_v2.min-vflWM-q2v.js.download
- Video S1- Video showing the iPerf testing of Ethernet speeds of CNT Ethernet cable.mp4_files/pkg-branding.min-vfl9Nj2Tm.js.download
[truncated: 329 more entries]
