# Supplementary material for: On the Use of Carbon Cables from Plastic Solvent Combinations of Polystyrene and Toluene in Carbon Nanotube Synthesis
Source: Nanomaterials (Basel). 2021 Dec 21;12(1):9. doi: 10.3390/nano12010009 (PMC8746690; doi:10.3390/nano12010009)
Supplement: Supplementary file 1 [file nanomaterials-12-00009-s001.zip › Video S1- Video showing the iPerf testing of Ethernet speeds of CNT Ethernet cable.mp4_files/accessibility-vfliGZNRm.css]

.ax-visually-hidden{position:absolute !important;border:0 !important;clip:rect(0, 0, 0, 0) !important;width:1px !important;height:1px !important;margin:-1px !important;padding:0 !important;overflow:hidden !important}.ax-focusable:focus,.ax-focusable.is-focused{box-shadow:0 0 0 2px #a0d1fa;outline:none}.ax-focusable-inline:focus,.ax-focusable-inline.is-focused{text-decoration:underline}.ax-focusable--rounded:focus,.ax-focusable--rounded.is-focused{border-radius:3px;box-shadow:0 0 0 2px #a0d1fa;outline:none}
