# Supplementary material for: On the Use of Carbon Cables from Plastic Solvent Combinations of Polystyrene and Toluene in Carbon Nanotube Synthesis
Source: Nanomaterials (Basel). 2021 Dec 21;12(1):9. doi: 10.3390/nano12010009 (PMC8746690; doi:10.3390/nano12010009)
Supplement: Supplementary file 1 [file nanomaterials-12-00009-s001.zip › Video S1- Video showing the iPerf testing of Ethernet speeds of CNT Ethernet cable.mp4_files/accordion.amd.min-vflLi-JRe.js.download]

define(["require","exports","dig-experimental/accordion/wrapper","dig-experimental/accordion/item","dig-experimental/accordion/panel","dig-experimental/accordion/header"],(function(e,r,i,a,d,n){"use strict";Object.defineProperty(r,"__esModule",{value:!0}),r.Accordion=void 0,r.Accordion={Wrapper:i.Wrapper,Item:a.Item,Header:n.Header,Panel:d.Panel}}));
//# sourceMappingURL=accordion.amd.min.js-vflgXDzYt.map
