# Supplementary material for: On the Use of Carbon Cables from Plastic Solvent Combinations of Polystyrene and Toluene in Carbon Nanotube Synthesis
Source: Nanomaterials (Basel). 2021 Dec 21;12(1):9. doi: 10.3390/nano12010009 (PMC8746690; doi:10.3390/nano12010009)
Supplement: Supplementary file 1 [file nanomaterials-12-00009-s001.zip › Video S1- Video showing the iPerf testing of Ethernet speeds of CNT Ethernet cable.mp4_files/actions.amd.min-vflNrtB9C.js.download]

define(["require","exports"],(function(t,e){"use strict";var n;Object.defineProperty(e,"__esModule",{value:!0}),e.updateShowResolvedComments=e.resolveNavigationToActiveThreadAnnotation=e.focusEditor=e.editorDidFocus=e.deleteAndCommitThread=e.deleteAndCommitComment=e.editAndCommitComment=e.addAndCommitComment=e.cancelAnnotating=e.confirmDraftAnnotation=e.startAnnotating=e.clearDraftAnnotation=e.updateDraftAnnotation=e.focusThread=e.hoverThread=e.boltUnsubscribe=e.boltSubscribe=e.deactivateAllThreads=e.activateInitialThread=e.activateThread=e.Action=void 0,(n=e.Action||(e.Action={})).ActivateThread="@@comments/activateThread",n.ActivateInitialThread="@@comments/activateInitialThread",n.DeactivateAllThreads="@@comments/deactivateThread",n.FocusThread="@@comments/focusThread",n.HoverThread="@@comments/hoverThread",n.BoltSubscribe="@@comments/bolt/subscribe",n.BoltUnsubscribe="@@comments/bolt/unsubscribe",n.UpdateDraftAnnotation="@@comments/updateDraftAnnotation",n.ClearDraftAnnotation="@@comments/clearDraftAnnotation",n.FocusEditor="@@comments/focusEditor",n.EditorDidFocus="@@comments/editorDidFocus",n.ResolveNavigationToActiveThreadAnnotation="@@comments/resolveNavigationToActiveThreadAnnotation",n.UpdateShowResolvedComments="@@comments/updateShowResolvedComments",n.StartAnnotating="@@comments/startAnnotating",n.ConfirmDraftAnnotation="@@comments/confirmDraftAnnotation",n.CancelAnnotating="@@comments/cancelAnnotating",n.AddAndCommitComment="@@comments/addAndCommitComment",n.EditAndCommitComment="@@comments/editAndCommitComment",n.DeleteAndCommitComment="@@comments/deleteAndCommitComment",n.DeleteAndCommitThread="@@comments/deleteAndCommitThread",e.activateThread=function(t){return{type:e.Action.ActivateThread,payload:t}},e.activateInitialThread=function(t){return{type:e.Action.ActivateInitialThread,payload:t}},e.deactivateAllThreads=function(t){return{type:e.Action.DeactivateAllThreads,payload:t}},e.boltSubscribe=function(t){return{type:e.Action.BoltSubscribe,payload:t}},e.boltUnsubscribe=function(t){return{type:e.Action.BoltUnsubscribe,payload:t}},e.hoverThread=function(t,n){return{type:e.Action.HoverThread,payload:{fileViewerId:t,threadId:n}}},e.focusThread=function(t,n){return{type:e.Action.FocusThread,payload:{fileViewerId:t,threadId:n}}},e.updateDraftAnnotation=function(t,n){return{type:e.Action.UpdateDraftAnnotation,payload:{fileViewerId:t,annotation:n}}},e.clearDraftAnnotation=function(t){return{type:e.Action.ClearDraftAnnotation,payload:{fileViewerId:t}}},e.startAnnotating=function(t,n){return{type:e.Action.StartAnnotating,payload:{fileViewerId:t,accessible:n}}},e.confirmDraftAnnotation=function(t){return{type:e.Action.ConfirmDraftAnnotation,payload:{fileViewerId:t}}},e.cancelAnnotating=function(t){return{type:e.Action.CancelAnnotating,payload:{fileViewerId:t}}},e.addAndCommitComment=function(t,n,o,i){return{type:e.Action.AddAndCommitComment,payload:{author:t,content:o,fileIdentifier:n,threadId:i}}},e.editAndCommitComment=function(t,n,o,i,a){return{type:e.Action.EditAndCommitComment,payload:{author:t,content:a,fileIdentifier:n,threadId:o,commentId:i}}},e.deleteAndCommitComment=function(t,n,o,i){return{type:e.Action.DeleteAndCommitComment,payload:{author:t,fileIdentifier:n,threadId:o,commentId:i}}},e.deleteAndCommitThread=function(t,n,o){return{type:e.Action.DeleteAndCommitThread,payload:{author:t,fileIdentifier:n,threadId:o}}},e.editorDidFocus=function(t){return{type:e.Action.EditorDidFocus,payload:{fileViewerId:t}}},e.focusEditor=function(t){return{type:e.Action.FocusEditor,payload:{fileViewerId:t}}},e.resolveNavigationToActiveThreadAnnotation=function(t){return{type:e.Action.ResolveNavigationToActiveThreadAnnotation,payload:{fileViewerId:t}}},e.updateShowResolvedComments=function(t){return{type:e.Action.UpdateShowResolvedComments,payload:{showResolvedComments:t}}}}));
//# sourceMappingURL=actions.amd.min.js-vflh02DJl.map
