# Supplementary material for: On the Use of Carbon Cables from Plastic Solvent Combinations of Polystyrene and Toluene in Carbon Nanotube Synthesis
Source: Nanomaterials (Basel). 2021 Dec 21;12(1):9. doi: 10.3390/nano12010009 (PMC8746690; doi:10.3390/nano12010009)
Supplement: Supplementary file 1 [file nanomaterials-12-00009-s001.zip › Video S1- Video showing the iPerf testing of Ethernet speeds of CNT Ethernet cable.mp4_files/actions.amd.min-vflPReDzR.js.download]

define(["require","exports"],(function(e,i){"use strict";Object.defineProperty(i,"__esModule",{value:!0}),i.FileActivityActionTypes=void 0,(i.FileActivityActionTypes||(i.FileActivityActionTypes={})).SET_FILTER="FILE_ACTIVITY/SET_FILTER"}));
//# sourceMappingURL=actions.amd.min.js-vflrMcO6D.map
