# Supplementary material for: On the Use of Carbon Cables from Plastic Solvent Combinations of Polystyrene and Toluene in Carbon Nanotube Synthesis
Source: Nanomaterials (Basel). 2021 Dec 21;12(1):9. doi: 10.3390/nano12010009 (PMC8746690; doi:10.3390/nano12010009)
Supplement: Supplementary file 1 [file nanomaterials-12-00009-s001.zip › Video S1- Video showing the iPerf testing of Ethernet speeds of CNT Ethernet cable.mp4_files/actions.min-vfl6zTtjM.js.download]

define(["require","exports","api_v2/redux/integrations"],(function(e,i,t){"use strict";var s;Object.defineProperty(i,"__esModule",{value:!0}),i.fetchZoomSettings=i.logZoomEvent=i.unsubscribeInviteeSuggestionsChange=i.subscribeInviteeSuggestionsChange=i.updateAddingInviteeSuggestions=i.queryAddingInviteeSuggestions=i.listServicesResult=i.unsubscribeListServices=i.subscribeListServices=i.authService=i.viewMeetingDetail=i.resetMeetingCreationRequest=i.fetchFileMembers=i.Action=void 0,(s=i.Action||(i.Action={})).FetchFileMembers="@@previews/zoom/fetchFileMembers",s.ResetMeetingCreationRequest="@@previews/zoom/resetMeetingCreationRequest",s.ViewMeetingDetail="@@previews/zoom/viewMeetingDetail",s.AuthService="@@previews/zoom/authService",s.SubscribeListServices="@@previews/zoom/subscribeListServices",s.UnsubscribeListServices="@@previews/zoom/unsubscribeListServices",s.ListServicesResult="@@previews/zoom/listService",s.SubscribeInviteeSuggestionsChange="@@previews/zoom/subscribeInviteeSuggestionsChange",s.UnsubscribeInviteeSuggestionsChange="@@previews/zoom/unsubscribeInviteeSuggestionsChange",s.QueryAddingInviteeSuggestions="@@previews/zoom/queryAddingInviteeSuggestions",s.UpdateAddingInviteeSuggestions="@@previews/zoom/updateAddingInviteeSuggestions",s.LogZoomEvent="@@previews/zoom/logZoomEvent",i.fetchFileMembers=function(e){return{type:"@@previews/zoom/fetchFileMembers",payload:e}},i.resetMeetingCreationRequest=function(e){return{type:"@@previews/zoom/resetMeetingCreationRequest",payload:e}},i.viewMeetingDetail=function(e){return{type:"@@previews/zoom/viewMeetingDetail",payload:e}},i.authService=function(e){return{type:"@@previews/zoom/authService",payload:e}},i.subscribeListServices=function(){return{type:"@@previews/zoom/subscribeListServices",payload:{}}},i.unsubscribeListServices=function(){return{type:"@@previews/zoom/unsubscribeListServices",payload:{}}},i.listServicesResult=function(e){return{type:"@@previews/zoom/listService",payload:e}},i.queryAddingInviteeSuggestions=function(e){return{type:"@@previews/zoom/queryAddingInviteeSuggestions",payload:e}},i.updateAddingInviteeSuggestions=function(e){return{type:"@@previews/zoom/updateAddingInviteeSuggestions",payload:e}},i.subscribeInviteeSuggestionsChange=function(){return{type:"@@previews/zoom/subscribeInviteeSuggestionsChange",payload:{}}},i.unsubscribeInviteeSuggestionsChange=function(){return{type:"@@previews/zoom/unsubscribeInviteeSuggestionsChange",payload:{}}},i.logZoomEvent=function(e){return{type:"@@previews/zoom/logZoomEvent",payload:e}},i.fetchZoomSettings=function(e){e(t.getUserSettingsAction({arg:{fetch_external_settings:[{".tag":"zoom"}]}}))}}));
//# sourceMappingURL=actions.min.js-vflN1HeXI.map
