# Supplementary material for: On the Use of Carbon Cables from Plastic Solvent Combinations of Polystyrene and Toluene in Carbon Nanotube Synthesis
Source: Nanomaterials (Basel). 2021 Dec 21;12(1):9. doi: 10.3390/nano12010009 (PMC8746690; doi:10.3390/nano12010009)
Supplement: Supplementary file 1 [file nanomaterials-12-00009-s001.zip › Video S1- Video showing the iPerf testing of Ethernet speeds of CNT Ethernet cable.mp4_files/actions.min-vflotDsAG.js.download]

define(["require","exports"],(function(t,e){"use strict";var c;Object.defineProperty(e,"__esModule",{value:!0}),e.searchContactsResult=e.searchContacts=e.MentionsAction=void 0,(c=e.MentionsAction||(e.MentionsAction={})).SearchContacts="@@contacts/search",c.SearchContactsResult="@@contacts/searchResult",e.searchContacts=function(t){return{type:"@@contacts/search",payload:t}},e.searchContactsResult=function(t){return{type:"@@contacts/searchResult",payload:t}}}));
//# sourceMappingURL=actions.min.js-vflCNRBX_.map
