# Supplementary material for: On the Use of Carbon Cables from Plastic Solvent Combinations of Polystyrene and Toluene in Carbon Nanotube Synthesis
Source: Nanomaterials (Basel). 2021 Dec 21;12(1):9. doi: 10.3390/nano12010009 (PMC8746690; doi:10.3390/nano12010009)
Supplement: Supplementary file 1 [file nanomaterials-12-00009-s001.zip › Video S1- Video showing the iPerf testing of Ethernet speeds of CNT Ethernet cable.mp4_files/actions.min-vflqyQgIR.js.download]

define(["require","exports"],(function(e,s){"use strict";var n;Object.defineProperty(s,"__esModule",{value:!0}),s.getFilePresence=s.unsubscribePresence=s.subscribePresence=s.updateViewingUsersWithDelta=s.updateViewingUsers=s.Action=void 0,(n=s.Action||(s.Action={})).UpdateViewingUsers="@@presence/updateViewingUsers",n.UpdateViewingUsersWithDelta="@@presence/updateViewingUsersWithDelta",n.SubscribePresence="@@presence/subscribe",n.UnsubscribePresence="@@presence/unsubscribe",n.GetFilePresence="@@presence/getFilePresence",s.updateViewingUsers=function(e){return{type:"@@presence/updateViewingUsers",payload:e}},s.updateViewingUsersWithDelta=function(e){return{type:"@@presence/updateViewingUsersWithDelta",payload:e}},s.subscribePresence=function(e){return{type:"@@presence/subscribe",payload:e}},s.unsubscribePresence=function(e){return{type:"@@presence/unsubscribe",payload:e}},s.getFilePresence=function(e){return{type:"@@presence/getFilePresence",payload:e}}}));
//# sourceMappingURL=actions.min.js-vflbo7MSz.map
