# Supplementary material for: On the Use of Carbon Cables from Plastic Solvent Combinations of Polystyrene and Toluene in Carbon Nanotube Synthesis
Source: Nanomaterials (Basel). 2021 Dec 21;12(1):9. doi: 10.3390/nano12010009 (PMC8746690; doi:10.3390/nano12010009)
Supplement: Supplementary file 1 [file nanomaterials-12-00009-s001.zip › Video S1- Video showing the iPerf testing of Ethernet speeds of CNT Ethernet cable.mp4_files/actions.min-vfl_PHrow.js.download]

define(["require","exports"],(function(e,t){"use strict";Object.defineProperty(t,"__esModule",{value:!0}),t.setLayerSize=t.applyWatermark=t.initializeWatermarkPlugin=t.setTextWatermarkOptions=t.setImageWatermarkOptions=t.setMode=t.setStatusReady=t.logEvent=void 0,t.logEvent=function(e){return{type:"LogWorkflowEvent",payload:{fileViewerId:e.fileViewerId,eventName:e.eventName,milestone:e.milestone,extra:e.extra}}},t.setStatusReady=function(e){return{type:"SetStatusReady",payload:{fileViewerId:e}}},t.setMode=function(e,t){return{type:"SetMode",payload:{fileViewerId:e,mode:t}}},t.setImageWatermarkOptions=function(e,t){return{type:"SetImageWatermarkOptions",payload:{fileViewerId:e,options:t}}},t.setTextWatermarkOptions=function(e,t){return{type:"SetTextWatermarkOptions",payload:{fileViewerId:e,options:t}}},t.initializeWatermarkPlugin=function(e){return{type:"InitializeWatermarkPlugin",payload:{file:e.file,fileViewerId:e.fileViewerId,filePreviewSessionId:e.filePreviewSessionId,previewType:e.previewType}}},t.applyWatermark=function(e,t,i){return{type:"ApplyWatermark",payload:{fileViewerId:e,file:t,overwrite:i}}},t.setLayerSize=function(e,t,i){return{type:"SetLayerSize",payload:{fileViewerId:e,canvasHeight:t,canvasWidth:i}}}}));
//# sourceMappingURL=actions.min.js-vflTM2Rak.map
