# Supplementary material for: On the Use of Carbon Cables from Plastic Solvent Combinations of Polystyrene and Toluene in Carbon Nanotube Synthesis
Source: Nanomaterials (Basel). 2021 Dec 21;12(1):9. doi: 10.3390/nano12010009 (PMC8746690; doi:10.3390/nano12010009)
Supplement: Supplementary file 1 [file nanomaterials-12-00009-s001.zip › Video S1- Video showing the iPerf testing of Ethernet speeds of CNT Ethernet cable.mp4_files/activity_list.amd.min-vfl14Dzze.js.download]

define(["require","exports","tslib","react","react-intl","classnames","dig-components/avatar","dig-components/typography","typescript/component_libraries/files_components/src/blades/file_activity/types"],(function(e,t,a,i,r,n,s,c,l){"use strict";Object.defineProperty(t,"__esModule",{value:!0}),t.ActivityList=void 0,i=a.__importStar(i),n=a.__importDefault(n),t.ActivityList=function(e){var t=e.activity,a=r.useIntl();return i.createElement("div",{className:n.default("activity-history-event-list-container",{"activity-history-event-list-container--empty":0===t.length})},0===t.length?i.createElement(c.Text,{color:"faint",size:"small"},a.formatMessage({id:"4hDYQO",defaultMessage:"There's nothing in our records"})):t.map(d))},t.ActivityList.displayName="ActivityList";var d=function(e){return e.type===l.CardType.event?i.createElement(o,Object.assign({key:e.id},e)):e.type===l.CardType.dateBanner?i.createElement(v,Object.assign({key:e.eventCardDate},e)):i.createElement(y,{key:e.id})};d.displayName="AcitivityCard";var o=function(e){var t=r.useIntl();return i.createElement("div",{className:"activity-history-event-card"},i.createElement(m,{user:e.user}),i.createElement("div",{className:"activity-history-event-card__card-text"},i.createElement("div",{className:"activity-history-event-card__card-heading"},e.eventHeadline),i.createElement("div",{className:"activity-history-event-card__card-subheading"},i.createElement(c.Text,{size:"small",color:"faint"},t.formatDate(new Date(e.timestamp),{hour:"numeric",minute:"2-digit"}),e.cardSubheading&&i.createElement("span",null," • ",e.cardSubheading)))))};o.displayName="EventCard";var m=function(e){var t=e.user,a=t.photo_url?t.photo_url:void 0,r=t.display_name.split(/\s+/g).slice(0,2).map((function(e){return e[0]})).join("").toUpperCase();return i.createElement("div",{className:"activity-history-event-card__avatar-container"},i.createElement(s.Avatar,{className:"activity-history-event-card__avatar",src:a,backgroundColor:s.avatarColorForUserIdentifier(r),size:"small",hasNoOutline:!0},r))};m.displayName="CardAvatar";var v=function(e){return i.createElement("div",{className:"activity-history-sticky-header"},i.createElement(c.Text,{className:"activity-history-event-header",size:"small",color:"standard",tagName:"div",isBold:!0},e.eventCardDate))};v.displayName="DateBannerCard";var y=function(){var e=r.useIntl();return i.createElement("div",{className:"activity-history-empty-event-card"},i.createElement(c.Text,{color:"standard",size:"small"},e.formatMessage({id:"NYLgxb",defaultMessage:"Nothing happened on this day"})))};y.displayName="EmptyDayCard"}));
//# sourceMappingURL=activity_list.amd.min.js-vflsxBF88.map
