# Supplementary material for: On the Use of Carbon Cables from Plastic Solvent Combinations of Polystyrene and Toluene in Carbon Nanotube Synthesis
Source: Nanomaterials (Basel). 2021 Dec 21;12(1):9. doi: 10.3390/nano12010009 (PMC8746690; doi:10.3390/nano12010009)
Supplement: Supplementary file 1 [file nanomaterials-12-00009-s001.zip › Video S1- Video showing the iPerf testing of Ethernet speeds of CNT Ethernet cable.mp4_files/alameda_bundle_chrome_en-vfl1Pp9i3.js.download]

/*! For license information please see alameda_bundle_chrome_en.js.LICENSE */
!function(e,t){for(var r in t)e[r]=t[r]}(window,function(e){var t={};function r(n){if(t[n])return t[n].exports;var o=t[n]={i:n,l:!1,exports:{}};return e[n].call(o.exports,o,o.exports,r),o.l=!0,o.exports}return r.m=e,r.c=t,r.d=function(e,t,n){r.o(e,t)||Object.defineProperty(e,t,{enumerable:!0,get:n})},r.r=function(e){"undefined"!=typeof Symbol&&Symbol.toStringTag&&Object.defineProperty(e,Symbol.toStringTag,{value:"Module"}),Object.defineProperty(e,"__esModule",{value:!0})},r.t=function(e,t){if(1&t&&(e=r(e)),8&t)return e;if(4&t&&"object"==typeof e&&e&&e.__esModule)return e;var n=Object.create(null);if(r.r(n),Object.defineProperty(n,"default",{enumerable:!0,value:e}),2&t&&"string"!=typeof e)for(var o in e)r.d(n,o,function(t){return e[t]}.bind(null,o));return n},r.n=function(e){var t=e&&e.__esModule?function(){return e.default}:function(){return e};return r.d(t,"a",t),t},r.o=function(e,t){return Object.prototype.hasOwnProperty.call(e,t)},r.p="",r(r.s=13)}([function(e,t,r){(function(){var e,r,n,o=!!window.performance&&null!=window.performance.now;function i(){return o?window.performance.now():(new Date).getTime()}!function(t,o,u){if(!o)throw new Error("No Promise implementation available");var a,f,s,c,l=e||r,p=Object.prototype.hasOwnProperty,h={},d=[],y={},v={},b={},g={},w=/^\.\//,m=/^\/|\:|\?|\.js$/,_=/\/\*[\s\S]*?\*\/|([^:"'=]|^)\/\/.*$/gm,E=/[^.]\s*require\s*\(\s*["']([^'"\s]+)["']\s*\)/g,j=/\.js$/,O=Array.prototype.slice;if("function"!=typeof e){var T=o.resolve(void 0);e=a=function r(n){var a,f,s,c,l,p,y,v,b=Object.create(null),g=Object.create(null),T={waitSeconds:7,baseUrl:"./",paths:{},bundles:{},pkgs:{},shim:{},config:{}},S=Object.create(null),U=[],q=Object.create(null),R=Object.create(null),C={},k=0,N=(new Date).getTime(),B=0,I={},Y={},F={},D=o.resolve();function z(e,t,r){var n,o,i,u,a,f,s,c,l,p,h=t&&t.split("/"),d=T.map,y=d&&d["*"];if(e&&(f=(e=e.split("/")).length-1,T.nodeIdCompat&&j.test(e[f])&&(e[f]=e[f].replace(j,"")),"."===e[0].charAt(0)&&h&&(e=h.slice(0,h.length-1).concat(e)),function(e){var t,r,n=e.length;for(t=0;t<n;t++)if("."===(r=e[t]))e.splice(t,1),t-=1;else if(".."===r){if(0===t||1===t&&".."===e[2]||".."===e[t-1])continue;t>0&&(e.splice(t-1,2),t-=2)}}(e),e=e.join("/")),r&&d&&(h||y)){e:for(i=(o=e.split("/")).length;i>0;i-=1){if(a=o.slice(0,i).join("/"),h)for(u=h.length;u>0;u-=1)if((n=A(d,h.slice(0,u).join("/")))&&(n=A(n,a))){s=n,c=i;break e}!l&&y&&A(y,a)&&(l=A(y,a),p=i)}!s&&l&&(s=l,c=p),s&&(o.splice(0,c,s),e=o.join("/"))}return A(T.pkgs,e)||e}function W(e){return function(){var r;return e.init&&(r=e.init.apply(t,arguments)),r||e.exports&&function(e){if(!e)return e;var r=t;return e.split(".").forEach((function(e){r=r[e]})),r}(e.exports)}}function G(e){var t,r,n,o;for(t=0;t<d.length;t+=1){if("string"!=typeof d[t][0]){if(!e)break;d[t].unshift(e),e=u}t-=1,(r=(n=d.shift())[0])in b||r in g||(r in q?f.apply(u,n):g[r]=n)}e&&(o=A(T.shim,e)||{},f(e,o.deps||[],o.exportsFn))}function J(e,t){var r=function(n,o,i,a){var p,h;if(t&&G(),"string"==typeof n){if(l[n])return l[n](e);var d=s(n,e,!0);if((p=d.id)in g&&c(d,e),!(p in b))throw new Error("Not loaded: "+p);return b[p]}return n&&!Array.isArray(n)&&(h=n,n=u,Array.isArray(o)&&(n=o,o=i,i=a),t)?r.config(h)(n,o,i):(o=o||function(){return O.call(arguments,0)},D.then((function(){return G(),f(u,n||[],o,i,e)})))};return r.isBrowser="undefined"!=typeof document&&"undefined"!=typeof navigator,r.nameToUrl=function(e,t,n){var o,i,u,a,f,s,c=A(T.pkgs,e);if(c&&(e=c),s=A(F,e))return r.nameToUrl(s,t,n);if(m.test(e))a=e+(t||"");else{for(o=T.paths,u=(i=e.split("/")).length;u>0;u-=1)if(f=A(o,i.slice(0,u).join("/"))){Array.isArray(f)&&(f=f[0]),i.splice(0,u,f);break}a=i.join("/"),a=("/"===(a+=t||(/^data\:|^blob\:|\?/.test(a)||n?"":".js")).charAt(0)||a.match(/^[\w\+\.\-]+:/)?"":T.baseUrl)+a}return T.urlArgs&&!/^blob\:/.test(a)?a+T.urlArgs(e,a):a},r.toUrl=function(t){var n,o=t.lastIndexOf("."),i=t.split("/")[0];return-1!==o&&(!("."===i||".."===i)||o>1)&&(n=t.substring(o,t.length),t=t.substring(0,o)),r.nameToUrl(z(t,e),n,!0)},r.defined=function(t){return s(t,e,!0).id in b},r.specified=function(t){return(t=s(t,e,!0).id)in b||t in q},r.perfMeasurements=[],r}function H(t,r,n){t&&(b[t]=n,e.onResourceLoad&&e.onResourceLoad(v,r.map,r.deps)),r.finished=!0,r.resolve(n)}function $(e,t){e.finished=!0,e.rejected=!0,e.reject(t)}function V(e){e.factoryCalled=!0;var t,r=i(),n=e.map.id;try{t=v.execCb(n,e.factory,e.values,b[n])}catch(t){return $(e,t)}n?t===u&&(t=e.cjsModule?e.cjsModule.exports:e.usingExports?b[n]:{__DropboxAlamedaHackNoUndefinedModules:!0}):U.splice(U.indexOf(e),1);var o=i()-r,f="execCb."+(n||e.factory.perfName||"anon");a.perfMeasurements.push({name:f,startTime:r,totalTime:o}),H(n,e,t)}function K(e,t){this.rejected||this.depDefined[t]||(this.depDefined[t]=!0,this.depCount+=1,this.values[t]=e,this.depending||this.depCount!==this.depMax||V(this))}function Q(e,t){var r={};return r.promise=new o((function(t,n){r.resolve=t,r.reject=function(t){e||U.splice(U.indexOf(r),1),n(t)}})),r.map=e?t||s(e):{},r.depCount=0,r.depMax=0,r.values=[],r.depDefined=[],r.depFinished=K,r.map.pr&&(r.deps=[s(r.map.pr)]),r}function X(e,t){var r;return e?(r=e in q&&q[e])||(r=q[e]=Q(e,t)):(r=Q(),U.push(r)),r}function Z(e,t){return function(r){e.rejected||(r.dynaId||(r.dynaId="id"+(B+=1),r.requireModules=[t]),$(e,r))}}function ee(e,t,r,n){r.depMax+=1,c(e,t).then((function(e){r.depFinished(e,n)}),Z(r,e.id)).catch(Z(r,r.map.id))}function te(e,t,r){e.load(t.n,J(r),function(e){var t;function r(r){t||H(e,X(e),r)}return r.error=function(t){X(e).reject(t)},r.fromText=function(r,n){var o=X(e),i=s(s(e).n),u=i.id;t=!0,o.factory=function(e,t){return t},n&&(r=n),P(T.config,e)&&(T.config[u]=T.config[e]);try{a.exec(r)}catch(e){$(o,new Error("fromText eval for "+u+" failed: "+e))}G(u),o.deps=[i],ee(i,null,o,o.deps.length)},r}(t.id),T)}function re(e){var t,r=e?e.indexOf("!"):-1;return r>-1&&(t=e.substring(0,r),e=e.substring(r+1,e.length)),[t,e]}function ne(e,t,r){var n=e.map.id;t[n]=!0,!e.finished&&e.deps&&e.deps.forEach((function(n){var o=n.id,i=!P(l,o)&&X(o,n);!i||i.finished||r[o]||(P(t,o)?e.deps.forEach((function(t,r){t.id===o&&e.depFinished(b[o],r)})):ne(i,t,r))})),r[n]=!0}function oe(e){return setTimeout((function(){e.dynaId&&I[e.dynaId]||(I[e.dynaId]=!0,a.onError(e))})),e}return y="function"==typeof importScripts?function(e){var t=e.url;Y[t]||(Y[t]=!0,X(e.id),importScripts(t),G(e.id))}:function(e){var t=e.id,r=e.url;Y[r]||(Y[r]=!0,k+=1,L(r,(function(){k-=1,G(t)}),(function(e){k-=1;var r,n=A(T.paths,t);if(n&&Array.isArray(n)&&n.length>1){n.shift();var o=X(t);o.map=s(t),o.map.url=a.nameToUrl(t),y(o.map)}else(r=new Error("Load failed: "+t+": "+e.src)).requireModules=[t],X(t).reject(r)})))},c=function(e,t){var r,n,o=e.id,i=T.shim[o];if(o in g)r=g[o],delete g[o],f.apply(u,r);else if(!(o in q))if(e.pr){if(!(n=A(F,o)))return c(s(e.pr)).then((function(r){var n=e.prn?e:s(o,t,!0),i=n.id,u=A(T.shim,i);return P(C,i)||(C[i]=!0,u&&u.deps?a(u.deps,(function(){te(r,n,t)})):te(r,n,t)),X(i).promise}));e.url=a.nameToUrl(n),y(e)}else i&&i.deps?a(i.deps,(function(){y(e)})):y(e);return X(o).promise},s=function(e,t,r){if("string"!=typeof e)return e;var n,o,i,u,f,s,c=e+" & "+(t||"")+" & "+!!r;return u=(i=re(e))[0],e=i[1],!u&&c in S?S[c]:(u&&(n=(u=z(u,t,r))in b&&b[u]),u?n&&n.normalize?(e=n.normalize(e,function(e){return function(t){return z(t,e,!0)}}(t)),s=!0):e=-1===e.indexOf("!")?z(e,t,r):e:(u=(i=re(e=z(e,t,r)))[0],e=i[1],o=a.nameToUrl(e)),f={id:u?u+"!"+e:e,n:e,pr:u,url:o,prn:u&&s},u||(S[c]=f),f)},l={require:function(e){return J(e)},exports:function(e){var t=b[e];return void 0!==t?t:b[e]={}},module:function(e){return{id:e,uri:"",exports:l.exports(e),config:function(){return A(T.config,e)||{}}}}},a=J(null,!0),f=function(e,t,r,n,o){if(e){if(R[e])return;R[e]=!0}var u=X(e);if(t&&!Array.isArray(t)&&(r=t,t=[]),n||(P(T,"defaultErrback")?T.defaultErrback&&(n=T.defaultErrback):n=oe),n&&u.promise.catch(n),o=o||e,"function"==typeof r){var f=i();!t.length&&r.length&&(r.toString().replace(_,x).replace(E,(function(e,r){t.push(r)})),t=(1===r.length?["require"]:["require","exports","module"]).concat(t)),u.factory=r,u.deps=t,u.depending=!0,t.forEach((function(r,n){var i;t[n]=i=s(r,o,!0),"require"===(r=i.id)?u.values[n]=l.require(e):"exports"===r?(u.values[n]=l.exports(e),u.usingExports=!0):"module"===r?u.values[n]=u.cjsModule=l.module(e):void 0===r?u.values[n]=void 0:ee(i,o,u,n)}));var c=i()-f,h="overhead."+(o||u.factory.perfName||"anon");a.perfMeasurements.push({name:h,startTime:f,totalTime:c}),u.depending=!1,u.depCount===u.depMax&&V(u)}else e&&H(e,u,r);return N=(new Date).getTime(),e||function e(t){var r,n=[],o=1e3*T.waitSeconds,i=o&&N+o<(new Date).getTime();if(0===k&&(t?t.finished||ne(t,{},{}):U.length&&U.forEach((function(e){ne(e,{},{})}))),i){for(var u in q){var f=q[u];f.finished||n.push(f.map.id)}(r=new Error("Timeout for modules: "+n)).requireModules=n,a.onError(r)}else(k||U.length)&&(p||(p=!0,setTimeout((function(){p=!1,e()}),0)))}(u),u.promise},(a=J(null,!0)).config=function(e){if(e.context&&e.context!==n){var t=A(h,e.context);return t?t.req.config(e):r(e.context).config(e)}if(S=Object.create(null),e.baseUrl&&"/"!==e.baseUrl.charAt(e.baseUrl.length-1)&&(e.baseUrl+="/"),"string"==typeof e.urlArgs){var o=e.urlArgs;e.urlArgs=function(e,t){return(-1===t.indexOf("?")?"?":"&")+o}}var i=T.shim,u={paths:!0,bundles:!0,config:!0,map:!0};return M(e,(function(e,t){u[t]?(T[t]||(T[t]={}),function e(t,r,n,o){return r&&M(r,(function(r,i){!n&&P(t,i)||(!o||"object"!=typeof r||!r||Array.isArray(r)||"function"==typeof r||r instanceof RegExp?t[i]=r:(t[i]||(t[i]={}),e(t[i],r,n,o)))})),t}(T[t],e,!0,!0)):T[t]=e})),e.bundles&&M(e.bundles,(function(e,t){e.forEach((function(e){e!==t&&(F[e]=t)}))})),e.shim&&(M(e.shim,(function(e,t){Array.isArray(e)&&(e={deps:e}),!e.exports&&!e.init||e.exportsFn||(e.exportsFn=W(e)),i[t]=e})),T.shim=i),e.packages&&e.packages.forEach((function(e){var t;t=(e="string"==typeof e?{name:e}:e).name,e.location&&(T.paths[t]=e.location),T.pkgs[t]=e.name+"/"+(e.main||"main").replace(w,"").replace(j,"")})),(e.deps||e.callback)&&a(e.deps,e.callback),a},a.onError=function(e){throw e},v={id:n,defined:b,waiting:g,config:T,deferreds:q,req:a,execCb:function(e,t,r,n){return t.apply(n,r)}},h[n]=v,a}("_"),"function"!=typeof r&&(r=a),a.exec=function(e){throw new EvalError("eval not supported in this build of Alameda")},a.contexts=h,n=function(){d.push(O.call(arguments,0))},preLoadFile=function(e){L(e)},n.amd={jQuery:!0},l&&a.config(l),a.isBrowser&&!h._.config.skipDataMain&&(f=(f=document.querySelectorAll("script[data-main]")[0])&&f.getAttribute("data-main"))&&(f=f.replace(j,""),l&&l.baseUrl||-1!==f.indexOf("!")||(s=f.split("/"),f=s.pop(),c=s.length?s.join("/")+"/":"./",a.config({baseUrl:c})),a([f]))}function x(e,t){return t||""}function P(e,t){return p.call(e,t)}function A(e,t){return e&&P(e,t)&&e[t]}function M(e,t){var r;for(r in e)if(P(e,r)&&t(e[r],r))break}function S(e){for(var t=O.call(e,0),r=0;r<t.length;r++)Array.isArray(t[r])&&(t[r]=O.call(t[r],0));return t}function L(e,t,r){var n=!!v[e]||!!y[e];if(function(e,t,r){e in y?t&&setTimeout((function(){y[e].forEach((function(e){d.push(S(e))})),t()}),0):(t&&(b[e]?b[e].push(t):b[e]=[t]),r&&(g[e]?g[e].push(r):g[e]=[r]))}(e,t,r),!n){v[e]=!0;var o=document.createElement("script");o.type="text/javascript",o.charset="utf-8",o.async=!0,o.crossOrigin="anonymous",o.addEventListener("load",(function(){!function(e){y[e]=O.call(d,0),delete v[e],d=[],b[e]&&(b[e].forEach((function(t){if(y[e].forEach((function(e){d.push(S(e))})),t(),d.length>0)throw new Error("Expected empty queue when loading "+e)})),b[e]=null)}(e)}),!1),o.addEventListener("error",(function(){!function(e,t){delete b[e],delete v[e],t.parentNode.removeChild(t),g[e]&&g[e].forEach((function(e){e(t)}))}(e,o)}),!1),o.src=e,10===document.documentMode?T.then((function(){document.head.appendChild(o)})):document.head.appendChild(o)}}}(this,"undefined"!=typeof Promise?Promise:void 0),t.define=n,t.require=r,t.requirejs=e}).call(window)},function(e,t,r){"use strict";function n(e,t,r){if(0!==r.length){var o=r[0],i=o.length;0===i&&n(e,t,r.slice(1));var u=function(){0===(i-=1)&&n(e,t,r.slice(1))};o.forEach((function(t){var r="",n=t[0],o=t[1];3===t.length&&(r=t[2]);var i=function(){o.apply(null,arguments),u()};""!==r&&(i.perfName=r),e(n,i,(function(e){u()}))}))}}r.r(t),r.d(t,"execTiers",(function(){return n}))},function(e,t,r){"use strict";void 0===window&&(window={}),void 0===window.matchMedia&&(window.matchMedia=function(e){return{}})},function(e,t){var r;r=function(){return this}();try{r=r||Function("return this")()||(0,eval)("this")}catch(e){"object"==typeof window&&(r=window)}e.exports=r},function(e,t,r){"use strict";r.r(t);r(5),r(2),r(6)},function(e,t){window.__CIRCULAR_DEPENDENCY__={}},function(e,t){!function(){if("object"!=typeof globalThis)try{Object.defineProperty(Object.prototype,"__magic__",{get:function(){return this},configurable:!0}),__magic__.globalThis=__magic__,"undefined"==typeof globalThis&&(window.globalThis=window),delete Object.prototype.__magic__}catch(e){window.globalThis=window}}()},function(e,t,r){"use strict";r.r(t),window.define=void 0,r(8).polyfill();var n=r(0);window.requirejs=n.requirejs,window.define=n.define,window.require=n.require,r(4),window.performance&&window.performance.setResourceTimingBufferSize&&window.performance.setResourceTimingBufferSize(1e3);var o,i=r(10).configure_requirejs,u=r(1).execTiers;window.execTiers=u,window.InitRequireJs(i),(0,r(9).installGlobalErrorHandlers)(),o=function(){},window.monkey_check=o},function(e,t,r){(function(t){var r;r=function(){"use strict";function e(e){return"function"==typeof e}var r=Array.isArray?Array.isArray:function(e){return"[object Array]"===Object.prototype.toString.call(e)},n=0,o=void 0,i=void 0,u=function(e,t){h[n]=e,h[n+1]=t,2===(n+=2)&&(i?i(d):w())},a="undefined"!=typeof window?window:void 0,f=a||{},s=f.MutationObserver||f.WebKitMutationObserver,c="undefined"==typeof self&&"undefined"!=typeof process&&"[object process]"==={}.toString.call(process),l="undefined"!=typeof Uint8ClampedArray&&"undefined"!=typeof importScripts&&"undefined"!=typeof MessageChannel;function p(){var e=setTimeout;return function(){return e(d,0)}}var h=new Array(1e3);function d(){for(var e=0;e<n;e+=2)(0,h[e])(h[e+1]),h[e]=void 0,h[e+1]=void 0;n=0}var y,v,b,g,w=void 0;function m(e,t){var r=this;r._onerror=null;var n=new this.constructor(j);void 0===n[E]&&k(n);var o=r._state;if(o){var i=arguments[o-1];u((function(){return R(o,n,i,r._result)}))}else U(r,n,e,t);return n}function _(e){if(e&&"object"==typeof e&&e.constructor===this)return e;var t=new this(j);return A(t,e),t}c?w=function(){return process.nextTick(d)}:s?(v=0,b=new s(d),g=document.createTextNode(""),b.observe(g,{characterData:!0}),w=function(){g.data=v=++v%2}):l?((y=new MessageChannel).port1.onmessage=d,w=function(){return y.port2.postMessage(0)}):w=void 0===a?function(){try{var e=Function("return this")().require("vertx");return void 0!==(o=e.runOnLoop||e.runOnContext)?function(){o(d)}:p()}catch(e){return p()}}():p();var E=Math.random().toString(36).substring(2);function j(){}var O=void 0,T=1,x=2;function P(t,r,n){r.constructor===t.constructor&&n===m&&r.constructor.resolve===_?function(e,t){t._state===T?S(e,t._result):t._state===x?(t._onerror=null,L(e,t._result)):U(t,void 0,(function(t){return A(e,t)}),(function(t){return L(e,t)}))}(t,r):void 0===n?S(t,r):e(n)?function(e,t,r){u((function(e){var n=!1,o=function(e,t,r,n){try{e.call(t,r,n)}catch(e){return e}}(r,t,(function(r){n||(n=!0,t!==r?A(e,r):S(e,r))}),(function(t){n||(n=!0,L(e,t))}),e._label);!n&&o&&(n=!0,L(e,o))}),e)}(t,r,n):S(t,r)}function A(e,t){if(e===t)L(e,new TypeError("You cannot resolve a promise with itself"));else if(o=typeof(n=t),null===n||"object"!==o&&"function"!==o)S(e,t);else{var r=void 0;try{r=t.then}catch(t){return void L(e,t)}P(e,t,r)}var n,o}function M(e){e._onerror&&e._onerror(e._result),q(e)}function S(e,t){e._state===O&&(e._result=t,e._state=T,0!==e._subscribers.length&&u(q,e))}function L(e,t){e._state===O&&(e._state=x,e._result=t,u(M,e))}function U(e,t,r,n){var o=e._subscribers,i=o.length;e._onerror=null,o[i]=t,o[i+T]=r,o[i+x]=n,0===i&&e._state&&u(q,e)}function q(e){var t=e._subscribers,r=e._state;if(0!==t.length){for(var n=void 0,o=void 0,i=e._result,u=0;u<t.length;u+=3)n=t[u],o=t[u+r],n?R(r,n,o,i):o(i);e._subscribers.length=0}}function R(t,r,n,o){var i=e(n),u=void 0,a=void 0,f=!0;if(i){try{u=n(o)}catch(e){f=!1,a=e}if(r===u)return void L(r,new TypeError("A promises callback cannot return that same promise."))}else u=o;r._state!==O||(i&&f?A(r,u):!1===f?L(r,a):t===T?S(r,u):t===x&&L(r,u))}var C=0;function k(e){e[E]=C++,e._state=void 0,e._result=void 0,e._subscribers=[]}var N=function(){function e(e,t){this._instanceConstructor=e,this.promise=new e(j),this.promise[E]||k(this.promise),r(t)?(this.length=t.length,this._remaining=t.length,this._result=new Array(this.length),0===this.length?S(this.promise,this._result):(this.length=this.length||0,this._enumerate(t),0===this._remaining&&S(this.promise,this._result))):L(this.promise,new Error("Array Methods must be provided an Array"))}return e.prototype._enumerate=function(e){for(var t=0;this._state===O&&t<e.length;t++)this._eachEntry(e[t],t)},e.prototype._eachEntry=function(e,t){var r=this._instanceConstructor,n=r.resolve;if(n===_){var o=void 0,i=void 0,u=!1;try{o=e.then}catch(e){u=!0,i=e}if(o===m&&e._state!==O)e._onerror=null,this._settledAt(e._state,t,e._result);else if("function"!=typeof o)this._remaining--,this._result[t]=e;else if(r===B){var a=new r(j);u?L(a,i):P(a,e,o),this._willSettleAt(a,t)}else this._willSettleAt(new r((function(t){return t(e)})),t)}else this._willSettleAt(n(e),t)},e.prototype._settledAt=function(e,t,r){var n=this.promise;n._state===O&&(this._remaining--,e===x?L(n,r):this._result[t]=r),0===this._remaining&&S(n,this._result)},e.prototype._willSettleAt=function(e,t){var r=this;U(e,void 0,(function(e){return r._settledAt(T,t,e)}),(function(e){return r._settledAt(x,t,e)}))},e}(),B=function(){function t(e){this[E]=C++,this._result=this._state=void 0,this._subscribers=[],j!==e&&("function"!=typeof e&&function(){throw new TypeError("You must pass a resolver function as the first argument to the promise constructor")}(),this instanceof t?function(e,t){try{t((function(t){A(e,t)}),(function(t){L(e,t)}))}catch(t){L(e,t)}}(this,e):function(){throw new TypeError("Failed to construct 'Promise': Please use the 'new' operator, this object constructor cannot be called as a function.")}())}return t.prototype.catch=function(e){return this.then(null,e)},t.prototype.finally=function(t){var r=this.constructor;return e(t)?this.then((function(e){return r.resolve(t()).then((function(){return e}))}),(function(e){return r.resolve(t()).then((function(){throw e}))})):this.then(t,t)},t.prototype._onerror=function(e){var r=this;setTimeout((function(){r._onerror&&"function"==typeof t.onerror&&t.onerror(e)}),0)},t}();return B.prototype.then=m,B.all=function(e){return new N(this,e).promise},B.race=function(e){var t=this;return r(e)?new t((function(r,n){for(var o=e.length,i=0;i<o;i++)t.resolve(e[i]).then(r,n)})):new t((function(e,t){return t(new TypeError("You must pass an array to race."))}))},B.resolve=_,B.reject=function(e){var t=new this(j);return L(t,e),t},B._setScheduler=function(e){i=e},B._setAsap=function(e){u=e},B._asap=u,B.polyfill=function(){var e=void 0;if(void 0!==t)e=t;else if("undefined"!=typeof self)e=self;else try{e=Function("return this")()}catch(e){throw new Error("polyfill failed because global object is unavailable in this environment")}var r=e.Promise;if("undefined"==typeof PromiseRejectionEvent&&(r=null),r){var n=null;try{n=Object.prototype.toString.call(r.resolve())}catch(e){}if("[object Promise]"===n&&!r.cast)return}e.Promise=B},B.Promise=B,B},e.exports=r()}).call(this,r(3))},function(e,t,r){"use strict";function n(e,t,r,n,o){o&&console.log(o.stack);var i={},u=void 0,a=!1;o&&o.dynaId&&(i={requireModules:o.requireModules},a=!0,u=o.message.startsWith("Timeout for modules:")||o.message.startsWith("Load failed:")?"non-critical":"critical");var f=window.requireContexts["externals"in window.requireContexts?"externals":"_"];return(0,f.require)([f.exceptionModule]).then((function(f){var s=f[0];o?s.reportException({err:o,severity:u,exc_extra:i,force:a}):s._reportException({msg:e,stack:[{url:t,line:r,column:n}]})}),(function(){})).catch((function(){})),!1}function o(){window.onerror=n;var e=function(e){e instanceof Error&&n("",void 0,void 0,void 0,e)};Promise.polyfill?Promise.onerror=e:window.addEventListener("unhandledrejection",(function(t){return e(t.reason)}))}r.r(t),r.d(t,"reportError",(function(){return n})),r.d(t,"installGlobalErrorHandlers",(function(){return o}))},function(e,t,r){"use strict";r.r(t);var n=r(0),o=r(1);function i(e,t,r){Object(n.define)("json_loader",[],(function(){return{load:function(t,n,o,i){var u=t;i.paths&&i.paths[t]&&(u="string"==typeof i.paths[t]?i.paths[t]:i.paths[t][0]),function i(a){var f=new XMLHttpRequest;f.addEventListener("load",function(t,r){return window.performance&&window.performance.now?function(){var n=window.performance.now(),o=r(),i=window.performance.now()-n;return e.require&&e.require.perfMeasurements&&e.require.perfMeasurements.push({name:t,startTime:n,totalTime:i}),o}:r}(t,(function(){try{null!=f.response&&"object"==typeof f.response?o(f.response):o(JSON.parse(f.responseText))}catch(e){o({}),n(["modules/core/exception"],(function(t){t.reportException({err:e,tags:["json_loader"]})}))}}))),f.addEventListener("error",(function(){r&&a!==r&&i(r)})),f.open("GET",""+a+u);try{f.responseType="json"}catch(e){}f.send()}(i.baseUrl)}}}));t(["json_loader"])}var u=function(e,t,r,n){return new(r||(r=Promise))((function(o,i){function u(e){try{f(n.next(e))}catch(e){i(e)}}function a(e){try{f(n.throw(e))}catch(e){i(e)}}function f(e){var t;e.done?o(e.value):(t=e.value,t instanceof r?t:new r((function(e){e(t)}))).then(u,a)}f((n=n.apply(e,t||[])).next())}))},a=function(e,t){var r,n,o,i,u={label:0,sent:function(){if(1&o[0])throw o[1];return o[1]},trys:[],ops:[]};return i={next:a(0),throw:a(1),return:a(2)},"function"==typeof Symbol&&(i[Symbol.iterator]=function(){return this}),i;function a(i){return function(a){return function(i){if(r)throw new TypeError("Generator is already executing.");for(;u;)try{if(r=1,n&&(o=2&i[0]?n.return:i[0]?n.throw||((o=n.return)&&o.call(n),0):n.next)&&!(o=o.call(n,i[1])).done)return o;switch(n=0,o&&(i=[2&i[0],o.value]),i[0]){case 0:case 1:o=i;break;case 4:return u.label++,{value:i[1],done:!1};case 5:u.label++,n=i[1],i=[0];continue;case 7:i=u.ops.pop(),u.trys.pop();continue;default:if(!(o=(o=u.trys).length>0&&o[o.length-1])&&(6===i[0]||2===i[0])){u=0;continue}if(3===i[0]&&(!o||i[1]>o[0]&&i[1]<o[3])){u.label=i[1];break}if(6===i[0]&&u.label<o[1]){u.label=o[1],o=i;break}if(o&&u.label<o[2]){u.label=o[2],u.ops.push(i);break}o[2]&&u.ops.pop(),u.trys.pop();continue}i=t.call(e,u)}catch(e){i=[6,e],n=0}finally{r=o=0}if(5&i[0])throw i[1];return{value:i[0]?i[1]:void 0,done:!0}}([i,a])}}};function f(e,t,r){e&&!window._jsReadyToLoad?function(e,t,r,n){var o=function(t){clearTimeout(i),window.removeEventListener(e,o),t||n(e),r()},i=setTimeout(o,t);window.addEventListener(e,o)}("loadJS",1e4,t,(function(e){r(["modules/core/exception"],(function(t){t.reportStack(e+" event did not fire in time",{tags:[e+"-timeout"]})}))})):t()}r(2);function s(e,t,r){var s=function(e,t){var r=Object.assign({},e);if(t.requireFallbackBaseUrl)for(var n in r.paths={},e.paths)if(e.paths.hasOwnProperty(n)){var o=e.paths[n];n.startsWith("css!")||o.startsWith("/")||o.startsWith("https://")?r.paths[n]=o:r.paths[n]=[o,t.requireFallbackBaseUrl+o]}return r}(e,t),l=n.requirejs.config(s);l.onError=function(){};var p=e.context||"_",h={require:l,module_callback_times:{},requireConfig:s,exceptionModule:t.exceptionModule||"modules/core/exception"};window.requireContexts[p]&&(h.module_callback_times=window.requireContexts[p].module_callback_times),window.requireContexts[p]=h,i(h,l,t.requireFallbackBaseUrl),function(e,t,r){Object(n.define)("css",[],(function(){var t=!1;return{load:function(n,o,i,u){var a,f=null===(a=null==u?void 0:u.paths)||void 0===a?void 0:a["css!"+n],s=Array.isArray(f)?f[0]:f,c=window.performance.now(),l=document.createElement("link");l.type="text/css",l.rel="stylesheet",l.href=""+u.baseUrl+s,l.onload=function(){var t,r;null===(r=null===(t=e.require.perfMeasurements)||void 0===t?void 0:t.push)||void 0===r||r.call(t,{name:n,startTime:c,totalTime:window.performance.now()-c}),i({})},l.onerror=function(e){i({}),o(["modules/core/exception"],(function(t){t.reportException({err:e,tags:["css_loader"]})})),!t&&Array.isArray(f)&&u.baseUrl!==r&&(t=!0,p.removeChild(l),l.href=""+r+s,p.appendChild(l))};var p=document.getElementsByTagName("head")[0];p.appendChild(l)}}})),t(["css"])}(h,l,t.requireFallbackBaseUrl),function(e){Object(n.define)("library_loader",[],(function(){return{load:function(e,t,r,n){var o=e.split(":"),i=o[0],u=o[1],a=window.requireContexts[i];a.require([u],(function(t){var o=window.requireContexts[n.context],i=a.requireConfig.map&&a.requireConfig.map["*"]&&a.requireConfig.map["*"][u]?a.requireConfig.map["*"][u]:u;o.module_callback_times["library_loader!"+e]=a.module_callback_times[i],r(t)}))}}})),e(["library_loader"])}(l),function(e){Object(n.define)("jsconst_loader",[],(function(){return{load:function(e,t,r,n){var o="modules/"+e;window.ensemble.requestConstModule(o,n.context,r)}}})),e(["jsconst_loader"])}(l),function(e){Object(n.define)("unreadable_jsconst_loader",[],(function(){return{load:function(e,t,r,n){r({__esModule:!0,error:"JSCONSTS NOT SUPPORTED"})}}})),e(["unreadable_jsconst_loader"])}(l),function(e){Object(n.define)("data_module",[],(function(){return{normalize:function(e){return e.startsWith("data_module!")&&(e=e.slice("data_module!".length)),e},load:function(e,t,r,n){var o=this;t(["modules/clean/edison/edison"],(function(t){var n=t.Edison;return u(o,void 0,void 0,(function(){return a(this,(function(t){switch(t.label){case 0:return[4,n.waitUntilInitialized()];case 1:return t.sent(),n.isStreamingEnabled()?n.getStreamedDataModule(e).then((function(e){r(e)})).catch((function(e){r.error(e)})):n.loadDataModule([e]).then((function(t){r(t[e])})).catch((function(e){r.error(e)})),[2]}}))}))}))}}})),e(["data_module"])}(l),l.onError=function(){},f(Boolean(t.deferJs),(function(){t&&t.exceptionExtras&&l([h.exceptionModule]).then((function(e){e[0].setEdisonExceptionExtras(t.exceptionExtras)}));(function(e,t,r){void 0===r&&(r=!1);if(!r){var o,i=n.requirejs.contexts[t];if(!!window.performance&&null!=window.performance.now){var u=window.location.search.indexOf("show_debug_spans")>-1;o=function(t,r){var n=void 0===t?"anonymous-"+c++:t;u&&window.performance.mark(n+" execCb start");var o=window.performance.now(),i=r(),a=window.performance.now()-o,f=e.module_callback_times[n];return void 0===f&&(f=e.module_callback_times[n]={}),f.callbackTime=o,f.callbackDuration=a,u&&(window.performance.mark(n+" execCb end"),window.performance.measure("execCb "+n,n+" execCb start",n+" execCb end")),i}}else o=function(e,t){return t()};i.execCb=function(e,r,n,i){if(n.some((function(e){return void 0===e}))){var u=window.requireContexts[t].firstUndefinedModule;u||(window.requireContexts[t].firstUndefinedModule=e);var a=n.indexOf(void 0),f=new Error("alameda error: module "+e+" had an undefined dep in position "+a);throw u&&(f.reported=!0),f}return o(e,(function(){return r.apply(i,n)}))}}})(h,p,t.reusingContext),Object(o.execTiers)(l,(function(){}),r)}),l)}r.d(t,"configure_requirejs",(function(){return s}));var c=0},,,function(e,t,r){r(14),e.exports=r(7)},function(e,t,r){(function(e){!function(e,t){!function(e){"use strict";function t(e){switch(typeof e){case"undefined":return"undefined";case"boolean":return"boolean";case"number":return"number";case"string":return"string";default:return null===e?"null":"object"}}function r(e){return Object.prototype.toString.call(e).replace(/^\[object *|\]$/g,"")}function n(e){return"function"==typeof e}function o(e){if(null===e||e===M)throw TypeError();return Object(e)}function i(e){return e>>0}function u(e){return e>>>0}function a(t){if(!("TYPED_ARRAY_POLYFILL_NO_ARRAY_ACCESSORS"in e)){if(t.length>S)throw RangeError("Array too large for polyfill");var r;for(r=0;r<t.length;r+=1)!function(e){Object.defineProperty(t,e,{get:function(){return t._getter(e)},set:function(r){t._setter(e,r)},enumerable:!0,configurable:!1})}(r)}}function f(e,t){var r=32-t;return e<<r>>r}function s(e,t){var r=32-t;return e<<r>>>r}function c(e){return[255&e]}function l(e){return f(e[0],8)}function p(e){return[255&e]}function h(e){return s(e[0],8)}function d(e){return[(e=B(Number(e)))<0?0:e>255?255:255&e]}function y(e){return[255&e,e>>8&255]}function v(e){return f(e[1]<<8|e[0],16)}function b(e){return[255&e,e>>8&255]}function g(e){return s(e[1]<<8|e[0],16)}function w(e){return[255&e,e>>8&255,e>>16&255,e>>24&255]}function m(e){return f(e[3]<<24|e[2]<<16|e[1]<<8|e[0],32)}function _(e){return[255&e,e>>8&255,e>>16&255,e>>24&255]}function E(e){return s(e[3]<<24|e[2]<<16|e[1]<<8|e[0],32)}function j(e,t,r){function n(e){var t=q(e),r=e-t;return r<.5?t:r>.5?t+1:t%2?t+1:t}var o,i,u,a=(1<<t-1)-1;if(e!=e)i=(1<<t)-1,u=N(2,r-1),o=0;else if(e===1/0||e===-1/0)i=(1<<t)-1,u=0,o=e<0?1:0;else if(0===e)i=0,u=0,o=1/e==-1/0?1:0;else if(o=e<0,(e=U(e))>=N(2,1-a)){i=k(q(R(e)/L),1023);var f=e/N(2,i);f<1&&(i-=1,f*=2),f>=2&&(i+=1,f/=2);var s=N(2,r);i+=a,(u=n(f*s)-s)/s>=1&&(i+=1,u=0),i>2*a&&(i=(1<<t)-1,u=0)}else i=0,u=n(e/N(2,1-a-r));var c,l=[];for(c=r;c;c-=1)l.push(u%2?1:0),u=q(u/2);for(c=t;c;c-=1)l.push(i%2?1:0),i=q(i/2);l.push(o?1:0),l.reverse();for(var p=l.join(""),h=[];p.length;)h.unshift(parseInt(p.substring(0,8),2)),p=p.substring(8);return h}function O(e,t,r){var n,o,i,u,a,f,s,c,l=[];for(n=0;n<e.length;++n)for(i=e[n],o=8;o;o-=1)l.push(i%2?1:0),i>>=1;return l.reverse(),u=l.join(""),a=(1<<t-1)-1,f=parseInt(u.substring(0,1),2)?-1:1,s=parseInt(u.substring(1,1+t),2),c=parseInt(u.substring(1+t),2),s===(1<<t)-1?0!==c?NaN:f*(1/0):s>0?f*N(2,s-a)*(1+c/N(2,r)):0!==c?f*N(2,-(a-1))*(c/N(2,r)):f<0?-0:0}function T(e){return O(e,11,52)}function x(e){return j(e,11,52)}function P(e){return O(e,8,23)}function A(e){return j(e,8,23)}var M=void 0,S=1e5,L=Math.LN2,U=Math.abs,q=Math.floor,R=Math.log,C=Math.max,k=Math.min,N=Math.pow,B=Math.round;!function(){var e=Object.defineProperty,t=!function(){try{return Object.defineProperty({},"x",{})}catch(e){return!1}}();e&&!t||(Object.defineProperty=function(t,r,n){if(e)try{return e(t,r,n)}catch(e){}if(t!==Object(t))throw TypeError("Object.defineProperty called on non-object");return Object.prototype.__defineGetter__&&"get"in n&&Object.prototype.__defineGetter__.call(t,r,n.get),Object.prototype.__defineSetter__&&"set"in n&&Object.prototype.__defineSetter__.call(t,r,n.set),"value"in n&&(t[r]=n.value),t})}(),function(){function f(e){if((e=i(e))<0)throw RangeError("ArrayBuffer size is not a small enough positive integer.");Object.defineProperty(this,"byteLength",{value:e}),Object.defineProperty(this,"_bytes",{value:Array(e)});for(var t=0;t<e;t+=1)this._bytes[t]=0}function s(){if(!arguments.length||"object"!=typeof arguments[0])return function(e){if((e=i(e))<0)throw RangeError("length is not a small enough positive integer.");Object.defineProperty(this,"length",{value:e}),Object.defineProperty(this,"byteLength",{value:e*this.BYTES_PER_ELEMENT}),Object.defineProperty(this,"buffer",{value:new f(this.byteLength)}),Object.defineProperty(this,"byteOffset",{value:0})}.apply(this,arguments);if(arguments.length>=1&&"object"===t(arguments[0])&&arguments[0]instanceof s)return function(e){if(this.constructor!==e.constructor)throw TypeError();var t=e.length*this.BYTES_PER_ELEMENT;Object.defineProperty(this,"buffer",{value:new f(t)}),Object.defineProperty(this,"byteLength",{value:t}),Object.defineProperty(this,"byteOffset",{value:0}),Object.defineProperty(this,"length",{value:e.length});for(var r=0;r<this.length;r+=1)this._setter(r,e._getter(r))}.apply(this,arguments);if(arguments.length>=1&&"object"===t(arguments[0])&&!(arguments[0]instanceof s)&&!(arguments[0]instanceof f||"ArrayBuffer"===r(arguments[0])))return function(e){var t=e.length*this.BYTES_PER_ELEMENT;Object.defineProperty(this,"buffer",{value:new f(t)}),Object.defineProperty(this,"byteLength",{value:t}),Object.defineProperty(this,"byteOffset",{value:0}),Object.defineProperty(this,"length",{value:e.length});for(var r=0;r<this.length;r+=1){var n=e[r];this._setter(r,Number(n))}}.apply(this,arguments);if(arguments.length>=1&&"object"===t(arguments[0])&&(arguments[0]instanceof f||"ArrayBuffer"===r(arguments[0])))return function(e,t,r){if((t=u(t))>e.byteLength)throw RangeError("byteOffset out of range");if(t%this.BYTES_PER_ELEMENT)throw RangeError("buffer length minus the byteOffset is not a multiple of the element size.");if(r===M){var n=e.byteLength-t;if(n%this.BYTES_PER_ELEMENT)throw RangeError("length of buffer minus byteOffset not a multiple of the element size");r=n/this.BYTES_PER_ELEMENT}else n=(r=u(r))*this.BYTES_PER_ELEMENT;if(t+n>e.byteLength)throw RangeError("byteOffset and length reference an area beyond the end of the buffer");Object.defineProperty(this,"buffer",{value:e}),Object.defineProperty(this,"byteLength",{value:n}),Object.defineProperty(this,"byteOffset",{value:t}),Object.defineProperty(this,"length",{value:r})}.apply(this,arguments);throw TypeError()}function j(e,t,r){var n=function(){Object.defineProperty(this,"constructor",{value:n}),s.apply(this,arguments),a(this)};"__proto__"in n?n.__proto__=s:(n.from=s.from,n.of=s.of),n.BYTES_PER_ELEMENT=e;var o=function(){};return o.prototype=O,n.prototype=new o,Object.defineProperty(n.prototype,"BYTES_PER_ELEMENT",{value:e}),Object.defineProperty(n.prototype,"_pack",{value:t}),Object.defineProperty(n.prototype,"_unpack",{value:r}),n}e.ArrayBuffer=e.ArrayBuffer||f,Object.defineProperty(s,"from",{value:function(e){return new this(e)}}),Object.defineProperty(s,"of",{value:function(){return new this(arguments)}});var O={};s.prototype=O,Object.defineProperty(s.prototype,"_getter",{value:function(e){if(arguments.length<1)throw SyntaxError("Not enough arguments");if((e=u(e))>=this.length)return M;var t,r,n=[];for(t=0,r=this.byteOffset+e*this.BYTES_PER_ELEMENT;t<this.BYTES_PER_ELEMENT;t+=1,r+=1)n.push(this.buffer._bytes[r]);return this._unpack(n)}}),Object.defineProperty(s.prototype,"get",{value:s.prototype._getter}),Object.defineProperty(s.prototype,"_setter",{value:function(e,t){if(arguments.length<2)throw SyntaxError("Not enough arguments");if(!((e=u(e))>=this.length)){var r,n,o=this._pack(t);for(r=0,n=this.byteOffset+e*this.BYTES_PER_ELEMENT;r<this.BYTES_PER_ELEMENT;r+=1,n+=1)this.buffer._bytes[n]=o[r]}}}),Object.defineProperty(s.prototype,"constructor",{value:s}),Object.defineProperty(s.prototype,"copyWithin",{value:function(e,t){var r=arguments[2],n=o(this),a=n.length,f=u(a);f=C(f,0);var s,c=i(e);s=c<0?C(f+c,0):k(c,f);var l,p,h,d=i(t);l=d<0?C(f+d,0):k(d,f),h=(p=r===M?f:i(r))<0?C(f+p,0):k(p,f);var y,v=k(h-l,f-s);for(l<s&&s<l+v?(y=-1,l=l+v-1,s=s+v-1):y=1;v>0;)n._setter(s,n._getter(l)),l+=y,s+=y,v-=1;return n}}),Object.defineProperty(s.prototype,"every",{value:function(e){if(this===M||null===this)throw TypeError();var t=Object(this),r=u(t.length);if(!n(e))throw TypeError();for(var o=arguments[1],i=0;i<r;i++)if(!e.call(o,t._getter(i),i,t))return!1;return!0}}),Object.defineProperty(s.prototype,"fill",{value:function(e){var t=arguments[1],r=arguments[2],n=o(this),a=n.length,f=u(a);f=C(f,0);var s,c,l,p=i(t);for(s=p<0?C(f+p,0):k(p,f),l=(c=r===M?f:i(r))<0?C(f+c,0):k(c,f);s<l;)n._setter(s,e),s+=1;return n}}),Object.defineProperty(s.prototype,"filter",{value:function(e){if(this===M||null===this)throw TypeError();var t=Object(this),r=u(t.length);if(!n(e))throw TypeError();for(var o=[],i=arguments[1],a=0;a<r;a++){var f=t._getter(a);e.call(i,f,a,t)&&o.push(f)}return new this.constructor(o)}}),Object.defineProperty(s.prototype,"find",{value:function(e){var t=o(this),r=t.length,i=u(r);if(!n(e))throw TypeError();for(var a=arguments.length>1?arguments[1]:M,f=0;f<i;){var s=t._getter(f),c=e.call(a,s,f,t);if(Boolean(c))return s;++f}return M}}),Object.defineProperty(s.prototype,"findIndex",{value:function(e){var t=o(this),r=t.length,i=u(r);if(!n(e))throw TypeError();for(var a=arguments.length>1?arguments[1]:M,f=0;f<i;){var s=t._getter(f),c=e.call(a,s,f,t);if(Boolean(c))return f;++f}return-1}}),Object.defineProperty(s.prototype,"forEach",{value:function(e){if(this===M||null===this)throw TypeError();var t=Object(this),r=u(t.length);if(!n(e))throw TypeError();for(var o=arguments[1],i=0;i<r;i++)e.call(o,t._getter(i),i,t)}}),Object.defineProperty(s.prototype,"indexOf",{value:function(e){if(this===M||null===this)throw TypeError();var t=Object(this),r=u(t.length);if(0===r)return-1;var n=0;if(arguments.length>0&&((n=Number(arguments[1]))!=n?n=0:0!==n&&n!==1/0&&n!==-1/0&&(n=(n>0||-1)*q(U(n)))),n>=r)return-1;for(var o=n>=0?n:C(r-U(n),0);o<r;o++)if(t._getter(o)===e)return o;return-1}}),Object.defineProperty(s.prototype,"join",{value:function(e){if(this===M||null===this)throw TypeError();for(var t=Object(this),r=u(t.length),n=Array(r),o=0;o<r;++o)n[o]=t._getter(o);return n.join(e===M?",":e)}}),Object.defineProperty(s.prototype,"lastIndexOf",{value:function(e){if(this===M||null===this)throw TypeError();var t=Object(this),r=u(t.length);if(0===r)return-1;var n=r;arguments.length>1&&((n=Number(arguments[1]))!=n?n=0:0!==n&&n!==1/0&&n!==-1/0&&(n=(n>0||-1)*q(U(n))));for(var o=n>=0?k(n,r-1):r-U(n);o>=0;o--)if(t._getter(o)===e)return o;return-1}}),Object.defineProperty(s.prototype,"map",{value:function(e){if(this===M||null===this)throw TypeError();var t=Object(this),r=u(t.length);if(!n(e))throw TypeError();var o=[];o.length=r;for(var i=arguments[1],a=0;a<r;a++)o[a]=e.call(i,t._getter(a),a,t);return new this.constructor(o)}}),Object.defineProperty(s.prototype,"reduce",{value:function(e){if(this===M||null===this)throw TypeError();var t=Object(this),r=u(t.length);if(!n(e))throw TypeError();if(0===r&&1===arguments.length)throw TypeError();var o,i=0;for(o=arguments.length>=2?arguments[1]:t._getter(i++);i<r;)o=e.call(M,o,t._getter(i),i,t),i++;return o}}),Object.defineProperty(s.prototype,"reduceRight",{value:function(e){if(this===M||null===this)throw TypeError();var t=Object(this),r=u(t.length);if(!n(e))throw TypeError();if(0===r&&1===arguments.length)throw TypeError();var o,i=r-1;for(o=arguments.length>=2?arguments[1]:t._getter(i--);i>=0;)o=e.call(M,o,t._getter(i),i,t),i--;return o}}),Object.defineProperty(s.prototype,"reverse",{value:function(){if(this===M||null===this)throw TypeError();for(var e=Object(this),t=u(e.length),r=q(t/2),n=0,o=t-1;n<r;++n,--o){var i=e._getter(n);e._setter(n,e._getter(o)),e._setter(o,i)}return e}}),Object.defineProperty(s.prototype,"set",{value:function(e,t){if(arguments.length<1)throw SyntaxError("Not enough arguments");var r,n,o,i,a,f,s,c,l,p;if("object"==typeof arguments[0]&&arguments[0].constructor===this.constructor){if(r=arguments[0],(o=u(arguments[1]))+r.length>this.length)throw RangeError("Offset plus length of array is out of range");if(c=this.byteOffset+o*this.BYTES_PER_ELEMENT,l=r.length*this.BYTES_PER_ELEMENT,r.buffer===this.buffer){for(p=[],a=0,f=r.byteOffset;a<l;a+=1,f+=1)p[a]=r.buffer._bytes[f];for(a=0,s=c;a<l;a+=1,s+=1)this.buffer._bytes[s]=p[a]}else for(a=0,f=r.byteOffset,s=c;a<l;a+=1,f+=1,s+=1)this.buffer._bytes[s]=r.buffer._bytes[f]}else{if("object"!=typeof arguments[0]||void 0===arguments[0].length)throw TypeError("Unexpected argument type(s)");if(i=u((n=arguments[0]).length),(o=u(arguments[1]))+i>this.length)throw RangeError("Offset plus length of array is out of range");for(a=0;a<i;a+=1)f=n[a],this._setter(o+a,Number(f))}}}),Object.defineProperty(s.prototype,"slice",{value:function(e,t){for(var r=o(this),n=u(r.length),a=i(e),f=a<0?C(n+a,0):k(a,n),s=t===M?n:i(t),c=s<0?C(n+s,0):k(s,n),l=c-f,p=new(0,r.constructor)(l),h=0;f<c;){var d=r._getter(f);p._setter(h,d),++f,++h}return p}}),Object.defineProperty(s.prototype,"some",{value:function(e){if(this===M||null===this)throw TypeError();var t=Object(this),r=u(t.length);if(!n(e))throw TypeError();for(var o=arguments[1],i=0;i<r;i++)if(e.call(o,t._getter(i),i,t))return!0;return!1}}),Object.defineProperty(s.prototype,"sort",{value:function(e){if(this===M||null===this)throw TypeError();for(var t=Object(this),r=u(t.length),n=Array(r),o=0;o<r;++o)n[o]=t._getter(o);for(n.sort((function(t,r){return t!=t&&r!=r?0:t!=t?1:r!=r?-1:e!==M?e(t,r):t<r?-1:t>r?1:0})),o=0;o<r;++o)t._setter(o,n[o]);return t}}),Object.defineProperty(s.prototype,"subarray",{value:function(e,t){function r(e,t,r){return e<t?t:e>r?r:e}e=i(e),t=i(t),arguments.length<1&&(e=0),arguments.length<2&&(t=this.length),e<0&&(e=this.length+e),t<0&&(t=this.length+t),e=r(e,0,this.length);var n=(t=r(t,0,this.length))-e;return n<0&&(n=0),new this.constructor(this.buffer,this.byteOffset+e*this.BYTES_PER_ELEMENT,n)}});var S=j(1,c,l),L=j(1,p,h),R=j(1,d,h),N=j(2,y,v),B=j(2,b,g),I=j(4,w,m),Y=j(4,_,E),F=j(4,A,P),D=j(8,x,T);e.Int8Array=e.Int8Array||S,e.Uint8Array=e.Uint8Array||L,e.Uint8ClampedArray=e.Uint8ClampedArray||R,e.Int16Array=e.Int16Array||N,e.Uint16Array=e.Uint16Array||B,e.Int32Array=e.Int32Array||I,e.Uint32Array=e.Uint32Array||Y,e.Float32Array=e.Float32Array||F,e.Float64Array=e.Float64Array||D}(),function(){function t(e,t){return n(e.get)?e.get(t):e[t]}function o(e,t,n){if(!(e instanceof ArrayBuffer||"ArrayBuffer"===r(e)))throw TypeError();if((t=u(t))>e.byteLength)throw RangeError("byteOffset out of range");if(t+(n=n===M?e.byteLength-t:u(n))>e.byteLength)throw RangeError("byteOffset and length reference an area beyond the end of the buffer");Object.defineProperty(this,"buffer",{value:e}),Object.defineProperty(this,"byteLength",{value:n}),Object.defineProperty(this,"byteOffset",{value:t})}function i(e){return function(r,n){if((r=u(r))+e.BYTES_PER_ELEMENT>this.byteLength)throw RangeError("Array index out of range");r+=this.byteOffset;for(var o=new Uint8Array(this.buffer,r,e.BYTES_PER_ELEMENT),i=[],a=0;a<e.BYTES_PER_ELEMENT;a+=1)i.push(t(o,a));return Boolean(n)===Boolean(f)&&i.reverse(),t(new e(new Uint8Array(i).buffer),0)}}function a(e){return function(r,n,o){if((r=u(r))+e.BYTES_PER_ELEMENT>this.byteLength)throw RangeError("Array index out of range");var i,a=new e([n]),s=new Uint8Array(a.buffer),c=[];for(i=0;i<e.BYTES_PER_ELEMENT;i+=1)c.push(t(s,i));Boolean(o)===Boolean(f)&&c.reverse(),new Uint8Array(this.buffer,r,e.BYTES_PER_ELEMENT).set(c)}}var f=function(){var e=new Uint16Array([4660]);return 18===t(new Uint8Array(e.buffer),0)}();Object.defineProperty(o.prototype,"getUint8",{value:i(Uint8Array)}),Object.defineProperty(o.prototype,"getInt8",{value:i(Int8Array)}),Object.defineProperty(o.prototype,"getUint16",{value:i(Uint16Array)}),Object.defineProperty(o.prototype,"getInt16",{value:i(Int16Array)}),Object.defineProperty(o.prototype,"getUint32",{value:i(Uint32Array)}),Object.defineProperty(o.prototype,"getInt32",{value:i(Int32Array)}),Object.defineProperty(o.prototype,"getFloat32",{value:i(Float32Array)}),Object.defineProperty(o.prototype,"getFloat64",{value:i(Float64Array)}),Object.defineProperty(o.prototype,"setUint8",{value:a(Uint8Array)}),Object.defineProperty(o.prototype,"setInt8",{value:a(Int8Array)}),Object.defineProperty(o.prototype,"setUint16",{value:a(Uint16Array)}),Object.defineProperty(o.prototype,"setInt16",{value:a(Int16Array)}),Object.defineProperty(o.prototype,"setUint32",{value:a(Uint32Array)}),Object.defineProperty(o.prototype,"setInt32",{value:a(Int32Array)}),Object.defineProperty(o.prototype,"setFloat32",{value:a(Float32Array)}),Object.defineProperty(o.prototype,"setFloat64",{value:a(Float64Array)}),e.DataView=e.DataView||o}()}(e)}("object"==typeof window&&window||"object"==typeof self&&self||"object"==typeof e&&e||{})}).call(this,r(3))}]));
//# sourceMappingURL=alameda_bundle_chrome_en.js-vflNFb3s_.map
