# Supplementary material for: On the Use of Carbon Cables from Plastic Solvent Combinations of Polystyrene and Toluene in Carbon Nanotube Synthesis
Source: Nanomaterials (Basel). 2021 Dec 21;12(1):9. doi: 10.3390/nano12010009 (PMC8746690; doi:10.3390/nano12010009)
Supplement: Supplementary file 1 [file nanomaterials-12-00009-s001.zip › Video S1- Video showing the iPerf testing of Ethernet speeds of CNT Ethernet cable.mp4_files/animate_scroll.min-vflnCv3JT.js.download]

define(["require","exports","tslib"],(function(e,a,n){"use strict";Object.defineProperty(a,"__esModule",{value:!0}),a.animateScroll=a.interpolate=a.Timing=void 0;var r,i={},t=0;function s(e,n,r,i){switch(e){case a.Timing.Linear:return n*r/i;case a.Timing.QuadEaseIn:return n*(t=r/i)*t;case a.Timing.QuadEaseOut:return-n*(t=r/i)*(t-2);case a.Timing.QuadEaseInOut:var t;return(t=r/i)<.5?2*n*t*t:-n*t*(4-2*t)}}(r=a.Timing||(a.Timing={}))[r.Linear=0]="Linear",r[r.QuadEaseIn=1]="QuadEaseIn",r[r.QuadEaseOut=2]="QuadEaseOut",r[r.QuadEaseInOut=3]="QuadEaseInOut",a.interpolate=s,a.animateScroll=function(e){var a,r=e.timing,o=e.container,u=e.yPos,d=e.duration;if((function(e,a){var n=e.dataset.scrollingId,r=n&&i[n];return r&&r.yPos===a})(o,u)){var c=o.dataset.scrollingId,l=c&&i[c];return l&&l.promise}(function(e){var a=e.dataset.scrollingId;if(void 0!==a&&i[a]){var n=i[a],r=n.rafId,t=n.rej;cancelAnimationFrame(r),t()}})(o);var m=o.dataset.scrollingId=String(t++),g=o.scrollTop,f=u-g,I={},v=new Promise((function(e,a){I={res:e,rej:a}}));return i[m]=n.__assign(n.__assign({},I),{rafId:requestAnimationFrame((function e(t){if(o){a||(a=t);var u=t-a,c=s(r,f,u,d);if(o.scrollTop=g+c,u<d)return i[m]=n.__assign(n.__assign({},i[m]),{rafId:requestAnimationFrame(e)});o.scrollTop=g+f,i[m].res(),delete i[m]}})),yPos:u,promise:v}),v}}));
//# sourceMappingURL=animate_scroll.min.js-vflWtARjK.map
