# Supplementary material for: On the Use of Carbon Cables from Plastic Solvent Combinations of Polystyrene and Toluene in Carbon Nanotube Synthesis
Source: Nanomaterials (Basel). 2021 Dec 21;12(1):9. doi: 10.3390/nano12010009 (PMC8746690; doi:10.3390/nano12010009)
Supplement: Supplementary file 1 [file nanomaterials-12-00009-s001.zip › Video S1- Video showing the iPerf testing of Ethernet speeds of CNT Ethernet cable.mp4_files/annotated_comment.min-vflfjMwye.js.download]

define(["require","exports","tslib","react","typescript/libraries/comments2/src/components/comment/comment","typescript/libraries/comments2/src/components/comment/numbered_comment"],(function(e,t,n,m,o,r){"use strict";Object.defineProperty(t,"__esModule",{value:!0}),t.AnnotatedComment=void 0,m=n.__importStar(m),t.AnnotatedComment=function(e){var t=e.annotation;return t&&"document"===t.type?m.createElement(r.NumberedComment,Object.assign({},e)):m.createElement(o.Comment,Object.assign({},e))}}));
//# sourceMappingURL=annotated_comment.min.js-vflT1N01l.map
