# Supplementary material for: On the Use of Carbon Cables from Plastic Solvent Combinations of Polystyrene and Toluene in Carbon Nanotube Synthesis
Source: Nanomaterials (Basel). 2021 Dec 21;12(1):9. doi: 10.3390/nano12010009 (PMC8746690; doi:10.3390/nano12010009)
Supplement: Supplementary file 1 [file nanomaterials-12-00009-s001.zip › Video S1- Video showing the iPerf testing of Ethernet speeds of CNT Ethernet cable.mp4_files/annotation_label.min-vfl12JDrG.js.download]

define(["require","exports","tslib","react","classnames","spectrum/tertiary_link/index","dig-components/typography"],(function(e,a,n,t,i,l,o){"use strict";Object.defineProperty(a,"__esModule",{value:!0}),a.AnnotationLabel=void 0,t=n.__importStar(t),i=n.__importDefault(i);var r=function(){};a.AnnotationLabel=t.memo((function(e){var a=e.disabled,n=void 0!==a&&a,s=e.label,c=e.onClick,m=void 0===c?r:c;if(e.useV2Design)return t.createElement(o.Text,{className:"sc-annotation-label--right-rail",size:"small",color:"inherit"},t.createElement(o.Link,{href:m,hasNoUnderline:!0,variant:"monochromatic",className:"sc-annotation-label-link"},s));var d=i.default({"sc-annotation-label":!0,"sc-annotation-label--disabled":n});return t.createElement("span",{className:d},t.createElement(l.TertiaryLink,{className:"sc-annotation-label-link",onClick:m},s))}))}));
//# sourceMappingURL=annotation_label.min.js-vflKr6CLL.map
