# Supplementary material for: On the Use of Carbon Cables from Plastic Solvent Combinations of Polystyrene and Toluene in Carbon Nanotube Synthesis
Source: Nanomaterials (Basel). 2021 Dec 21;12(1):9. doi: 10.3390/nano12010009 (PMC8746690; doi:10.3390/nano12010009)
Supplement: Supplementary file 1 [file nanomaterials-12-00009-s001.zip › Video S1- Video showing the iPerf testing of Ethernet speeds of CNT Ethernet cable.mp4_files/annotation_toggle.min-vflQ58mEw.js.download]

define(["require","exports","tslib","react","typescript/libraries/comments2/src/components/comment/annotation_label"],(function(e,t,n,a,o){"use strict";Object.defineProperty(t,"__esModule",{value:!0}),t.AnnotationToggle=void 0,a=n.__importStar(a),t.AnnotationToggle=function(e){var t=e.disabled,n=e.label;return a.createElement("div",{className:"sc-annotation-toggle"},a.createElement("label",{className:"sc-annotation-toggle-inner"},a.createElement(o.AnnotationLabel,{disabled:t,label:n})))}}));
//# sourceMappingURL=annotation_toggle.min.js-vflpm3RYi.map
