# Supplementary material for: On the Use of Carbon Cables from Plastic Solvent Combinations of Polystyrene and Toluene in Carbon Nanotube Synthesis
Source: Nanomaterials (Basel). 2021 Dec 21;12(1):9. doi: 10.3390/nano12010009 (PMC8746690; doi:10.3390/nano12010009)
Supplement: Supplementary file 1 [file nanomaterials-12-00009-s001.zip › Video S1- Video showing the iPerf testing of Ethernet speeds of CNT Ethernet cable.mp4_files/api.min-vflZYnVbj.js.download]

define(["require","exports","api_v2/user_client"],(function(e,t,r){"use strict";function n(e,t,n,p,o,s){var i={file_id:t,comment:{content:s},thread_id:n,status:{".tag":p},approval_type:{".tag":o}};return(new r.UserApiV2Client).ns("flows").rpc("respond_to_approval",i,{subjectUserId:e})}function p(e,t,n,p,o){var s={file_id:t,comment_id:n,comment:{content:o},status:{".tag":p}};return(new r.UserApiV2Client).ns("flows").rpc("edit_approval",s,{subjectUserId:e})}Object.defineProperty(t,"__esModule",{value:!0}),t.getFileApprovalStatus=t.deleteApprovalThread=t.deleteApproval=t.editApprovalRequest=t.editApprovalResponse=t.resubmitApprovalRequest=t.respondToApprovalRequest=t.createApproval=void 0,t.createApproval=function(e,t,n,p){var o={file_id:t,comment:{content:n},status:{".tag":"pending"},approver_email:p};return(new r.UserApiV2Client).ns("flows").rpc("create_approval",o,{subjectUserId:e})},t.respondToApprovalRequest=function(e,t,r,p,o){return n(e,t,r,p?"approved":"rejected","response",o)},t.resubmitApprovalRequest=function(e,t,r,p){return n(e,t,r,"pending","request",p)},t.editApprovalResponse=function(e,t,r,n,o){return p(e,t,r,n?"approved":"rejected",o)},t.editApprovalRequest=function(e,t,r,n){return p(e,t,r,"pending",n)},t.deleteApproval=function(e,t,n){var p={file_id:t,comment_id:n};return(new r.UserApiV2Client).ns("flows").rpc("delete_approval",p,{subjectUserId:e})},t.deleteApprovalThread=function(e,t,n){var p={file_id:t,comment_id:n};return(new r.UserApiV2Client).ns("flows").rpc("delete_approval_thread",p,{subjectUserId:e})},t.getFileApprovalStatus=function(e,t){var n={file_id:t};return(new r.UserApiV2Client).ns("flows").rpc("get_file_status",n,{subjectUserId:e})}}));
//# sourceMappingURL=api.min.js-vflmSV-O2.map
