# Supplementary material for: On the Use of Carbon Cables from Plastic Solvent Combinations of Polystyrene and Toluene in Carbon Nanotube Synthesis
Source: Nanomaterials (Basel). 2021 Dec 21;12(1):9. doi: 10.3390/nano12010009 (PMC8746690; doi:10.3390/nano12010009)
Supplement: Supplementary file 1 [file nanomaterials-12-00009-s001.zip › Video S1- Video showing the iPerf testing of Ethernet speeds of CNT Ethernet cable.mp4_files/application_slice.min-vflKwbQvV.js.download]

define(["require","exports","@reduxjs/toolkit"],(function(i,e,t){"use strict";Object.defineProperty(e,"__esModule",{value:!0}),e.reducer=e.setApplicationInitialized=e.applicationSlice=void 0;e.applicationSlice=t.createSlice({name:"application",initialState:{initialized:!1},reducers:{setApplicationInitialized:function(i,e){i.initialized=e.payload}}}),e.setApplicationInitialized=e.applicationSlice.actions.setApplicationInitialized,e.reducer=e.applicationSlice.reducer}));
//# sourceMappingURL=application_slice.min.js-vfl3LdRS-.map
