# Supplementary material for: On the Use of Carbon Cables from Plastic Solvent Combinations of Polystyrene and Toluene in Carbon Nanotube Synthesis
Source: Nanomaterials (Basel). 2021 Dec 21;12(1):9. doi: 10.3390/nano12010009 (PMC8746690; doi:10.3390/nano12010009)
Supplement: Supplementary file 1 [file nanomaterials-12-00009-s001.zip › Video S1- Video showing the iPerf testing of Ethernet speeds of CNT Ethernet cable.mp4_files/approval_io_client.min-vflYx6LD2.js.download]

define(["require","exports","modules/clean/react/flows/utils/use_suggestions","modules/core/user_i18n","modules/clean/react/flows/approval/api","modules/clean/react/flows/approval/utils","modules/clean/react/browse/action_logger","modules/clean/web_user_action_events"],(function(e,o,n,t,r,i,_,a){"use strict";Object.defineProperty(o,"__esModule",{value:!0}),o.approvalIOClient=void 0,o.approvalIOClient=function(e){return{useSuggestions:function(o){return n.useSuggestions(e,o,!0,!0)},getInitials:t.getInitials,createApproval:function(o,n,t){return r.createApproval(e,o,n,t)},respondToApprovalRequest:function(o,n,t,i){return r.respondToApprovalRequest(e,o,n,t,i)},editApprovalResponse:function(o,n,t,i){return r.editApprovalResponse(e,o,n,t,i)},showApprovalDeleteCommentModal:function(o,n,t,r){i.launchApprovalDeleteCommentModal(e,o,n,t,r)},editApprovalRequest:function(o,n,t){return r.editApprovalRequest(e,o,n,t)},resubmitApprovalRequest:function(o,n,t){return r.resubmitApprovalRequest(e,o,n,t)},showApprovalDeleteThreadModal:function(o,n,t){i.launchApprovalDeleteThreadModal(e,o,n,t)},getLogger:function(){return{logRequestApprovalClick:function(o,n,t,r,i){return _.logApprovalActions({user_id:e,event_name:a.WebUserActionLogEvent.REQUEST_APPROVAL_CLICK,action_surface:"comments_meatball_menu",file_sjid:o,file_nsid:n,file_extension:t,file_path:r,file_id:i})},logSubmitApprovalSuccess:function(o,n,t){return _.logApprovalActions({user_id:e,event_name:a.WebUserActionLogEvent.REQUEST_APPROVAL_SUBMIT_SUCCESS,action_surface:"request_approval_form",file_id:o,comment_id:t,details_length:n})},logSubmitResponseSuccess:function(o,n,t,r,i){return _.logApprovalActions({user_id:e,event_name:a.WebUserActionLogEvent.RESPOND_APPROVAL_SUBMIT_SUCCESS,action_surface:"request_approval_form",file_id:o,comment_id:i,thread_id:n,approval_status:t,details_length:r})},logShownRequestForm:function(o){return _.logApprovalActions({user_id:e,event_name:a.WebUserActionLogEvent.SHOWN_REQUEST_APPROVAL_FORM,action_surface:"request_approval_form",file_id:o})},logFocusApproverTypeahead:function(o){return _.logApprovalActions({user_id:e,event_name:a.WebUserActionLogEvent.FOCUS_REQUEST_APPROVAL_CONTACT_TYPEAHEAD,action_surface:"request_approval_form",file_id:o})},logAddApprover:function(o){return _.logApprovalActions({user_id:e,event_name:a.WebUserActionLogEvent.ADD_REQUEST_APPROVAL_APPROVER,action_surface:"request_approval_form",file_id:o})},logCancelApproval:function(o,n){return _.logApprovalActions({user_id:e,event_name:a.WebUserActionLogEvent.APPROVALS_FORM_CANCEL_CLICK,action_surface:n,file_id:o})},logRespondClick:function(o,n){return _.logApprovalActions({user_id:e,event_name:a.WebUserActionLogEvent.REQUEST_APPROVAL_RESPOND_CLICK,action_surface:"respond_approval_form",file_id:o,thread_id:n})},logShownRespondForm:function(o,n){return _.logApprovalActions({user_id:e,event_name:a.WebUserActionLogEvent.SHOWN_REQUEST_APPROVAL_RESPOND_FORM,action_surface:"respond_approval_form",file_id:o,thread_id:n})},logApproveChipClick:function(o,n,t){return _.logApprovalActions({user_id:e,event_name:t?a.WebUserActionLogEvent.APPROVALS_RESPOND_FORM_APPROVE_CLICKED:a.WebUserActionLogEvent.APPROVALS_RESPOND_FORM_REJECT_CLICKED,action_surface:"respond_approval_form",file_id:o,thread_id:n})},logResubmitRequestClick:function(o,n){return _.logApprovalActions({user_id:e,event_name:a.WebUserActionLogEvent.REQUEST_APPROVAL_RESUBMIT_CLICKED,action_surface:"respond_approval_form",file_id:o,thread_id:n})},logResubmitRequestSuccess:function(o,n,t,r){return _.logApprovalActions({user_id:e,event_name:a.WebUserActionLogEvent.REQUEST_APPROVAL_RESUBMIT_SUCCESS,action_surface:"respond_approval_form",file_id:o,thread_id:n,comment_id:r,details_length:t})},logEditApprovalResponseClick:function(o,n,t){return _.logApprovalActions({user_id:e,event_name:a.WebUserActionLogEvent.EDIT_APPROVAL_RESPONSE_CLICKED,action_surface:"respond_approval_form",file_id:o,thread_id:n,comment_id:t})},logApprovalResponseResubmitSucccess:function(o,n,t,r,i){return _.logApprovalActions({user_id:e,event_name:a.WebUserActionLogEvent.APPROVAL_RESPONSE_RESUBMIT_SUCCESS,action_surface:"respond_approval_form",file_id:o,thread_id:n,comment_id:i,details_length:t,approval_status:r})},logEditApprovalRequestClick:function(o,n,t){_.logApprovalActions({user_id:e,event_name:a.WebUserActionLogEvent.EDIT_APPROVAL_REQUEST_CLICKED,action_surface:"request_approval_form",file_id:o,thread_id:n,comment_id:t})},logEditApprovalRequestSuccess:function(o,n,t,r){_.logApprovalActions({user_id:e,event_name:a.WebUserActionLogEvent.EDIT_APPROVAL_REQUEST_SUBMIT_SUCCESS,action_surface:"request_approval_form",file_id:o,thread_id:t,details_length:n,comment_id:r})}}}}}}));
//# sourceMappingURL=approval_io_client.min.js-vflBpckzu.map
