# Supplementary material for: On the Use of Carbon Cables from Plastic Solvent Combinations of Polystyrene and Toluene in Carbon Nanotube Synthesis
Source: Nanomaterials (Basel). 2021 Dec 21;12(1):9. doi: 10.3390/nano12010009 (PMC8746690; doi:10.3390/nano12010009)
Supplement: Supplementary file 1 [file nanomaterials-12-00009-s001.zip › Video S1- Video showing the iPerf testing of Ethernet speeds of CNT Ethernet cable.mp4_files/approval_metadata.amd.min-vflovM4hn.js.download]

define(["require","exports","tslib","react","react-intl","dig-components/typography","dig-components/breadcrumb","typescript/component_libraries/flows/src/components/approval-forms/url_utils"],(function(e,t,a,r,n,l,o,u){"use strict";Object.defineProperty(t,"__esModule",{value:!0}),t.ApprovalMetadata=void 0,r=a.__importStar(r),t.ApprovalMetadata=r.default.memo((function(e){var t=e.fileId,a=e.getApprovalStatus,i=e.InfoBladeRowComponent,s=e.onClick,d=e.logger,p=r.useState(null),f=p[0],c=p[1],m=r.useState(null),v=m[0],g=m[1],M=n.useIntl(),b={pending:M.formatMessage({id:"bxXd24",defaultMessage:"Pending approval"}),approved:M.formatMessage({id:"wtrJLn",defaultMessage:"Approved"}),no_status:null,other:null};if(r.useEffect((function(){var e=!0;return c(null),a(t).then((function(t){var a,r=null===(a=t.status)||void 0===a?void 0:a[".tag"];if(r&&("pending"===r||"approved"==r)){var n=t.comment_id;if(n)if(e)c(b[r]),g(n)}})),function(){e=!1}}),[t]),!f||!v)return null;return r.default.createElement(i,{title:M.formatMessage({id:"vautul",defaultMessage:"Status"}),data:r.default.createElement(o.Breadcrumb,{size:"small"},r.default.createElement(o.Breadcrumb.Link,{onClick:function(){d&&d(f),u.setApprovalCommentId(v),s()}},r.default.createElement(l.Text,{variant:"paragraph",size:"small"},f)))})})),t.ApprovalMetadata.displayName="ApprovalMetadata"}));
//# sourceMappingURL=approval_metadata.amd.min.js-vflTOAZhH.map
