# Supplementary material for: On the Use of Carbon Cables from Plastic Solvent Combinations of Polystyrene and Toluene in Carbon Nanotube Synthesis
Source: Nanomaterials (Basel). 2021 Dec 21;12(1):9. doi: 10.3390/nano12010009 (PMC8746690; doi:10.3390/nano12010009)
Supplement: Supplementary file 1 [file nanomaterials-12-00009-s001.zip › Video S1- Video showing the iPerf testing of Ethernet speeds of CNT Ethernet cable.mp4_files/approval_utils.min-vfl-lgi6Y.js.download]

define(["require","exports"],(function(e,t){"use strict";Object.defineProperty(t,"__esModule",{value:!0}),t.getApproverDisplayName=t.isApprovalRequester=t.isApprovalThread=t.getApprovalMetadata=void 0,t.getApprovalMetadata=function(e){for(var t=0,a=e;t<a.length;t++){var r=a[t];if("approval"===r.type)return r}},t.isApprovalThread=function(e){return!!t.getApprovalMetadata(e.comments[e.comments.length-1].content.metadata)},t.isApprovalRequester=function(e){var a=t.getApprovalMetadata(e.comments[e.comments.length-1].content.metadata);return"requester"===(null==a?void 0:a.actor)},t.getApproverDisplayName=function(e){var a=t.getApprovalMetadata(e.comments[e.comments.length-1].content.metadata);return null==a?void 0:a.approver_display_name}}));
//# sourceMappingURL=approval_utils.min.js-vflB9hG3s.map
