# Supplementary material for: On the Use of Carbon Cables from Plastic Solvent Combinations of Polystyrene and Toluene in Carbon Nanotube Synthesis
Source: Nanomaterials (Basel). 2021 Dec 21;12(1):9. doi: 10.3390/nano12010009 (PMC8746690; doi:10.3390/nano12010009)
Supplement: Supplementary file 1 [file nanomaterials-12-00009-s001.zip › Video S1- Video showing the iPerf testing of Ethernet speeds of CNT Ethernet cable.mp4_files/async_replay_dialog.min-vflASf3Xl.js.download]

var __createBinding=this&&this.__createBinding||(Object.create?function(e,t,r,n){void 0===n&&(n=r),Object.defineProperty(e,n,{enumerable:!0,get:function(){return t[r]}})}:function(e,t,r,n){void 0===n&&(n=r),e[n]=t[r]}),__setModuleDefault=this&&this.__setModuleDefault||(Object.create?function(e,t){Object.defineProperty(e,"default",{enumerable:!0,value:t})}:function(e,t){e.default=t}),__importStar=this&&this.__importStar||function(e){if(e&&e.__esModule)return e;var t={};if(null!=e)for(var r in e)"default"!==r&&Object.prototype.hasOwnProperty.call(e,r)&&__createBinding(t,e,r);return __setModuleDefault(t,e),t};define(["require","exports","modules/clean/react/async/loadable"],(function(e,t,r){"use strict";Object.defineProperty(t,"__esModule",{value:!0}),t.AsyncReplayDialog=void 0,t.AsyncReplayDialog=r.Loadable({loader:function(){return new Promise((function(t,r){e(["modules/clean/react/file_viewer/sdk_file_viewer/replay_prompt/replay_dialog"],t,r)})).then(__importStar).then((function(e){return e.ReplayDialog}))}})}));
//# sourceMappingURL=async_replay_dialog.min.js-vflwrf6-u.map
