# Supplementary material for: On the Use of Carbon Cables from Plastic Solvent Combinations of Polystyrene and Toluene in Carbon Nanotube Synthesis
Source: Nanomaterials (Basel). 2021 Dec 21;12(1):9. doi: 10.3390/nano12010009 (PMC8746690; doi:10.3390/nano12010009)
Supplement: Supplementary file 1 [file nanomaterials-12-00009-s001.zip › Video S1- Video showing the iPerf testing of Ethernet speeds of CNT Ethernet cable.mp4_files/audio_waveform.min-vfl4Shadx.js.download]

define(["require","exports","tslib","react","react-dom","videojs","file-viewer/preview_audio_video/helper/preview_audio_utils","spectrum/dimensions/index"],(function(e,t,o,n,i,r,a,u){"use strict";Object.defineProperty(t,"__esModule",{value:!0}),t.AudioWaveformView=t.VjsAudioWaveform=t.AUDIO_WAVEFORM=void 0,n=o.__importStar(n),i=o.__importStar(i),r=o.__importDefault(r);var f="waveform__3WJIKVeaxv__audio_waveform",l="preview-audio__wrapper__1N28a3npSz__audio_waveform",d="preview-audio__waveform__2D948MBmjN__audio_waveform";t.AUDIO_WAVEFORM="audioWaveform";var v=r.default.getComponent("Component"),c=(function(e){function t(t,o){var r=e.call(this,t,o)||this;return r.setSeekTime=function(e){r.player().currentTime(e)},r.mount=function(){i.render(n.default.createElement(m,{onSeek:r.setSeekTime,duration:r.player().duration(),player:r.player(),onAudioWaveformLoaded:r.onAudioWaveformLoaded,onAudioWaveformFailed:r.onAudioWaveformFailed,waveformHeights:r.waveformHeights}),r.el())},r.onAudioWaveformLoaded=o.onAudioWaveformLoaded,r.onAudioWaveformFailed=o.onAudioWaveformFailed,r.waveformHeights=o.waveformHeights,t.ready(r.mount),r.addClass("vjs-audio-waveform"),r}return o.__extends(t,e),t.prototype.dispose=function(){i.unmountComponentAtNode(this.el())},t})(v);t.VjsAudioWaveform=c;var s=function(e){var o=e.player,i=e.duration,r=e.onSeek,a=e.waveformHeights,u=e.windowHeight,f=e.windowWidth,l=n.useRef(!1),d=n.useCallback((function(){s(o.currentTime()/(i||o.duration()||1/0))}),[]),v=n.useState(),c=v[0],s=v[1];function m(e){s(e);var t=e*o.duration();r(t)}return n.useEffect((function(){o.on("timeupdate",d)}),[o,d]),n.default.createElement(t.AudioWaveformView,{height:u,onMouseMove:function(e,t){l.current&&m(t)},onMouseDown:function(e,t){l.current=!0,m(t)},onMouseUp:function(){l.current=!1},scrubPercent:c,waveformHeights:a,width:f})};t.AudioWaveformView=function(e){var t=e.onMouseUp,o=e.height,i=e.scrubPercent,r=e.width,u=e.waveformHeights,l=e.onMouseDown,v=e.onMouseMove,c=n.default.useRef(null);n.useEffect((function(){return document.addEventListener("mouseup",h),document.addEventListener("mousemove",w),function(){document.removeEventListener("mouseup",h),document.removeEventListener("mousemove",w)}}),[]);var s=n.useCallback((function(){var e=c.current;if(!e)return;var t=e.getContext("2d");if(!t)return;if(!o||!r)return;var n=(function(e){var t=Math.floor((e-2)/4);return a.returnWaveform(u,t,.85)})(r);e.width=1*r,e.height=1*o,t.globalAlpha=0,t.fillStyle="black",t.fillRect(0,0,r,o),t.globalAlpha=1;var f=i*r,l=0;if(f)for(t.fillStyle="rgba(27, 39, 51, 0.08)",t.fillRect(0,0,f,o),t.fillStyle="#1B2733";l<n.length;l++){var d=4*l,v=(m=n[l])*o,s=(1-m)*o;if(d+2>=f){t.fillRect(d,s,f-d,v),t.globalAlpha=.3,t.fillStyle="#637282",t.fillRect(f,s,d+2-f,v),l++;break}t.fillRect(d,s,2,v)}for(t.globalAlpha=.3,t.fillStyle="#637282";l<n.length;l++){var m=n[l];t.fillRect(4*l,(1-m)*o,2,m*o)}}),[o,r,i]);function m(e){var t=c.current.getBoundingClientRect();return(e.pageX-t.left)/t.width}function w(e){v&&requestAnimationFrame((function(){return v(e,m(e))}))}function h(e){t&&t(e,m(e))}return n.useEffect((function(){c&&s()}),[s]),n.useEffect((function(){s()}),[s]),n.default.createElement("div",{className:d,style:{width:"100%",height:"100%"},onMouseDown:function(e){var t=e.nativeEvent;0===t.button&&l&&l(t,m(t))}},n.default.createElement("canvas",{className:f,ref:c,style:{position:"relative",overflow:"hidden"}}))};var m=function(e){return n.default.createElement(u.Dimensions,{className:l},(function(t){var o=t.width,i=t.height;return n.default.createElement(s,Object.assign({},e,{windowHeight:i&&i-51-10,windowWidth:null!=o?o:void 0}))}))}}));
//# sourceMappingURL=audio_waveform.min.js-vflOykjc2.map
