# Supplementary material for: On the Use of Carbon Cables from Plastic Solvent Combinations of Polystyrene and Toluene in Carbon Nanotube Synthesis
Source: Nanomaterials (Basel). 2021 Dec 21;12(1):9. doi: 10.3390/nano12010009 (PMC8746690; doi:10.3390/nano12010009)
Supplement: Supplementary file 1 [file nanomaterials-12-00009-s001.zip › Video S1- Video showing the iPerf testing of Ethernet speeds of CNT Ethernet cable.mp4_files/auth_modal.min-vflZYBWBg.js.download]

define(["require","exports","tslib","react","modules/clean/react/components/modal","modules/clean/react/extensions/auth_body_v2","modules/clean/ux_analytics_modal_tracking"],(function(e,a,t,l,o,n,s){"use strict";Object.defineProperty(a,"__esModule",{value:!0}),a.showAuthModal=a.AuthModal=void 0,l=t.__importDefault(l),a.AuthModal=function(e){return l.default.createElement(o.Modal,{className:"extensions-auth-modal-v2",ariaLabel:"Access Modal",displayCloseButton:!0,clickOutToClose:!1,style:"clean",onDismiss:e.doCancel},l.default.createElement(s.UXAnalyticsModalTracking,{id:"EXTENSIONS_AUTH_MODAL_V2"}),l.default.createElement(n.ExtensionsAuthBodyV2,t.__assign({},e)))},a.showAuthModal=function(e,t,n,s,d,c){o.Modal.showInstance(l.default.createElement(a.AuthModal,{actionId:e,appName:t,iconUrl:n,fileId:s,fileName:d,doAuth:c,doCancel:o.Modal.close}))}}));
//# sourceMappingURL=auth_modal.min.js-vfluHJhD5.map
