# Supplementary material for: On the Use of Carbon Cables from Plastic Solvent Combinations of Polystyrene and Toluene in Carbon Nanotube Synthesis
Source: Nanomaterials (Basel). 2021 Dec 21;12(1):9. doi: 10.3390/nano12010009 (PMC8746690; doi:10.3390/nano12010009)
Supplement: Supplementary file 1 [file nanomaterials-12-00009-s001.zip › Video S1- Video showing the iPerf testing of Ethernet speeds of CNT Ethernet cable.mp4_files/av_metadata.amd.min-vflwCfIu1.js.download]

define(["require","exports"],(function(e,a){"use strict";Object.defineProperty(a,"__esModule",{value:!0}),a.getAudioSpecificDataFields=a.getVideoSpecificDataFields=a.formatMediaDuration=void 0;function t(e,a){if(e&&!(isNaN(e)||e<=0)){var t=Math.floor(e/36e5),i=Math.floor(e%36e5/6e4),s=e%6e4/1e3;return a.formatMessage({id:"Y2LnVt",defaultMessage:"{hours}:{minutes}:{seconds}"},{hours:a.formatNumber(t,{minimumIntegerDigits:2,maximumFractionDigits:0}),minutes:a.formatNumber(i,{minimumIntegerDigits:2,maximumFractionDigits:0}),seconds:a.formatNumber(s,{minimumIntegerDigits:2,maximumFractionDigits:0})})}}function i(e,a){if(e.audio_freq)return e.audio_chan_layout?a.formatMessage({id:"ZFfsQG",defaultMessage:"{audio_freq} kHz {audio_chan_layout}"},{audio_freq:a.formatNumber(e.audio_freq/1e3),audio_chan_layout:a.formatNumber(+e.audio_chan_layout/100)}):a.formatMessage({id:"o1Wy7v",defaultMessage:"{audio_freq} kHz"},{audio_freq:a.formatNumber(e.audio_freq/1e3)})}a.formatMediaDuration=t,a.getVideoSpecificDataFields=function(e,a){return[{name:a.formatMessage({id:"u68XIJ",defaultMessage:"Creation Time"}),value:e.capture_date?a.formatTime(new Date(e.capture_date),{month:"numeric",day:"numeric",year:"numeric",hour:"numeric",minute:"numeric",hour12:!0}):void 0},{name:a.formatMessage({id:"3RkPzL",defaultMessage:"Capturing Device"}),value:e.device},{name:a.formatMessage({id:"R+6yXm",defaultMessage:"Resolution"}),value:e.resolution_width+"x"+e.resolution_height},{name:a.formatMessage({id:"RaCxiO",defaultMessage:"Aspect Ratio"}),value:e.aspect_ratio},{name:a.formatMessage({id:"A4boBS",defaultMessage:"Duration"}),value:e.duration?t(1e3*e.duration,a):void 0},{name:a.formatMessage({id:"c9FloK",defaultMessage:"Frame Rate"}),value:e.frame_rate+" fps"},{name:a.formatMessage({id:"y7aJQC",defaultMessage:"Color Space"}),value:e.color_space},{name:a.formatMessage({id:"TtPMcl",defaultMessage:"Bit Rate"}),value:e.bit_rate?a.formatMessage({id:"/xb44b",defaultMessage:"{bit_rate} kb/s"},{bit_rate:Math.floor(e.bit_rate/1e3)}):void 0},{name:a.formatMessage({id:"C1kd1L",defaultMessage:"Audio"}),value:i(e,a)},{name:a.formatMessage({id:"yq3RyE",defaultMessage:"Codec"}),value:e.codec}]},a.getAudioSpecificDataFields=function(e,a){return[{name:a.formatMessage({id:"yq3RyE",defaultMessage:"Codec"}),value:e.codec},{name:a.formatMessage({id:"Cwkfdc",defaultMessage:"Sampling Rate"}),value:Number(e.sampling_rate)/1e3+" kHz"},{name:a.formatMessage({id:"A4boBS",defaultMessage:"Duration"}),value:e.duration?t(1e3*e.duration,a):void 0},{name:a.formatMessage({id:"0Fq1H6",defaultMessage:"Channels"}),value:e.channels},{name:a.formatMessage({id:"TtPMcl",defaultMessage:"Bit Rate"}),value:String(Math.floor(e.bit_rate/1e3))+" kb/s"}]}}));
//# sourceMappingURL=av_metadata.amd.min.js-vflaWA8QI.map
