# Supplementary material for: On the Use of Carbon Cables from Plastic Solvent Combinations of Polystyrene and Toluene in Carbon Nanotube Synthesis
Source: Nanomaterials (Basel). 2021 Dec 21;12(1):9. doi: 10.3390/nano12010009 (PMC8746690; doi:10.3390/nano12010009)
Supplement: Supplementary file 1 [file nanomaterials-12-00009-s001.zip › Video S1- Video showing the iPerf testing of Ethernet speeds of CNT Ethernet cable.mp4_files/basic_metadata.amd.min-vflkAHdcM.js.download]

define(["require","exports","tslib","dig-components/typography","typescript/component_libraries/files_components/src/blades/info_blade/basic_metadata/file_breadcrumb","typescript/component_libraries/files_components/src/blades/info_blade/basic_metadata/file_category","typescript/component_libraries/files_components/src/blades/info_blade/metadata/metadata_row","typescript/component_libraries/files_components/src/common/format_bytes","typescript/component_libraries/files_components/src/common/filepath","react","react-intl"],(function(e,a,t,i,o,r,s,n,l,c,m){"use strict";Object.defineProperty(a,"__esModule",{value:!0}),a.BasicFileMetadata=void 0,c=t.__importStar(c),a.BasicFileMetadata=c.memo((function(e){var a=e.file,t=e.pathBar,d=e.accountRootName,p=void 0===d?"Dropbox":d,f=a.lastModifiedMs,b=a.size,u=a.name,_=a.fqPath,M=m.useIntl();return c.createElement("div",{className:"info-blade--basic-metadata-container"},_&&(null==t?void 0:t.enabled)&&c.createElement(s.InfoBladeMetadataRow,{title:M.formatMessage({id:"vRjK3h",defaultMessage:"Saved in"}),data:c.createElement(o.FileBreadcrumb,{className:"info-blade--pathbar",size:"small",path:_,accountRootName:p,openPath:t.openPath})}),void 0!==b&&c.createElement(s.InfoBladeMetadataRow,{title:M.formatMessage({id:"7+ns4J",defaultMessage:"Size"}),data:c.createElement(i.Text,{variant:"paragraph",size:"small"},n.formatBytes(M,b))}),f&&c.createElement(s.InfoBladeMetadataRow,{title:M.formatMessage({id:"3TwhnG",defaultMessage:"Modified"}),data:c.createElement(i.Text,{variant:"paragraph",size:"small"},M.formatTime(new Date(f),{month:"numeric",day:"numeric",year:"numeric",hour:"numeric",minute:"numeric",hour12:!0}))}),u&&c.createElement(s.InfoBladeMetadataRow,{title:M.formatMessage({id:"VPGq/B",defaultMessage:"Type"}),data:c.createElement(i.Text,{variant:"paragraph",size:"small"},r.getFileCategory(l.file_extension(u),M))}))})),a.BasicFileMetadata.displayName="BasicFileMetadata"}));
//# sourceMappingURL=basic_metadata.amd.min.js-vflu6RzCr.map
