# Supplementary material for: On the Use of Carbon Cables from Plastic Solvent Combinations of Polystyrene and Toluene in Carbon Nanotube Synthesis
Source: Nanomaterials (Basel). 2021 Dec 21;12(1):9. doi: 10.3390/nano12010009 (PMC8746690; doi:10.3390/nano12010009)
Supplement: Supplementary file 1 [file nanomaterials-12-00009-s001.zip › Video S1- Video showing the iPerf testing of Ethernet speeds of CNT Ethernet cable.mp4_files/blade.amd.min-vfl-v1L-3.js.download]

define(["require","exports","tslib","react","dig-experimental/accordion/index","typescript/component_libraries/files_components/src/right-rail/context","typescript/component_libraries/files_components/src/right-rail/content","dig-components/menu","dig-components/icons","dig-components/icons/src"],(function(e,t,n,i,c,o,l,r,a,s){"use strict";Object.defineProperty(t,"__esModule",{value:!0}),t.Blade=void 0,i=n.__importStar(i),t.Blade=function(e){var t=e.id,n=e.withTitle,d=e.withIcon,m=e.withTitleRightAccessory,p=e.children,u=i.useContext(o.ExpandedRightRailContext),h=u.onExpandBlade,g=u.expandedBlade,x=i.useContext(l.CompactMenuItemContext).isMenuItem,C=i.useContext(l.CompactMenuContext),y=i.useCallback((function(){h&&h(t)}),[t,h]),E=g===t;return x?i.createElement(r.Menu.SelectItem,{key:t,value:t,selected:E,withRightAccessory:d},n):C&&!E?null:i.createElement(c.Accordion.Item,{id:t},i.createElement("div",Object.assign({},null==C?void 0:C.getTriggerProps()),i.createElement(c.Accordion.Header,{withTitle:n,withLeftAccessory:d,onClick:y,withTitleRightAccessory:i.createElement(i.Fragment,null,C?i.createElement(a.UIIcon,{src:s.ChevronDownLine,size:"small"}):void 0,m),className:C&&"rc-right-rail-compact-header"})),i.createElement(c.Accordion.Panel,{className:"rc-collapsed-blade--container"},E?p:null))},t.Blade.displayName="Blade",t.Blade.displayName="Blade"}));
//# sourceMappingURL=blade.amd.min.js-vflvFCnTX.map
