# Supplementary material for: On the Use of Carbon Cables from Plastic Solvent Combinations of Polystyrene and Toluene in Carbon Nanotube Synthesis
Source: Nanomaterials (Basel). 2021 Dec 21;12(1):9. doi: 10.3390/nano12010009 (PMC8746690; doi:10.3390/nano12010009)
Supplement: Supplementary file 1 [file nanomaterials-12-00009-s001.zip › Video S1- Video showing the iPerf testing of Ethernet speeds of CNT Ethernet cable.mp4_files/button-vfllw60O5.css]

.tabbing .button-primary:focus,.tabbing .button-secondary:focus,.tabbing .button-tertiary:focus{box-shadow:0 0 0 2px #a0d1fa;text-decoration:none}.tabbing .button-primary::-moz-focus-inner,.tabbing .button-secondary::-moz-focus-inner,.tabbing .button-tertiary::-moz-focus-inner{border-color:transparent}.tabbing .button-as-link:focus{text-decoration:underline}.tabbing .sprite-button:focus{box-shadow:0 0 0 2px #a0d1fa;margin:-2px;padding:2px;text-decoration:none;border-radius:5px}.button-as-link{margin:0;padding:0;cursor:pointer;color:#0061ff;background:none}.button-as-link::-moz-focus-inner{border:0;padding:0}.button-as-link:hover{text-decoration:underline}.button-as-link:disabled:hover{text-decoration:none}.button-as-link--inline{font-size:1em !important;line-height:inherit}.button-primary,.button-secondary,.button-tertiary{margin:2px 0 5px;min-height:34px;line-height:normal;box-sizing:border-box;border-radius:3px;-webkit-appearance:none;margin-top:16px;padding:6px 16px}.maestro .button-primary,.maestro .button-secondary,.maestro .button-tertiary{line-height:1}body.ie .button-primary,body.ie .button-secondary,body.ie .button-tertiary{padding-top:0;padding-bottom:0}.button-primary.button-small,.button-secondary.button-small,.button-tertiary.button-small{margin:0;padding:3px 10px;min-height:30px}.freshbutton,.freshbutton-red,.freshbutton-blue,.freshbutton-lightblue,.freshbutton-blue-on-gray,.freshbutton-gray,.freshbutton-silver,.freshbutton-green,.freshbutton-no-hover{padding:5px 16px;border-radius:3px}.freshbutton,.freshbutton-red,.freshbutton-blue,.freshbutton-lightblue,.freshbutton-blue-on-gray,.freshbutton-gray,.freshbutton-silver,.freshbutton-green,.freshbutton-no-hover,.button-primary,.button-secondary,.button-tertiary{display:inline-block;text-align:center;font-size:13px;font-weight:600;cursor:pointer;overflow:visible;text-decoration:none}.freshbutton.button-big,.freshbutton-red.button-big,.freshbutton-blue.button-big,.freshbutton-lightblue.button-big,.freshbutton-blue-on-gray.button-big,.freshbutton-gray.button-big,.freshbutton-silver.button-big,.freshbutton-green.button-big,.freshbutton-no-hover.button-big,.button-primary.button-big,.button-secondary.button-big,.button-tertiary.button-big{padding:10px 26px;min-width:180px;border-width:2px}.freshbutton.button-wide,.freshbutton-red.button-wide,.freshbutton-blue.button-wide,.freshbutton-lightblue.button-wide,.freshbutton-blue-on-gray.button-wide,.freshbutton-gray.button-wide,.freshbutton-silver.button-wide,.freshbutton-green.button-wide,.freshbutton-no-hover.button-wide,.button-primary.button-wide,.button-secondary.button-wide,.button-tertiary.button-wide{width:100%;max-width:100%}.freshbutton:hover,.freshbutton:focus,.freshbutton-red:hover,.freshbutton-red:focus,.freshbutton-blue:hover,.freshbutton-blue:focus,.freshbutton-lightblue:hover,.freshbutton-lightblue:focus,.freshbutton-blue-on-gray:hover,.freshbutton-blue-on-gray:focus,.freshbutton-gray:hover,.freshbutton-gray:focus,.freshbutton-silver:hover,.freshbutton-silver:focus,.freshbutton-green:hover,.freshbutton-green:focus,.freshbutton-no-hover:hover,.freshbutton-no-hover:focus,.button-primary:hover,.button-primary:focus,.button-secondary:hover,.button-secondary:focus,.button-tertiary:hover,.button-tertiary:focus{text-decoration:none}.freshbutton:active,.freshbutton.pressed,.freshbutton.touched,.freshbutton.touch,.freshbutton-red:active,.freshbutton-red.pressed,.freshbutton-red.touched,.freshbutton-red.touch,.freshbutton-blue:active,.freshbutton-blue.pressed,.freshbutton-blue.touched,.freshbutton-blue.touch,.freshbutton-lightblue:active,.freshbutton-lightblue.pressed,.freshbutton-lightblue.touched,.freshbutton-lightblue.touch,.freshbutton-blue-on-gray:active,.freshbutton-blue-on-gray.pressed,.freshbutton-blue-on-gray.touched,.freshbutton-blue-on-gray.touch,.freshbutton-gray:active,.freshbutton-gray.pressed,.freshbutton-gray.touched,.freshbutton-gray.touch,.freshbutton-silver:active,.freshbutton-silver.pressed,.freshbutton-silver.touched,.freshbutton-silver.touch,.freshbutton-green:active,.freshbutton-green.pressed,.freshbutton-green.touched,.freshbutton-green.touch,.freshbutton-no-hover:active,.freshbutton-no-hover.pressed,.freshbutton-no-hover.touched,.freshbutton-no-hover.touch,.button-primary:active,.button-primary.pressed,.button-primary.touched,.button-primary.touch,.button-secondary:active,.button-secondary.pressed,.button-secondary.touched,.button-secondary.touch,.button-tertiary:active,.button-tertiary.pressed,.button-tertiary.touched,.button-tertiary.touch{box-shadow:inset 0px 1px 0px rgba(61,70,71,0.1)}.freshbutton:focus,.freshbutton-red:focus,.freshbutton-blue:focus,.freshbutton-lightblue:focus,.freshbutton-blue-on-gray:focus,.freshbutton-gray:focus,.freshbutton-silver:focus,.freshbutton-green:focus,.freshbutton-no-hover:focus,.button-primary:focus,.button-secondary:focus,.button-tertiary:focus{box-shadow:0px 0px 0px 2px #a0d1fa}.freshbutton:disabled,.freshbutton.disabled,.freshbutton-red:disabled,.freshbutton-red.disabled,.freshbutton-blue:disabled,.freshbutton-blue.disabled,.freshbutton-lightblue:disabled,.freshbutton-lightblue.disabled,.freshbutton-blue-on-gray:disabled,.freshbutton-blue-on-gray.disabled,.freshbutton-gray:disabled,.freshbutton-gray.disabled,.freshbutton-silver:disabled,.freshbutton-silver.disabled,.freshbutton-green:disabled,.freshbutton-green.disabled,.freshbutton-no-hover:disabled,.freshbutton-no-hover.disabled,.button-primary:disabled,.button-primary.disabled,.button-secondary:disabled,.button-secondary.disabled,.button-tertiary:disabled,.button-tertiary.disabled{opacity:0.4;cursor:default}.freshbutton:disabled:focus,.freshbutton.disabled:focus,.freshbutton-red:disabled:focus,.freshbutton-red.disabled:focus,.freshbutton-blue:disabled:focus,.freshbutton-blue.disabled:focus,.freshbutton-lightblue:disabled:focus,.freshbutton-lightblue.disabled:focus,.freshbutton-blue-on-gray:disabled:focus,.freshbutton-blue-on-gray.disabled:focus,.freshbutton-gray:disabled:focus,.freshbutton-gray.disabled:focus,.freshbutton-silver:disabled:focus,.freshbutton-silver.disabled:focus,.freshbutton-green:disabled:focus,.freshbutton-green.disabled:focus,.freshbutton-no-hover:disabled:focus,.freshbutton-no-hover.disabled:focus,.button-primary:disabled:focus,.button-primary.disabled:focus,.button-secondary:disabled:focus,.button-secondary.disabled:focus,.button-tertiary:disabled:focus,.button-tertiary.disabled:focus{box-shadow:none}.freshbutton.split,.freshbutton-red.split,.freshbutton-blue.split,.freshbutton-lightblue.split,.freshbutton-blue-on-gray.split,.freshbutton-gray.split,.freshbutton-silver.split,.freshbutton-green.split,.freshbutton-no-hover.split,.button-primary.split,.button-secondary.split,.button-tertiary.split{padding:0}.freshbutton.split span.label,.freshbutton-red.split span.label,.freshbutton-blue.split span.label,.freshbutton-lightblue.split span.label,.freshbutton-blue-on-gray.split span.label,.freshbutton-gray.split span.label,.freshbutton-silver.split span.label,.freshbutton-green.split span.label,.freshbutton-no-hover.split span.label,.button-primary.split span.label,.button-secondary.split span.label,.button-tertiary.split span.label{display:inline-block;padding:6px 16px}.freshbutton.split span.more,.freshbutton-red.split span.more,.freshbutton-blue.split span.more,.freshbutton-lightblue.split span.more,.freshbutton-blue-on-gray.split span.more,.freshbutton-gray.split span.more,.freshbutton-silver.split span.more,.freshbutton-green.split span.more,.freshbutton-no-hover.split span.more,.button-primary.split span.more,.button-secondary.split span.more,.button-tertiary.split span.more{display:inline-block;padding:6px 16px}.maestro .freshbutton,.maestro .freshbutton-red,.maestro .freshbutton-blue,.maestro .freshbutton-lightblue,.maestro .freshbutton-blue-on-gray,.maestro .freshbutton-gray,.maestro .freshbutton-silver,.maestro .freshbutton-green,.maestro .freshbutton-no-hover,.maestro .button-secondary,.maestro .button-tertiary{font-weight:normal}.maestro .button-primary{height:32px;font-weight:500;border-radius:4px;background:#0070e0;color:#fff;border:none;min-height:32px;padding:0 16px}.maestro .button-primary.button-big{padding:10px 26px;min-width:180px;border-width:2px}.maestro .notification{font-size:13px;min-height:0}.button-tertiary:focus{border:1px solid #a0bacf}.freshbutton-blue,.button-primary,a.button-primary{background-color:#0070e0;background-image:linear-gradient(#168add, #007ee5);border:1px solid #0c6ebe;color:white}.freshbutton-blue:hover,.freshbutton-blue.hovered,.button-primary:hover,.button-primary.hovered,a.button-primary:hover,a.button-primary.hovered{background:linear-gradient(#168eef, #007ee5)}.freshbutton-blue:active,.freshbutton-blue.pressed,.freshbutton-blue.touched,.freshbutton-blue.touch,.button-primary:active,.button-primary.pressed,.button-primary.touched,.button-primary.touch,a.button-primary:active,a.button-primary.pressed,a.button-primary.touched,a.button-primary.touch{background:linear-gradient(#1b80d3, #0a74cb)}.freshbutton-blue:disabled,.freshbutton-blue.disabled,.button-primary:disabled,.button-primary.disabled,a.button-primary:disabled,a.button-primary.disabled{opacity:0.4;cursor:default}.freshbutton-blue:disabled:hover,.freshbutton-blue:disabled.hovered,.freshbutton-blue:disabled:active,.freshbutton-blue:disabled.pressed,.freshbutton-blue:disabled.touched,.freshbutton-blue:disabled.touch,.freshbutton-blue.disabled:hover,.freshbutton-blue.disabled.hovered,.freshbutton-blue.disabled:active,.freshbutton-blue.disabled.pressed,.freshbutton-blue.disabled.touched,.freshbutton-blue.disabled.touch,.button-primary:disabled:hover,.button-primary:disabled.hovered,.button-primary:disabled:active,.button-primary:disabled.pressed,.button-primary:disabled.touched,.button-primary:disabled.touch,.button-primary.disabled:hover,.button-primary.disabled.hovered,.button-primary.disabled:active,.button-primary.disabled.pressed,.button-primary.disabled.touched,.button-primary.disabled.touch,a.button-primary:disabled:hover,a.button-primary:disabled.hovered,a.button-primary:disabled:active,a.button-primary:disabled.pressed,a.button-primary:disabled.touched,a.button-primary:disabled.touch,a.button-primary.disabled:hover,a.button-primary.disabled.hovered,a.button-primary.disabled:active,a.button-primary.disabled.pressed,a.button-primary.disabled.touched,a.button-primary.disabled.touch{background:#007ee5}.freshbutton-blue.split span.more,.button-primary.split span.more,a.button-primary.split span.more{border-left:1px solid #0c6ebe}.freshbutton-lightblue,.button-secondary,a.button-secondary{background-color:#f4faff;background-image:linear-gradient(#fffffe, #f4faff);border:1px solid #5eb0f0;color:#007ee5}.freshbutton-lightblue:hover,.freshbutton-lightblue.hovered,.button-secondary:hover,.button-secondary.hovered,a.button-secondary:hover,a.button-secondary.hovered{background:linear-gradient(#fffffe, #e5f3ff)}.freshbutton-lightblue:active,.freshbutton-lightblue.pressed,.button-secondary:active,.button-secondary.pressed,a.button-secondary:active,a.button-secondary.pressed{background:linear-gradient(#edf6ff, #e5f3ff)}.freshbutton-lightblue:disabled,.freshbutton-lightblue.disabled,.button-secondary:disabled,.button-secondary.disabled,a.button-secondary:disabled,a.button-secondary.disabled{opacity:0.4;cursor:default}.freshbutton-lightblue:disabled:hover,.freshbutton-lightblue:disabled.hovered,.freshbutton-lightblue:disabled:active,.freshbutton-lightblue:disabled.pressed,.freshbutton-lightblue:disabled.touched,.freshbutton-lightblue:disabled.touch,.freshbutton-lightblue.disabled:hover,.freshbutton-lightblue.disabled.hovered,.freshbutton-lightblue.disabled:active,.freshbutton-lightblue.disabled.pressed,.freshbutton-lightblue.disabled.touched,.freshbutton-lightblue.disabled.touch,.button-secondary:disabled:hover,.button-secondary:disabled.hovered,.button-secondary:disabled:active,.button-secondary:disabled.pressed,.button-secondary:disabled.touched,.button-secondary:disabled.touch,.button-secondary.disabled:hover,.button-secondary.disabled.hovered,.button-secondary.disabled:active,.button-secondary.disabled.pressed,.button-secondary.disabled.touched,.button-secondary.disabled.touch,a.button-secondary:disabled:hover,a.button-secondary:disabled.hovered,a.button-secondary:disabled:active,a.button-secondary:disabled.pressed,a.button-secondary:disabled.touched,a.button-secondary:disabled.touch,a.button-secondary.disabled:hover,a.button-secondary.disabled.hovered,a.button-secondary.disabled:active,a.button-secondary.disabled.pressed,a.button-secondary.disabled.touched,a.button-secondary.disabled.touch{background:#f4faff}.freshbutton-lightblue.split span.more,.button-secondary.split span.more,a.button-secondary.split span.more{border-left:1px solid #5eb0f0}.freshbutton,.freshbutton-silver,.freshbutton-gray,.freshbutton-blue-on-gray,.button-tertiary,a.button-tertiary{background:#fff;border:1px solid #bbb;color:#47525d}.freshbutton:hover,.freshbutton.hovered,.freshbutton-silver:hover,.freshbutton-silver.hovered,.freshbutton-gray:hover,.freshbutton-gray.hovered,.freshbutton-blue-on-gray:hover,.freshbutton-blue-on-gray.hovered,.button-tertiary:hover,.button-tertiary.hovered,a.button-tertiary:hover,a.button-tertiary.hovered{background:linear-gradient(#fffffe, #f2f2f2)}.freshbutton:active,.freshbutton.pressed,.freshbutton-silver:active,.freshbutton-silver.pressed,.freshbutton-gray:active,.freshbutton-gray.pressed,.freshbutton-blue-on-gray:active,.freshbutton-blue-on-gray.pressed,.button-tertiary:active,.button-tertiary.pressed,a.button-tertiary:active,a.button-tertiary.pressed{background:linear-gradient(#f7f7f7, #f2f2f2)}.freshbutton:disabled,.freshbutton.disabled,.freshbutton-silver:disabled,.freshbutton-silver.disabled,.freshbutton-gray:disabled,.freshbutton-gray.disabled,.freshbutton-blue-on-gray:disabled,.freshbutton-blue-on-gray.disabled,.button-tertiary:disabled,.button-tertiary.disabled,a.button-tertiary:disabled,a.button-tertiary.disabled{opacity:0.4;cursor:default}.freshbutton:disabled:hover,.freshbutton:disabled.hovered,.freshbutton:disabled:active,.freshbutton:disabled.pressed,.freshbutton:disabled.touched,.freshbutton:disabled.touch,.freshbutton.disabled:hover,.freshbutton.disabled.hovered,.freshbutton.disabled:active,.freshbutton.disabled.pressed,.freshbutton.disabled.touched,.freshbutton.disabled.touch,.freshbutton-silver:disabled:hover,.freshbutton-silver:disabled.hovered,.freshbutton-silver:disabled:active,.freshbutton-silver:disabled.pressed,.freshbutton-silver:disabled.touched,.freshbutton-silver:disabled.touch,.freshbutton-silver.disabled:hover,.freshbutton-silver.disabled.hovered,.freshbutton-silver.disabled:active,.freshbutton-silver.disabled.pressed,.freshbutton-silver.disabled.touched,.freshbutton-silver.disabled.touch,.freshbutton-gray:disabled:hover,.freshbutton-gray:disabled.hovered,.freshbutton-gray:disabled:active,.freshbutton-gray:disabled.pressed,.freshbutton-gray:disabled.touched,.freshbutton-gray:disabled.touch,.freshbutton-gray.disabled:hover,.freshbutton-gray.disabled.hovered,.freshbutton-gray.disabled:active,.freshbutton-gray.disabled.pressed,.freshbutton-gray.disabled.touched,.freshbutton-gray.disabled.touch,.freshbutton-blue-on-gray:disabled:hover,.freshbutton-blue-on-gray:disabled.hovered,.freshbutton-blue-on-gray:disabled:active,.freshbutton-blue-on-gray:disabled.pressed,.freshbutton-blue-on-gray:disabled.touched,.freshbutton-blue-on-gray:disabled.touch,.freshbutton-blue-on-gray.disabled:hover,.freshbutton-blue-on-gray.disabled.hovered,.freshbutton-blue-on-gray.disabled:active,.freshbutton-blue-on-gray.disabled.pressed,.freshbutton-blue-on-gray.disabled.touched,.freshbutton-blue-on-gray.disabled.touch,.button-tertiary:disabled:hover,.button-tertiary:disabled.hovered,.button-tertiary:disabled:active,.button-tertiary:disabled.pressed,.button-tertiary:disabled.touched,.button-tertiary:disabled.touch,.button-tertiary.disabled:hover,.button-tertiary.disabled.hovered,.button-tertiary.disabled:active,.button-tertiary.disabled.pressed,.button-tertiary.disabled.touched,.button-tertiary.disabled.touch,a.button-tertiary:disabled:hover,a.button-tertiary:disabled.hovered,a.button-tertiary:disabled:active,a.button-tertiary:disabled.pressed,a.button-tertiary:disabled.touched,a.button-tertiary:disabled.touch,a.button-tertiary.disabled:hover,a.button-tertiary.disabled.hovered,a.button-tertiary.disabled:active,a.button-tertiary.disabled.pressed,a.button-tertiary.disabled.touched,a.button-tertiary.disabled.touch{background:#fff}.freshbutton.split span.more,.freshbutton-silver.split span.more,.freshbutton-gray.split span.more,.freshbutton-blue-on-gray.split span.more,.button-tertiary.split span.more,a.button-tertiary.split span.more{border-left:1px solid #bbb}.sprite-button{margin:0;padding:0;background-color:transparent;cursor:pointer}.sprite-button::-moz-focus-inner{border:0;padding:0}.sprite-button:disabled{cursor:default}.media-mobile .button-primary,.media-mobile .button-secondary,.media-mobile .button-tertiary{width:100%}.carousel .button-primary,.carousel .button-secondary,.carousel .button-tertiary{font-size:14px;font-weight:400;padding:11px 16px}.carousel .button-primary:active,.carousel .button-secondary:active,.carousel .button-tertiary:active{box-shadow:none}.carousel .button-primary{background:#0bacff;border-color:#0bacff}.carousel .button-primary:hover{background:#36beff;border-color:#36beff}.carousel .button-primary:active{background:#007ec1;border-color:#007ec1}.carousel .button-secondary{background:#fff;border-color:#36beff;color:#0bacff}.carousel .button-secondary:hover{background:#fff;color:#36beff}.carousel .button-secondary:active{background:#fff;color:#007ec1;border-color:#007ec1}.carousel .button-tertiary,.carousel .button-tertiary:hover,.carousel .button-tertiary:active{background:#fff}.business-theme .button-primary,.business-theme .button-secondary,.business-theme .button-tertiary{font-weight:normal;min-height:0;padding-top:8px;padding-bottom:8px}.business-theme .button-primary.button-big,.business-theme .button-secondary.button-big,.business-theme .button-tertiary.button-big{min-width:220px;min-height:50px;line-height:34px}.business-theme .button-primary{background:#007ee5;border-color:#007ee5;color:#fff}.business-theme .button-primary:hover,.business-theme .button-primary.hovered{background:#3398ea;border-color:#3398ea}.business-theme .button-primary:active,.business-theme .button-primary.pressed{background:#0c57bd;border-color:#0c57bd}.business-theme .button-primary:disabled,.business-theme .button-primary.disabled{color:#bcc3c8;border-color:#bcc3c8;background:#fff}.business-theme .button-primary:disabled,.business-theme .button-primary.disabled{color:#fff;background:#bdc4c9}.business-theme .button-secondary{background:#fff;border-color:#007ee5}.business-theme .button-secondary:hover,.business-theme .button-secondary.hovered{background:#f0f7fd;border-color:#007ee5}.business-theme .button-secondary:active,.business-theme .button-secondary.pressed{background:#e3f1fc;border-color:#007ee5}.business-theme .button-secondary:disabled,.business-theme .button-secondary.disabled{color:#bcc3c8;border-color:#bcc3c8;background:#fff}.business-theme .button-secondary.button-big{border-radius:5px}.business-theme .button-tertiary{background:#fff;border-color:#bcc3c8}.business-theme .button-tertiary:hover,.business-theme .button-tertiary.hovered{background:#f0f7fc;border-color:#bcc3c8}.business-theme .button-tertiary:active,.business-theme .button-tertiary.pressed{background:#cfe8fc;border-color:#bcc3c8}.business-theme .button-tertiary:disabled,.business-theme .button-tertiary.disabled{color:#bcc3c8;border-color:#bcc3c8;background:#fff}.business-theme .button-tertiary:active,.business-theme .button-tertiary:hover,.business-theme .button-tertiary.pressed,.business-theme .button-tertiary.hovered{border-color:#266cb9}.media-mobile.carousel .button-primary,.media-mobile.carousel .button-secondary,.media-mobile.carousel .button-tertiary{font-size:16px;font-weight:200;padding:12px 16px}.carousel-app .carousel .button-primary,.carousel-app .carousel .button-secondary,.carousel-app .carousel .button-tertiary{font-size:13px;padding:8px 18px 9px}
