# Supplementary material for: On the Use of Carbon Cables from Plastic Solvent Combinations of Polystyrene and Toluene in Carbon Nanotube Synthesis
Source: Nanomaterials (Basel). 2021 Dec 21;12(1):9. doi: 10.3390/nano12010009 (PMC8746690; doi:10.3390/nano12010009)
Supplement: Supplementary file 1 [file nanomaterials-12-00009-s001.zip › Video S1- Video showing the iPerf testing of Ethernet speeds of CNT Ethernet cable.mp4_files/byline.min-vflmqTScq.js.download]

define(["require","exports","tslib","react","dig-components/tooltips"],(function(e,t,n,i,o){"use strict";Object.defineProperty(t,"__esModule",{value:!0}),t.ExtensionsBylineTooltip=void 0,i=n.__importDefault(i);var l=(function(e){function t(t){var n=e.call(this,t)||this;return n.handleMouseOver=function(){clearTimeout(n.timer),n.timer=setTimeout((function(){n.props.bylines&&(n.setState({show:!0}),n.props.onDidShow())}),n.props.delay)},n.handleMouseOut=function(){n.setState({show:!1}),clearTimeout(n.timer)},n.triggerRef=i.default.createRef(),n.state={show:!1},n}return n.__extends(t,e),t.prototype.componentWillUnmount=function(){clearTimeout(this.timer)},t.prototype.render=function(){var e=this.props,t=e.children,n=e.bylines,l=e.isInActionBar,r=i.default.Children.only(t);return n?i.default.createElement(i.default.Fragment,null,i.default.createElement(o.Tooltip.Control,{triggerRef:this.triggerRef,open:this.state.show,placement:l?"right":"left"},(function(e){if(e)return e.length>1?i.default.createElement("ul",{className:"extensions-byline-list"},e.map((function(e){return i.default.createElement("li",{key:e,className:"extensions-byline-list-item"},e)}))):i.default.createElement("div",{className:"extensions-byline"},e[0])})(n)),i.default.cloneElement(r,{onMouseOver:this.handleMouseOver,onMouseOut:this.handleMouseOut,ref:this.triggerRef})):r},t.defaultProps={delay:500},t.displayName="ExtensionsBylineTooltip",t})(i.default.Component);t.ExtensionsBylineTooltip=l}));
//# sourceMappingURL=byline.min.js-vflJgB2kW.map
