# Supplementary material for: On the Use of Carbon Cables from Plastic Solvent Combinations of Polystyrene and Toluene in Carbon Nanotube Synthesis
Source: Nanomaterials (Basel). 2021 Dec 21;12(1):9. doi: 10.3390/nano12010009 (PMC8746690; doi:10.3390/nano12010009)
Supplement: Supplementary file 1 [file nanomaterials-12-00009-s001.zip › Video S1- Video showing the iPerf testing of Ethernet speeds of CNT Ethernet cable.mp4_files/calc_visibility_data.min-vflumvX3b.js.download]

define(["require","exports"],(function(e,t){"use strict";function n(){return{countAbove:0,countBelow:0,nearestAbove:null,nearestBelow:null}}Object.defineProperty(t,"__esModule",{value:!0}),t.calcVisibilityData=t.createEmptyVisibilityData=void 0,t.createEmptyVisibilityData=n,t.calcVisibilityData=function(e,t){var n={countAbove:0,countBelow:0,nearestAbove:null,nearestBelow:null};if(!e)return n;for(var o=e.getBoundingClientRect(),i=o.top,l=o.bottom,r=0;r<t.length;r++){var a=t[r],u=a.item,c=a.ref.getBoundingClientRect();if(c.bottom<i+10)n.countAbove++,n.nearestAbove=u;else if(c.top>l-10){n.countBelow=t.length-r,n.nearestBelow=u;break}}return n}}));
//# sourceMappingURL=calc_visibility_data.min.js-vfleDMTxq.map
