# Supplementary material for: On the Use of Carbon Cables from Plastic Solvent Combinations of Polystyrene and Toluene in Carbon Nanotube Synthesis
Source: Nanomaterials (Basel). 2021 Dec 21;12(1):9. doi: 10.3390/nano12010009 (PMC8746690; doi:10.3390/nano12010009)
Supplement: Supplementary file 1 [file nanomaterials-12-00009-s001.zip › Video S1- Video showing the iPerf testing of Ethernet speeds of CNT Ethernet cable.mp4_files/cancel_button.min-vflWzUwrT.js.download]

define(["require","exports","tslib","react","dig-components/buttons"],(function(e,t,n,a,i){"use strict";Object.defineProperty(t,"__esModule",{value:!0}),t.CancelButton=void 0,a=n.__importStar(a),t.CancelButton=a.memo((function(e){var t=e.label,n=e.disabled,o=e.onClick,r=e.size,s=e.className;return a.createElement(i.Button,{className:s,disabled:n,onClick:o,variant:"transparent",size:r},t)}))}));
//# sourceMappingURL=cancel_button.min.js-vfl4caPj7.map
