# Supplementary material for: On the Use of Carbon Cables from Plastic Solvent Combinations of Polystyrene and Toluene in Carbon Nanotube Synthesis
Source: Nanomaterials (Basel). 2021 Dec 21;12(1):9. doi: 10.3390/nano12010009 (PMC8746690; doi:10.3390/nano12010009)
Supplement: Supplementary file 1 [file nanomaterials-12-00009-s001.zip › Video S1- Video showing the iPerf testing of Ethernet speeds of CNT Ethernet cable.mp4_files/canvasToImage.min-vflrTWUmi.js.download]

define(["require","exports"],(function(e,t){"use strict";Object.defineProperty(t,"__esModule",{value:!0}),t.canvasToImage=void 0,t.canvasToImage=function(e){return e.toDataURL().split(",",2).pop()}}));
//# sourceMappingURL=canvasToImage.min.js-vflx28Qbm.map
