# Supplementary material for: On the Use of Carbon Cables from Plastic Solvent Combinations of Polystyrene and Toluene in Carbon Nanotube Synthesis
Source: Nanomaterials (Basel). 2021 Dec 21;12(1):9. doi: 10.3390/nano12010009 (PMC8746690; doi:10.3390/nano12010009)
Supplement: Supplementary file 1 [file nanomaterials-12-00009-s001.zip › Video S1- Video showing the iPerf testing of Ethernet speeds of CNT Ethernet cable.mp4_files/click_outside.min-vfl1m0BHg.js.download]

define(["require","exports","tslib","react","react-onclickoutside"],(function(e,t,i,r,u){"use strict";Object.defineProperty(t,"__esModule",{value:!0}),t.ClickOutside=void 0,r=i.__importDefault(r),u=i.__importDefault(u);t.ClickOutside=u.default((function(e){var t=e.children;return r.default.Children.only(t)}))}));
//# sourceMappingURL=click_outside.min.js-vflgbpzcy.map
