# Supplementary material for: On the Use of Carbon Cables from Plastic Solvent Combinations of Polystyrene and Toluene in Carbon Nanotube Synthesis
Source: Nanomaterials (Basel). 2021 Dec 21;12(1):9. doi: 10.3390/nano12010009 (PMC8746690; doi:10.3390/nano12010009)
Supplement: Supplementary file 1 [file nanomaterials-12-00009-s001.zip › Video S1- Video showing the iPerf testing of Ethernet speeds of CNT Ethernet cable.mp4_files/client.min-vflKyL0Bo.js.download]

define(["require","exports","tslib","api_v2/user_client"],(function(e,t,i,n){"use strict";Object.defineProperty(t,"__esModule",{value:!0}),t.getPageInfos=void 0,t.getPageInfos=function(e,t){return i.__awaiter(this,void 0,Promise,(function(){return i.__generator(this,(function(i){switch(i.label){case 0:return[4,(new n.UserApiV2Client).ns("app_directory").rpc("list_page_info",{app_identifiers:e},{subjectUserId:t})];case 1:return[2,i.sent().page_infos]}}))}))}}));
//# sourceMappingURL=client.min.js-vflbtdw0i.map
