# Supplementary material for: On the Use of Carbon Cables from Plastic Solvent Combinations of Polystyrene and Toluene in Carbon Nanotube Synthesis
Source: Nanomaterials (Basel). 2021 Dec 21;12(1):9. doi: 10.3390/nano12010009 (PMC8746690; doi:10.3390/nano12010009)
Supplement: Supplementary file 1 [file nanomaterials-12-00009-s001.zip › Video S1- Video showing the iPerf testing of Ethernet speeds of CNT Ethernet cable.mp4_files/cloud_docs.min-vflR08434.js.download]

define(["require","exports","spectrum-sharing/utils/sharing_constants","modules/clean/cloud_docs/shared_components/routing","modules/clean/file_store/utils"],(function(e,i,n,o,t){"use strict";Object.defineProperty(i,"__esModule",{value:!0}),i.makeCloudDocsClient=void 0,i.makeCloudDocsClient=function(e,i,l){var s=!!l&&l.linkType===n.SharedLinkType.Shmodel;return{triggerDynamicRoutingModalCheck:function(){var n=i();n.file.file_id&&!s&&o.maybeShowDynamicRoutingModal(e,n.file,t.getExtension(n.file))}}}}));
//# sourceMappingURL=cloud_docs.min.js-vflD1q1u3.map
