# Supplementary material for: On the Use of Carbon Cables from Plastic Solvent Combinations of Polystyrene and Toluene in Carbon Nanotube Synthesis
Source: Nanomaterials (Basel). 2021 Dec 21;12(1):9. doi: 10.3390/nano12010009 (PMC8746690; doi:10.3390/nano12010009)
Supplement: Supplementary file 1 [file nanomaterials-12-00009-s001.zip › Video S1- Video showing the iPerf testing of Ethernet speeds of CNT Ethernet cable.mp4_files/cloud_docs_compat.min-vflnYnquu.js.download]

define(["require","exports","modules/clean/cloud_docs/constants"],(function(o,e,i){"use strict";Object.defineProperty(e,"__esModule",{value:!0}),e.isWopiAction=e.cloudEditorNameToParams=void 0,e.cloudEditorNameToParams=function(o){return"gdoc"===o?i.GoogleFileTypes.GOOGLE_DSS_DOC:"gsheet"===o?i.GoogleFileTypes.GOOGLE_DSS_SHEET:"gslides"===o?i.GoogleFileTypes.GOOGLE_DSS_SLIDES:"word"===o?i.MicrosoftEditors.WORD:"excel"===o?i.MicrosoftEditors.EXCEL:"powerpoint"===o?i.MicrosoftEditors.POWERPOINT:"preview"},e.isWopiAction=function(o){return["fp_action_id:word_online","fp_action_id:excel_online","fp_action_id:powerpoint_online"].indexOf(o.id)>=0}}));
//# sourceMappingURL=cloud_docs_compat.min.js-vflrA4lrH.map
