# Supplementary material for: On the Use of Carbon Cables from Plastic Solvent Combinations of Polystyrene and Toluene in Carbon Nanotube Synthesis
Source: Nanomaterials (Basel). 2021 Dec 21;12(1):9. doi: 10.3390/nano12010009 (PMC8746690; doi:10.3390/nano12010009)
Supplement: Supplementary file 1 [file nanomaterials-12-00009-s001.zip › Video S1- Video showing the iPerf testing of Ethernet speeds of CNT Ethernet cable.mp4_files/cloud_doc_message.min-vflkNjCBT.js.download]

define(["require","exports","tslib","react","spectrum/tertiary_link/index"],(function(e,t,o,r,s){"use strict";Object.defineProperty(t,"__esModule",{value:!0}),t.CloudDocMessage=void 0,r=o.__importStar(r),t.CloudDocMessage=function(e){var t,o=e.thirdPartySource,i=e.openWith,l=e.intl;return void 0===(t=o)||"google_doc"!==t&&"google_sheet"!==t&&"google_slides"!==t||!i?null:r.createElement("div",{className:"sc-cloud-message"},l.formatMessage({id:"wR6kVu",defaultMessage:"To add new comments, <url>open this file</url>"},{url:function(e){return r.createElement(s.TertiaryLink,{className:"sc-text-link",onClick:i},e)}}))}}));
//# sourceMappingURL=cloud_doc_message.min.js-vflcyrETm.map
