# Supplementary material for: On the Use of Carbon Cables from Plastic Solvent Combinations of Polystyrene and Toluene in Carbon Nanotube Synthesis
Source: Nanomaterials (Basel). 2021 Dec 21;12(1):9. doi: 10.3390/nano12010009 (PMC8746690; doi:10.3390/nano12010009)
Supplement: Supplementary file 1 [file nanomaterials-12-00009-s001.zip › Video S1- Video showing the iPerf testing of Ethernet speeds of CNT Ethernet cable.mp4_files/coachmark_location.min-vfl5A73im.js.download]

define(["require","exports","tslib","react"],(function(e,t,o,i){"use strict";Object.defineProperty(t,"__esModule",{value:!0}),t.CoachmarkLocation=void 0,i=o.__importStar(i),t.CoachmarkLocation=function(e){var t=e.location,o=e.component,n=e.positions,c=e.children,a=e.name,r=e.updatePosition,l=t===a&&o;return l||c?i.createElement("div",null,c,l&&i.createElement("div",{className:"sc-comment-coachmark sc-comment-coachmark__"+a},i.createElement(l,{positions:n,coachmarkRef:function(t){if(t&&!e.positions.location){var o=t.getBoundingClientRect();r({width:o.width,height:o.height,x:o.left,y:o.top})}}}))):null}}));
//# sourceMappingURL=coachmark_location.min.js-vflL27aIB.map
