# Supplementary material for: On the Use of Carbon Cables from Plastic Solvent Combinations of Polystyrene and Toluene in Carbon Nanotube Synthesis
Source: Nanomaterials (Basel). 2021 Dec 21;12(1):9. doi: 10.3390/nano12010009 (PMC8746690; doi:10.3390/nano12010009)
Supplement: Supplementary file 1 [file nanomaterials-12-00009-s001.zip › Video S1- Video showing the iPerf testing of Ethernet speeds of CNT Ethernet cable.mp4_files/coachmark_position.min-vflAPv_9l.js.download]

define(["require","exports"],(function(e,r){"use strict";Object.defineProperty(r,"__esModule",{value:!0}),r.areCoachmarkPositionsEqual=void 0,r.areCoachmarkPositionsEqual=function(e,r){return null===e||null===r?e===r:Object.keys(e).every((function(n){return e[n]===r[n]}))}}));
//# sourceMappingURL=coachmark_position.min.js-vflb_Qfbe.map
