# Supplementary material for: On the Use of Carbon Cables from Plastic Solvent Combinations of Polystyrene and Toluene in Carbon Nanotube Synthesis
Source: Nanomaterials (Basel). 2021 Dec 21;12(1):9. doi: 10.3390/nano12010009 (PMC8746690; doi:10.3390/nano12010009)
Supplement: Supplementary file 1 [file nanomaterials-12-00009-s001.zip › Video S1- Video showing the iPerf testing of Ethernet speeds of CNT Ethernet cable.mp4_files/coachmark_target.min-vflJdOkO8.js.download]

define(["require","exports","tslib","react"],(function(e,t,i,r){"use strict";Object.defineProperty(t,"__esModule",{value:!0}),t.CoachmarkTarget=void 0,r=i.__importStar(r),t.CoachmarkTarget=function(e){return e.target===e.name?r.createElement("div",{ref:function(t){if(t&&!e.positions.target){var i=t.getBoundingClientRect();e.updatePosition({width:i.width,height:i.height,x:i.left,y:i.top})}}},e.children):r.Children.count(e.children)>0?r.createElement("div",null,e.children):null}}));
//# sourceMappingURL=coachmark_target.min.js-vflgvCBie.map
