# Supplementary material for: On the Use of Carbon Cables from Plastic Solvent Combinations of Polystyrene and Toluene in Carbon Nanotube Synthesis
Source: Nanomaterials (Basel). 2021 Dec 21;12(1):9. doi: 10.3390/nano12010009 (PMC8746690; doi:10.3390/nano12010009)
Supplement: Supplementary file 1 [file nanomaterials-12-00009-s001.zip › Video S1- Video showing the iPerf testing of Ethernet speeds of CNT Ethernet cable.mp4_files/coach_mark_container.min-vflubysd3.js.download]

define(["require","exports","tslib","react","classnames"],(function(e,a,r,t,c){"use strict";Object.defineProperty(a,"__esModule",{value:!0}),a.CoachMarkContainer=void 0,t=r.__importStar(t),c=r.__importDefault(c),a.CoachMarkContainer=function(e){var a=c.default("sc-comment-editor-coach-mark-container",e.className);return t.createElement("div",{className:a},e.children)}}));
//# sourceMappingURL=coach_mark_container.min.js-vfl-T-iQE.map
