# Supplementary material for: On the Use of Carbon Cables from Plastic Solvent Combinations of Polystyrene and Toluene in Carbon Nanotube Synthesis
Source: Nanomaterials (Basel). 2021 Dec 21;12(1):9. doi: 10.3390/nano12010009 (PMC8746690; doi:10.3390/nano12010009)
Supplement: Supplementary file 1 [file nanomaterials-12-00009-s001.zip › Video S1- Video showing the iPerf testing of Ethernet speeds of CNT Ethernet cable.mp4_files/collapsed_blade_icon.amd.min-vflQMquFQ.js.download]

define(["require","exports","tslib","react","dig-components/tooltips","dig-components/buttons","typescript/component_libraries/files_components/src/right-rail/context","dig-components/badges"],(function(e,t,o,a,n,l,i,c){"use strict";Object.defineProperty(t,"__esModule",{value:!0}),t.CollapsedBladeIcon=void 0,a=o.__importStar(a),t.CollapsedBladeIcon=function(e){var t=e.id,o=e.withIcon,s=e.withNotificationBadge,d=void 0===s?0:s,r=e.tooltip,p=e.containerRef,m=a.useContext(i.CollapsedRightRailContext).onExpandBlade,u=a.useCallback((function(){m&&m(t)}),[m,t]);return a.createElement("div",{className:"rc-collapsed-blade-icon",ref:p},a.createElement(n.Tooltip,{title:r,placement:"left"},a.createElement(l.IconButton,{variant:"transparent",onClick:u},o)),d>0&&a.createElement(c.NotificationBadge,{className:"rc-collapsed-blade-icon--notification-badge",status:"attention"},d))},t.CollapsedBladeIcon.displayName="CollapsedBladeIcon",t.CollapsedBladeIcon.displayName="CollapsedBladeIcon"}));
//# sourceMappingURL=collapsed_blade_icon.amd.min.js-vflEwXfQL.map
