# Supplementary material for: On the Use of Carbon Cables from Plastic Solvent Combinations of Polystyrene and Toluene in Carbon Nanotube Synthesis
Source: Nanomaterials (Basel). 2021 Dec 21;12(1):9. doi: 10.3390/nano12010009 (PMC8746690; doi:10.3390/nano12010009)
Supplement: Supplementary file 1 [file nanomaterials-12-00009-s001.zip › Video S1- Video showing the iPerf testing of Ethernet speeds of CNT Ethernet cable.mp4_files/collapsed_right_rail.amd.min-vflNmTTMn.js.download]

define(["require","exports","tslib","classnames","react","typescript/component_libraries/files_components/src/right-rail/context","dig-components/buttons","dig-components/icons","dig-components/icons/src","dig-components/tooltips"],(function(e,a,t,n,l,r,o,i,p,s){"use strict";Object.defineProperty(a,"__esModule",{value:!0}),a.CollapsedWrapper=void 0,n=t.__importDefault(n),l=t.__importStar(l),a.CollapsedWrapper=function(e){var a=e.onExpandBlade,t=e.onExpand,c=e.className,d=e.children,m=e.withExpandButton;return l.createElement(r.CollapsedRightRailContext.Provider,{value:{onExpandBlade:a}},l.createElement("div",{className:n.default("rc-collapsed-right-rail-container",c)},l.createElement("div",{className:"rc-expand-button-container"},l.createElement(s.Tooltip,{title:m,placement:"left"},l.createElement(o.IconButton,{onClick:t,variant:"transparent"},l.createElement(i.UIIcon,{src:p.CollapseLine,"aria-label":m})))),l.createElement("div",{className:"rc-collapsed-blade-icons-container"},d)))},a.CollapsedWrapper.displayName="CollapsedWrapper",a.CollapsedWrapper.displayName="CollapsedWrapper"}));
//# sourceMappingURL=collapsed_right_rail.amd.min.js-vflxPdZPs.map
