# Supplementary material for: On the Use of Carbon Cables from Plastic Solvent Combinations of Polystyrene and Toluene in Carbon Nanotube Synthesis
Source: Nanomaterials (Basel). 2021 Dec 21;12(1):9. doi: 10.3390/nano12010009 (PMC8746690; doi:10.3390/nano12010009)
Supplement: Supplementary file 1 [file nanomaterials-12-00009-s001.zip › Video S1- Video showing the iPerf testing of Ethernet speeds of CNT Ethernet cable.mp4_files/comments.min-vfl9W-xV4.js.download]

define(["require","exports","file-viewer/comments2/plugin/loader/lazy","modules/clean/react/comments2/client_builder","modules/clean/react/file_viewer/utils","modules/constants/file_viewer"],(function(e,a,r,t,i,l){"use strict";Object.defineProperty(a,"__esModule",{value:!0}),a.makeComments2MetaserverLoader=void 0;var o=i.isPreviewPageRevampEnabled();a.makeComments2MetaserverLoader=function(e){return r.makeLoader(t.makeComments2Client(e),{showCommentsMeatball:!o,isInBladeRightRail:o,showApproval:!!e&&!!l.APPROVAL_FLOW_BY_USER_ID[e.id]})}}));
//# sourceMappingURL=comments.min.js-vflsX05HJ.map
