# Supplementary material for: On the Use of Carbon Cables from Plastic Solvent Combinations of Polystyrene and Toluene in Carbon Nanotube Synthesis
Source: Nanomaterials (Basel). 2021 Dec 21;12(1):9. doi: 10.3390/nano12010009 (PMC8746690; doi:10.3390/nano12010009)
Supplement: Supplementary file 1 [file nanomaterials-12-00009-s001.zip › Video S1- Video showing the iPerf testing of Ethernet speeds of CNT Ethernet cable.mp4_files/comment_component_wrapper.amd.min-vflIweunM.js.download]

define(["require","exports","tslib","typescript/libraries/comments2/src/components/comment/index","react"],(function(e,t,m,n,o){"use strict";Object.defineProperty(t,"__esModule",{value:!0}),t.BaseComment=void 0,o=m.__importDefault(o),t.BaseComment=o.default.memo((function(e){return o.default.createElement(n.Comment,Object.assign({},e))})),t.BaseComment.displayName="BaseComment"}));
//# sourceMappingURL=comment_component_wrapper.amd.min.js-vfl3nLgK5.map
