# Supplementary material for: On the Use of Carbon Cables from Plastic Solvent Combinations of Polystyrene and Toluene in Carbon Nanotube Synthesis
Source: Nanomaterials (Basel). 2021 Dec 21;12(1):9. doi: 10.3390/nano12010009 (PMC8746690; doi:10.3390/nano12010009)
Supplement: Supplementary file 1 [file nanomaterials-12-00009-s001.zip › Video S1- Video showing the iPerf testing of Ethernet speeds of CNT Ethernet cable.mp4_files/comment_editor.min-vflaeiiUt.js.download]

define(["require","exports","tslib","react","classnames","typescript/libraries/comments2/src/components/comment_editor/components/interactive_editor_container","typescript/libraries/comments2/src/components/comment_avatar/index","typescript/libraries/comments2/src/components/comment_editor/components/draft_component","typescript/libraries/comments2/src/components/comment_editor/components/active_macro_chrome_component","typescript/libraries/comments2/src/components/comment_editor/components/post_component","prop-types","typescript/libraries/comments2/src/components/comment_editor/components/focus_container_component","typescript/libraries/comments2/src/components/comment_editor/components/comment_editor_tagline"],(function(e,t,n,o,r,c,s,a,i,m,l,p,d){"use strict";Object.defineProperty(t,"__esModule",{value:!0}),t.CommentEditor=void 0,o=n.__importStar(o),r=n.__importDefault(r),l=n.__importDefault(l);var u=(function(e){function t(){return null!==e&&e.apply(this,arguments)||this}return n.__extends(t,e),t.prototype.render=function(){var e=this.props,t=e.annotation,n=e.tagline,l=e.forceCancelEnabled,u=e.postSignalComponent,_=e.author,h=e.renderBare,E=e.className,b=e.stickerPacks,f=e.rightAccessory,C=e.disabled,y=e.placeholder,v=e.content,g=e.onEditorStateChange,D=e.onPost,F=e.onCancel,N=e.onFocus,M=e.onBlur,P=e.onMentionsQueryUpdated,S=e.mentionsMatches,x=e.postOnBlur,B=e.mentionShareFlowHandlers,O=e.readOnly,j=e.mentionsDisabled,k=this.context.useV2Design,A=o.createElement(c.InteractiveEditorContainer,{content:v,onEditorStateChange:g,onPost:D,onCancel:F,onFocus:N,onBlur:M,onMentionsQueryUpdated:P,mentionsMatches:S,postOnBlur:x,mentionShareFlowHandlers:B,readOnly:O,mentionsDisabled:j},o.createElement(p.FocusContainerComponent,{disabled:!!C},o.createElement("div",{className:r.default("sc-comment-editor-inner",{"sc-comment-editor-inner--right-rail":k,"sc-comment-editor-inner--disabled":!!C})},k?o.createElement("div",{className:"sc-comment-editor-avatar-wrapper"},o.createElement(s.DIGCommentAvatar,{user:_})):o.createElement(s.CommentAvatar,{user:_}),o.createElement("div",{className:"sc-comment-editor-interaction-container"},o.createElement(a.DraftComponent,{ref:this.props.setDraftRef,annotation:t,shouldFocus:this.props.shouldFocus,a11yEditorLabel:this.props.a11yEditorLabel,useV2Design:k,disabled:C,placeholder:y}),o.createElement(i.ActiveMacroChromeComponent,{scrollClassName:"sc-comment-editor-interaction-container"})),k&&f?o.createElement("div",{className:"sc-comment-editor-right-accessory"},f):null),!C&&o.createElement(m.PostComponent,{forceCancelEnabled:l,signalComponent:u,stickerPacks:b,annotationElement:t,useV2Design:k})),o.createElement(d.CommentEditorTagline,null,n));if(h)return A;var V=r.default(E,"sc-comment-editor",{"sc-comment-editor--right-rail":k});return o.createElement("div",{className:V},A)},t})(o.Component);t.CommentEditor=u,u.contextTypes={container:l.default.object,scope:l.default.object,localization:l.default.object,useV2Design:l.default.bool}}));
//# sourceMappingURL=comment_editor.min.js-vfl8w_zcZ.map
