# Supplementary material for: On the Use of Carbon Cables from Plastic Solvent Combinations of Polystyrene and Toluene in Carbon Nanotube Synthesis
Source: Nanomaterials (Basel). 2021 Dec 21;12(1):9. doi: 10.3390/nano12010009 (PMC8746690; doi:10.3390/nano12010009)
Supplement: Supplementary file 1 [file nanomaterials-12-00009-s001.zip › Video S1- Video showing the iPerf testing of Ethernet speeds of CNT Ethernet cable.mp4_files/comment_editor_tagline.min-vflmwlM4Q.js.download]

define(["require","exports","tslib","react","typescript/libraries/comments2/src/components/comment_editor/core/editor_component"],(function(t,e,r,n,i){"use strict";Object.defineProperty(e,"__esModule",{value:!0}),e.CommentEditorTagline=void 0,n=r.__importStar(n);var o=(function(t){function e(){return null!==t&&t.apply(this,arguments)||this}return r.__extends(e,t),e.prototype.render=function(){return""!==this.status.draft.editorState.getCurrentContent().getPlainText().trim()&&this.props.children?n.createElement("div",{className:"sc-comment-editor-tagline"},this.props.children):null},e})(i.EditorComponent);e.CommentEditorTagline=o}));
//# sourceMappingURL=comment_editor_tagline.min.js-vfl9Ksrz9.map
