# Supplementary material for: On the Use of Carbon Cables from Plastic Solvent Combinations of Polystyrene and Toluene in Carbon Nanotube Synthesis
Source: Nanomaterials (Basel). 2021 Dec 21;12(1):9. doi: 10.3390/nano12010009 (PMC8746690; doi:10.3390/nano12010009)
Supplement: Supplementary file 1 [file nanomaterials-12-00009-s001.zip › Video S1- Video showing the iPerf testing of Ethernet speeds of CNT Ethernet cable.mp4_files/comment_renderer.min-vfln8ksKG.js.download]

define(["require","exports","tslib","react","typescript/libraries/comments2/src/components/comment_avatar/index","typescript/libraries/comments2/src/components/comment_editor/components/readonly_editor_container","typescript/libraries/comments2/src/components/comment_editor/components/readonly_draft_component"],(function(e,t,n,r,o,a,i){"use strict";Object.defineProperty(t,"__esModule",{value:!0}),t.CommentRendererV2=t.CommentRenderer=void 0;var m=(function(e){function t(){return null!==e&&e.apply(this,arguments)||this}return n.__extends(t,e),t.prototype.render=function(){var e=this.props,t=e.author,n=e.children,m=e.annotation,c=this.props.commentAvatarComponent,s=void 0===c?o.CommentAvatar:c,p=r.createElement("div",null,r.createElement(i.ReadonlyDraftComponent,{annotation:m,readOnly:!0}));return r.createElement(a.ReadonlyEditorContainer,Object.assign({},this.props),r.createElement("div",{className:"sc-comment-renderer-inner"},r.createElement(s,{user:t}),n&&"function"==typeof n?n(p):p))},t})((r=n.__importStar(r)).Component);t.CommentRenderer=m;var c=(function(e){function t(){return null!==e&&e.apply(this,arguments)||this}return n.__extends(t,e),t.prototype.render=function(){var e=this.props,t=e.author,n=e.children,m=e.annotation,c=r.createElement("div",{className:"sc-comment-read-only-editor-wrapper"},r.createElement(i.ReadonlyDraftComponent,{readOnly:!0,annotation:m}));return r.createElement(a.ReadonlyEditorContainer,Object.assign({},this.props),r.createElement("div",{className:"sc-comment-renderer-inner--right-rail"},r.createElement("div",{className:"sc-comment-renderer-avatar"},r.createElement(o.DIGCommentAvatar,{user:t})),n&&"function"==typeof n?n(c):c))},t})(r.Component);t.CommentRendererV2=c}));
//# sourceMappingURL=comment_renderer.min.js-vflQEGf9H.map
