# Supplementary material for: On the Use of Carbon Cables from Plastic Solvent Combinations of Polystyrene and Toluene in Carbon Nanotube Synthesis
Source: Nanomaterials (Basel). 2021 Dec 21;12(1):9. doi: 10.3390/nano12010009 (PMC8746690; doi:10.3390/nano12010009)
Supplement: Supplementary file 1 [file nanomaterials-12-00009-s001.zip › Video S1- Video showing the iPerf testing of Ethernet speeds of CNT Ethernet cable.mp4_files/comment_stream_post_bar.min-vflUEWDZq.js.download]

define(["require","exports","tslib","react","classnames","dig-components/buttons","typescript/libraries/comments2/src/components/types/index","typescript/libraries/comments2/src/components/comment_editor/components/post_bar","prop-types","typescript/libraries/comments2/src/components/coachmark_location/index","typescript/libraries/comments2/src/components/sticker_component/sticker_component","dig-components/icons/src","dig-components/icons"],(function(e,t,n,o,s,a,c,r,i,m,l,p,d){"use strict";function u(e){return o.createElement(a.IconButton,{"aria-label":e.label,className:s.default("sc-comment-editor-control-btn",e.className),onClick:e.onClick,variant:"transparent",size:e.size},o.createElement(d.UIIcon,{src:p.MentionLine,size:e.size}))}function b(e){return o.createElement("div",{className:"sc-comment-editor-inline-controls"},e.children)}Object.defineProperty(t,"__esModule",{value:!0}),t.CommentStreamPostBar=t.InlineControls=t.MentionButton=void 0,o=n.__importStar(o),s=n.__importDefault(s),i=n.__importDefault(i),t.MentionButton=u,t.InlineControls=b;var f=function(e,t){var n=t.localization.intl,s=e.signals,a=e.postEnabled,i=e.cancelEnabled,p=e.isEmpty,d=e.coachmarkTargetProps,f=e.stickerPacks,g=e.annotationElement,k=e.isContainerFocused,C=o.useContext(c.CommentStreamContext).useV2Design,E=o.createElement("div",{className:"sc-comment-editor-post-bar-left-wrapper"},o.createElement(u,{label:n.formatMessage({id:"TRKomw",defaultMessage:"@mention someone"}),onClick:s.insertMention,size:C?"small":void 0,className:C?"sc-comment-editor-mention-btn":void 0}),g&&o.createElement("div",{className:"sc-comment-editor-post-bar-annotation"},g)),_=!p||C&&k,M=d?o.createElement(m.CoachmarkTarget,Object.assign({name:m.CoachmarkTargets.MAIN_EDITOR_MENTION_BUTTON},d),f&&p?o.createElement(l.StickerComponent,Object.assign({},{stickerPacks:f,onStickerSelected:s.postSticker})):null,_?E:null):_?E:void 0;return _||a||i?o.createElement(r.PostBar,Object.assign({},e,{postLabel:n.formatMessage({id:"7Oex9C",defaultMessage:"Post"}),cancelLabel:n.formatMessage({id:"xuJw2w",defaultMessage:"Cancel"})}),M):o.createElement(b,null,M)};f.contextTypes={localization:i.default.object},t.CommentStreamPostBar=o.memo(f)}));
//# sourceMappingURL=comment_stream_post_bar.min.js-vfllDwlxR.map
