# Supplementary material for: On the Use of Carbon Cables from Plastic Solvent Combinations of Polystyrene and Toluene in Carbon Nanotube Synthesis
Source: Nanomaterials (Basel). 2021 Dec 21;12(1):9. doi: 10.3390/nano12010009 (PMC8746690; doi:10.3390/nano12010009)
Supplement: Supplementary file 1 [file nanomaterials-12-00009-s001.zip › Video S1- Video showing the iPerf testing of Ethernet speeds of CNT Ethernet cable.mp4_files/comment_title.min-vflm55MBJ.js.download]

define(["require","exports","tslib","react","dig-components/typography","dig-components/icons","dig-components/icons/src","classnames"],(function(e,t,a,r,n,l,s,o){"use strict";Object.defineProperty(t,"__esModule",{value:!0}),t.ApprovalCommentTitle=void 0,r=a.__importDefault(r),o=a.__importDefault(o),t.ApprovalCommentTitle=function(e){var t=e.content,a=e.metadata,p=e.intl,u=a.approval_type,d=i(p),c=d.getRequestTitle,f=d.getRespondTitle;if("request"!==u&&"response"!==u)return null;if("request"===u){var m=a.approver_display_name;return m?r.default.createElement(n.Text,{size:"small"},c(m,t)):null}if("response"===u){if(!a.status)return null;var v="approved"===a.status;return r.default.createElement("span",{className:o.default("approval-title__response",{approved:v,rejected:!v})},v?r.default.createElement(l.UIIcon,{size:"small",src:s.CheckmarkCircleLine}):r.default.createElement(l.UIIcon,{size:"small",src:s.WarningLine}),r.default.createElement("span",{className:"approval-title__response-text"},r.default.createElement(n.Text,{isBold:!0,size:"small",color:"inherit"},f(v))))}return null};var i=function(e){return{getRequestTitle:function(t,a){return a?e.formatMessage({id:"5DP81g",defaultMessage:"<b>Approval requested </b><div>@{approver}</div>:"},{b:function(e){return r.default.createElement("b",null,e)},div:function(e){return r.default.createElement("span",{className:"approval-title__approver"},e)},approver:t}):e.formatMessage({id:"IvNN8B",defaultMessage:"<b>Approval requested </b><div>@{approver}</div>"},{b:function(e){return r.default.createElement("b",null,e)},div:function(e){return r.default.createElement("span",{className:"approval-title__approver"},e)},approver:t})},getRespondTitle:function(t){return t?e.formatMessage({id:"ysfwBR",defaultMessage:"Approved"}):e.formatMessage({id:"sJJ0Cg",defaultMessage:"Changes requested"})}}}}));
//# sourceMappingURL=comment_title.min.js-vflGAjyD1.map
