# Supplementary material for: On the Use of Carbon Cables from Plastic Solvent Combinations of Polystyrene and Toluene in Carbon Nanotube Synthesis
Source: Nanomaterials (Basel). 2021 Dec 21;12(1):9. doi: 10.3390/nano12010009 (PMC8746690; doi:10.3390/nano12010009)
Supplement: Supplementary file 1 [file nanomaterials-12-00009-s001.zip › Video S1- Video showing the iPerf testing of Ethernet speeds of CNT Ethernet cable.mp4_files/comment_utils.min-vflVQOc5t.js.download]

define(["require","exports"],(function(t,e){"use strict";Object.defineProperty(e,"__esModule",{value:!0}),e.createCommentStatusFromContent=e.createEmptyContent=void 0,e.createEmptyContent=function(){return{text:"",metadata:[],timestamp:new Date}},e.createCommentStatusFromContent=function(t){return{content:t}}}));
//# sourceMappingURL=comment_utils.min.js-vflxnfcAC.map
