# Supplementary material for: On the Use of Carbon Cables from Plastic Solvent Combinations of Polystyrene and Toluene in Carbon Nanotube Synthesis
Source: Nanomaterials (Basel). 2021 Dec 21;12(1):9. doi: 10.3390/nano12010009 (PMC8746690; doi:10.3390/nano12010009)
Supplement: Supplementary file 1 [file nanomaterials-12-00009-s001.zip › Video S1- Video showing the iPerf testing of Ethernet speeds of CNT Ethernet cable.mp4_files/common.min-vflFD2TDh.js.download]

define(["require","exports","tslib"],(function(n,t,e){"use strict";function i(n,t,e){n&&n.event(t,e)}function o(n){return n.link_state[".tag"].indexOf("_linked")>=0}Object.defineProperty(t,"__esModule",{value:!0}),t.partitionActionsByLinkStatus=t.isPrelinked=t.isLinked=t.getAppActionExtras=t.getOpenOptionsWithLogging=t.handleShowByline=t.logEvent=void 0,t.logEvent=i,t.handleShowByline=function(n,t){return function(){i(t,"show_byline",{extension_id:n})}},t.getOpenOptionsWithLogging=function(n,t){return n.map((function(n){return e.__assign(e.__assign({},n),{handler:function(){n.handler(),i(t,"select_legacy_action",{type:n.type})}})}))},t.getAppActionExtras=function(n){return{action_id:n.id,encoded_app_id:n.app_id,action_type:o(n)?"select_action":"select_connect"}},t.isLinked=o,t.isPrelinked=function(n){return"oauth_prelinked"===n.link_state[".tag"]},t.partitionActionsByLinkStatus=function(n){var t=[],e=[];return n.map((function(n){n.app_id&&(o(n)?t.push(n.app_id):e.push(n.app_id))})),{connected_apps:t,unconnected_apps:e}}}));
//# sourceMappingURL=common.min.js-vfl7rpkYz.map
