# Supplementary material for: On the Use of Carbon Cables from Plastic Solvent Combinations of Polystyrene and Toluene in Carbon Nanotube Synthesis
Source: Nanomaterials (Basel). 2021 Dec 21;12(1):9. doi: 10.3390/nano12010009 (PMC8746690; doi:10.3390/nano12010009)
Supplement: Supplementary file 1 [file nanomaterials-12-00009-s001.zip › Video S1- Video showing the iPerf testing of Ethernet speeds of CNT Ethernet cable.mp4_files/components-vfl9706n8.css]

.bubble-dropdown-container{display:inline-block;position:relative;vertical-align:inherit}.bubble-dropdown-target{cursor:pointer}#react-bubble-dropdown-root{z-index:1000000}#react-bubble-dropdown-root:focus{outline:none}#react-bubble-dropdown-root .bubble-dropdown{padding:0;display:block}.bubble-dropdown{background:#fff;background-clip:padding-box;border:1px solid rgba(61,70,77,0.1);cursor:default;padding:9px 15px;z-index:9999;border-radius:3px;box-shadow:0px 1px 2px rgba(0,0,0,0.1);display:none;position:absolute}.bubble-dropdown.no-padding{padding:0}.bubble-dropdown.has-close-button{padding-right:25px}.bubble-dropdown .bubble-arrow,.bubble-dropdown .bubble-arrow-border{border:solid transparent;height:0;width:0;position:absolute;pointer-events:none}.bubble-dropdown .bubble-dropdown-x{position:absolute;top:13px;right:10px;width:11px;height:11px;background-color:transparent;background-image:url("/static/images/streams/dismiss-cross-vflIlGysZ.svg");background-position:center;background-repeat:no-repeat;background-size:11px;cursor:pointer}.bubble-dropdown .bubble-dropdown-x:focus{box-shadow:0 0 0 2px #a0d1fa;border-radius:5px}.bubble-dropdown.left .bubble-arrow-border,.bubble-dropdown.left-top .bubble-arrow-border,.bubble-dropdown.left-bottom .bubble-arrow-border,.bubble-dropdown.right .bubble-arrow-border,.bubble-dropdown.right-top .bubble-arrow-border,.bubble-dropdown.right-bottom .bubble-arrow-border{border-width:11px 7px;margin-top:-11px}.bubble-dropdown.left .bubble-arrow,.bubble-dropdown.left-top .bubble-arrow,.bubble-dropdown.left-bottom .bubble-arrow,.bubble-dropdown.right .bubble-arrow,.bubble-dropdown.right-top .bubble-arrow,.bubble-dropdown.right-bottom .bubble-arrow{border-width:9px 6px;margin-top:-9px}.bubble-dropdown.top .bubble-arrow-border,.bubble-dropdown.top-left .bubble-arrow-border,.bubble-dropdown.top-right .bubble-arrow-border,.bubble-dropdown.bottom .bubble-arrow-border,.bubble-dropdown.bottom-left .bubble-arrow-border,.bubble-dropdown.bottom-right .bubble-arrow-border{border-width:7px 11px;margin-left:-11px}.bubble-dropdown.top .bubble-arrow,.bubble-dropdown.top-left .bubble-arrow,.bubble-dropdown.top-right .bubble-arrow,.bubble-dropdown.bottom .bubble-arrow,.bubble-dropdown.bottom-left .bubble-arrow,.bubble-dropdown.bottom-right .bubble-arrow{border-width:6px 9px;margin-left:-9px}.bubble-dropdown.left .bubble-arrow,.bubble-dropdown.left .bubble-arrow-border,.bubble-dropdown.left-top .bubble-arrow,.bubble-dropdown.left-top .bubble-arrow-border,.bubble-dropdown.left-bottom .bubble-arrow,.bubble-dropdown.left-bottom .bubble-arrow-border{right:100%}.bubble-dropdown.left .bubble-arrow-border,.bubble-dropdown.left-top .bubble-arrow-border,.bubble-dropdown.left-bottom .bubble-arrow-border{border-right-color:rgba(61,70,77,0.1)}.bubble-dropdown.left .bubble-arrow,.bubble-dropdown.left-top .bubble-arrow,.bubble-dropdown.left-bottom .bubble-arrow{border-right-color:#fff}.bubble-dropdown.right .bubble-arrow,.bubble-dropdown.right .bubble-arrow-border,.bubble-dropdown.right-top .bubble-arrow,.bubble-dropdown.right-top .bubble-arrow-border,.bubble-dropdown.right-bottom .bubble-arrow,.bubble-dropdown.right-bottom .bubble-arrow-border{left:100%}.bubble-dropdown.right .bubble-arrow-border,.bubble-dropdown.right-top .bubble-arrow-border,.bubble-dropdown.right-bottom .bubble-arrow-border{border-left-color:rgba(61,70,77,0.1)}.bubble-dropdown.right .bubble-arrow,.bubble-dropdown.right-top .bubble-arrow,.bubble-dropdown.right-bottom .bubble-arrow{border-left-color:#fff}.bubble-dropdown.top .bubble-arrow,.bubble-dropdown.top .bubble-arrow-border,.bubble-dropdown.top-left .bubble-arrow,.bubble-dropdown.top-left .bubble-arrow-border,.bubble-dropdown.top-right .bubble-arrow,.bubble-dropdown.top-right .bubble-arrow-border{bottom:100%}.bubble-dropdown.top .bubble-arrow-border,.bubble-dropdown.top-left .bubble-arrow-border,.bubble-dropdown.top-right .bubble-arrow-border{border-bottom-color:rgba(61,70,77,0.1)}.bubble-dropdown.top .bubble-arrow,.bubble-dropdown.top-left .bubble-arrow,.bubble-dropdown.top-right .bubble-arrow{border-bottom-color:#fff}.bubble-dropdown.bottom .bubble-arrow,.bubble-dropdown.bottom .bubble-arrow-border,.bubble-dropdown.bottom-left .bubble-arrow,.bubble-dropdown.bottom-left .bubble-arrow-border,.bubble-dropdown.bottom-right .bubble-arrow,.bubble-dropdown.bottom-right .bubble-arrow-border{top:100%}.bubble-dropdown.bottom .bubble-arrow-border,.bubble-dropdown.bottom-left .bubble-arrow-border,.bubble-dropdown.bottom-right .bubble-arrow-border{border-top-color:rgba(61,70,77,0.1)}.bubble-dropdown.bottom .bubble-arrow,.bubble-dropdown.bottom-left .bubble-arrow,.bubble-dropdown.bottom-right .bubble-arrow{border-top-color:#fff}.bubble-dropdown.top .bubble-arrow,.bubble-dropdown.top .bubble-arrow-border,.bubble-dropdown.bottom .bubble-arrow,.bubble-dropdown.bottom .bubble-arrow-border{left:50%}.bubble-dropdown.top-left .bubble-arrow,.bubble-dropdown.top-left .bubble-arrow-border,.bubble-dropdown.bottom-left .bubble-arrow,.bubble-dropdown.bottom-left .bubble-arrow-border{left:25%}.bubble-dropdown.top-left.justify .bubble-arrow,.bubble-dropdown.bottom-left.justify .bubble-arrow{right:auto;left:5px}.bubble-dropdown.top-left.justify .bubble-arrow-border,.bubble-dropdown.bottom-left.justify .bubble-arrow-border{right:auto;left:3px}.bubble-dropdown.top-right .bubble-arrow,.bubble-dropdown.top-right .bubble-arrow-border,.bubble-dropdown.bottom-right .bubble-arrow,.bubble-dropdown.bottom-right .bubble-arrow-border{left:75%}.bubble-dropdown.top-right.justify .bubble-arrow,.bubble-dropdown.bottom-right.justify .bubble-arrow{left:auto;right:5px}.bubble-dropdown.top-right.justify .bubble-arrow-border,.bubble-dropdown.bottom-right.justify .bubble-arrow-border{left:auto;right:3px}.bubble-dropdown.left .bubble-arrow,.bubble-dropdown.left .bubble-arrow-border,.bubble-dropdown.right .bubble-arrow,.bubble-dropdown.right .bubble-arrow-border{top:50%}.bubble-dropdown.left-top .bubble-arrow,.bubble-dropdown.left-top .bubble-arrow-border,.bubble-dropdown.right-top .bubble-arrow,.bubble-dropdown.right-top .bubble-arrow-border{top:25%}.bubble-dropdown.left-bottom .bubble-arrow,.bubble-dropdown.left-bottom .bubble-arrow-border,.bubble-dropdown.right-bottom .bubble-arrow,.bubble-dropdown.right-bottom .bubble-arrow-border{top:75%}.bubble-dropdown.context-menu{display:block;position:fixed;margin:0}.bubble-dropdown.context-menu .context-menu-item{display:block;position:relative;padding:10px 12px;min-width:144px;color:#3d464d;text-decoration:none;cursor:pointer;line-height:19px}.bubble-dropdown.context-menu .context-menu-item .sprite{margin-right:6px;float:left}.bubble-dropdown.context-menu .context-menu-item .sprite-text{margin-left:24px;white-space:nowrap;min-width:120px}.bubble-dropdown.context-menu .context-menu-item--selected{background-color:#e3f2ff}.bubble-dropdown.context-menu .context-menu-item--disabled{color:#8a8a8a;cursor:default}.bubble-dropdown.context-menu .context-menu-item__accessory{position:absolute;right:10px;top:50%;transform:translateY(-50%)}.bubble-dropdown.context-menu.bubble-dropdown.context-menu--secondary{position:absolute;top:0;margin-left:-5px;margin-top:-1px;left:100%}.bubble-dropdown.context-menu.bubble-dropdown.context-menu--simple{position:absolute}.bubble-dropdown.context-menu.bubble-dropdown.context-menu--simple .context-menu-item:hover{background:#e3f2ff}.maestro .bubble-dropdown.left .bubble-arrow-border,.maestro .bubble-dropdown.left-top .bubble-arrow-border,.maestro .bubble-dropdown.left-bottom .bubble-arrow-border,.maestro .bubble-dropdown.right .bubble-arrow-border,.maestro .bubble-dropdown.right-top .bubble-arrow-border,.maestro .bubble-dropdown.right-bottom .bubble-arrow-border{border-width:9px 9px;margin-top:-9px}.maestro .bubble-dropdown.left .bubble-arrow,.maestro .bubble-dropdown.left-top .bubble-arrow,.maestro .bubble-dropdown.left-bottom .bubble-arrow,.maestro .bubble-dropdown.right .bubble-arrow,.maestro .bubble-dropdown.right-top .bubble-arrow,.maestro .bubble-dropdown.right-bottom .bubble-arrow{border-width:7px 7px;margin-top:-7px}.maestro .bubble-dropdown.top .bubble-arrow-border,.maestro .bubble-dropdown.top-left .bubble-arrow-border,.maestro .bubble-dropdown.top-right .bubble-arrow-border,.maestro .bubble-dropdown.bottom .bubble-arrow-border,.maestro .bubble-dropdown.bottom-left .bubble-arrow-border,.maestro .bubble-dropdown.bottom-right .bubble-arrow-border{border-width:9px 9px;margin-left:-9px}.maestro .bubble-dropdown.top .bubble-arrow,.maestro .bubble-dropdown.top-left .bubble-arrow,.maestro .bubble-dropdown.top-right .bubble-arrow,.maestro .bubble-dropdown.bottom .bubble-arrow,.maestro .bubble-dropdown.bottom-left .bubble-arrow,.maestro .bubble-dropdown.bottom-right .bubble-arrow{border-width:7px 7px;margin-left:-7px}.bubble-menu{margin:0;padding:5px 0;min-width:50px;list-style-type:none}.bubble-menu .bubble-menu-item{display:block;padding:6px 20px 6px 13px;white-space:nowrap;text-align:left;background-color:transparent}.bubble-menu .bubble-menu-item:hover{text-decoration:none;background-color:rgba(204,230,250,0.5)}.bubble-menu .bubble-menu-item:focus{text-decoration:none}.bubble-menu .bubble-menu-item.bubble-menu-item--disabled{cursor:default;color:#a1a1a1}.bubble-menu .bubble-menu-item.bubble-menu-item--disabled *{cursor:default}.bubble-menu .bubble-menu-item[role='menuitemradio'][aria-checked='true']{box-shadow:inset 2px 0 0 0 #007ee5}.bubble-menu .bubble-menu-item[role='menuitemcheckbox'][aria-checked='true']::after{content:url("/static/images/widgets/icon-checkmark-status-vflO6wwEL.png");position:absolute;right:5px}.bubble-menu .bubble-menu-item-separator{width:100%;height:1px;background-color:#e8e8e8}.bubble-menu--keyboard .bubble-menu-item:focus,.bubble-menu--keyboard .bubble-menu-item:hover:focus{background-color:rgba(204,230,250,0.5)}.bubble-menu--keyboard .bubble-menu-item:hover{background-color:transparent}.bubble-menu:focus{outline:none}.tabbing .checkbox input:focus{box-shadow:0 0 0 2px #a0d1fa}.checkbox{margin:2px 0 5px;min-height:34px;line-height:normal;box-sizing:border-box;border-radius:3px;-webkit-appearance:none;padding:6px 0;height:auto}.maestro .checkbox{line-height:1}.checkbox.checkbox-inline{display:inline-block;margin-top:0px;vertical-align:bottom}.checkbox input{cursor:pointer;height:14px;width:14px;margin:0;padding:0;vertical-align:middle}.checkbox label{cursor:pointer;margin-left:7px;vertical-align:middle}.checkbox .text-input-error-wrapper{color:#e82110;font-size:12px;min-height:17px}.checkbox .text-input-error-wrapper span.error-message{color:#e82110;display:block;font-size:12px}.checkbox .text-input-error-wrapper br{display:none}.checkbox.small .text-input-error-wrapper{color:#e82110;font-size:12px;min-height:17px;font-size:11px;min-height:15px;margin-bottom:-2px}.checkbox.small .text-input-error-wrapper span.error-message{color:#e82110;display:block;font-size:12px}.checkbox.small .text-input-error-wrapper br{display:none}.checkbox.small .text-input-error-wrapper span.error-message{font-size:11px}.carousel .checkbox{padding:12px 0}.maestro .checkbox_label{position:relative;bottom:6px;margin-left:20px}.maestro .maestro_checkbox{margin-left:0}.maestro .maestro_checkbox input{position:relative;z-index:-9999;width:0}.maestro .maestro_checkbox input:checked+span{background-image:url(/static/images/browse/checkmark@2x-vflrHtbPf.png);background-color:#0070e0;border:1px solid #0070e0;background-size:14px 12px;background-repeat:no-repeat;background-position:3px 4px}.maestro .maestro_checkbox span{width:20px;height:20px;display:inline-block;border-radius:3px;background-color:#fff;border:1px solid #c1c7cd}.maestro .maestro_checkbox span:hover{border:1px solid #0070e0}.c-column-header{list-style-type:none;border-bottom:1px solid #d0d4d9}.c-column-header__header{display:inline-block;margin-bottom:0;padding-top:5px}.c-column-header__button{cursor:pointer;text-align:left;font-size:12px;color:#737373;background:none}.c-column-header__button:disabled{opacity:0.4;cursor:auto}.tabbing .c-column-header__button:focus{text-decoration:underline}.tabbing .c-column-header__button::-moz-focus-inner{border:0}.maestro .c-column-header{border-color:#e6e8eb}.maestro .c-column-header__header{color:#637282;font-size:12px;line-height:24px}.maestro .c-column-header__sort-arrow{-ms-grid-row-align:center;align-self:center;width:0;height:0;display:inline-block;margin:0 0 2px 8px}.maestro .c-column-header__sort-arrow--up{border-left:4px solid transparent;border-right:4px solid transparent;border-bottom:4px solid #637282}.maestro .c-column-header__sort-arrow--down{border-left:4px solid transparent;border-right:4px solid transparent;border-top:4px solid #637282}.tabbing .text-input textarea:focus,.tabbing .text-input input:focus,.tabbing .text-input select:focus{box-shadow:0 0 0 2px #a0d1fa}.tabbing .password-input-meter:focus{box-shadow:0 0 0 2px #a0d1fa}.tabbing input[type='checkbox']:focus,.tabbing input[type='radio']:focus,.tabbing select:focus{box-shadow:0 0 0 2px #a0d1fa}.text-input:not(.text-wip-migration-wip) .text-input-wrapper input,.text-input:not(.text-wip-migration-wip) .text-input-wrapper textarea{margin:2px 0 5px;min-height:34px;line-height:normal;box-sizing:border-box;border-radius:3px;-webkit-appearance:none;font-size:14px;border:1px solid rgba(0,0,0,0.15);padding:5px 6px}.maestro .text-input:not(.text-wip-migration-wip) .text-input-wrapper input,.maestro .text-input:not(.text-wip-migration-wip) .text-input-wrapper textarea{line-height:1}.text-input.text-wip-migration-wip .text-input-wrapper label{top:-2px;font-size:var(--type__body__standard--fontsize);color:var(--color__faint__text)}.text-input.text-wip-migration-wip .text-input-wrapper input{min-height:auto;padding:inherit;font-size:var(--type__body__standard--fontsize)}.text-input{line-height:normal;width:250px}.text-input .text-input-wrapper{position:relative}.text-input .text-input-wrapper input,.text-input .text-input-wrapper textarea{font-size:16px;width:100%}.text-input .text-input-wrapper input:-webkit-autofill+label,.text-input .text-input-wrapper textarea:-webkit-autofill+label{display:none}.text-input .text-input-wrapper input:disabled,.text-input .text-input-wrapper input[readonly],.text-input .text-input-wrapper textarea:disabled,.text-input .text-input-wrapper textarea[readonly]{background-color:#e8e8e8;color:#7b8994;cursor:default}.text-input .text-input-wrapper input.input-error,.text-input .text-input-wrapper textarea.input-error{border-color:#e3a8a7}.text-input .text-input-wrapper input.password-input,.text-input .text-input-wrapper textarea.password-input{font-size:20px;display:block}.text-input .text-input-wrapper input.password-input::-moz-placeholder, .text-input .text-input-wrapper textarea.password-input::-moz-placeholder{font-size:16px}.text-input .text-input-wrapper input.password-input:-ms-input-placeholder, .text-input .text-input-wrapper textarea.password-input:-ms-input-placeholder{font-size:16px}.text-input .text-input-wrapper input.password-input::placeholder,.text-input .text-input-wrapper textarea.password-input::placeholder{font-size:16px}.text-input .text-input-wrapper input.number-input,.text-input .text-input-wrapper textarea.number-input{-moz-appearance:textfield;padding-right:26px}.text-input .text-input-wrapper input.number-input::-webkit-inner-spin-button,.text-input .text-input-wrapper input.number-input::-webkit-outer-spin-button,.text-input .text-input-wrapper textarea.number-input::-webkit-inner-spin-button,.text-input .text-input-wrapper textarea.number-input::-webkit-outer-spin-button{-webkit-appearance:none;margin:0}.text-input .text-input-wrapper textarea{resize:vertical;min-width:100%;max-width:100%;height:100%}.text-input .text-input-wrapper label{color:#737373;cursor:text;font-size:16px;text-align:left;box-sizing:border-box;position:absolute;padding:8px;left:0;right:0;top:0;pointer-events:none}.text-input .text-input-wrapper .bubble-dropdown-container{position:absolute;right:0;bottom:0}.text-input .text-input-wrapper .bubble-dropdown-container .bubble-dropdown{width:160px}.text-input .text-input-wrapper .bubble-dropdown-container .bubble-dropdown .password-bubble-title{color:#2895f1}.text-input .text-input-wrapper .number-input-btns{height:40px;position:absolute;bottom:6px;right:1px;border-left:1px solid #bdc4c9;background:#fff;border-top-right-radius:3px;border-bottom-right-radius:3px}.text-input .text-input-wrapper .number-input-btns .number-input-btn{height:20px;width:24px;box-sizing:border-box;position:relative}.text-input .text-input-wrapper .number-input-btns .number-input-btn:before{content:'';width:0;height:0;position:absolute;top:7px;left:8px;border-left:4px solid transparent;border-right:4px solid transparent}.text-input .text-input-wrapper .number-input-btns .number-input-btn--up{border-bottom:1px solid #bdc4c9}.text-input .text-input-wrapper .number-input-btns .number-input-btn--up:before{border-bottom:4px solid #7b8994}.text-input .text-input-wrapper .number-input-btns .number-input-btn--down:before{border-top:4px solid #7b8994}.text-input .text-input-wrapper .tooltip-wrapper{position:absolute;z-index:99;transform:translateX(3px)}.text-input .text-input-error-wrapper{color:#e82110;font-size:12px;min-height:17px}.text-input .text-input-error-wrapper span.error-message{color:#e82110;display:block;font-size:12px}.text-input .text-input-error-wrapper br{display:none}.text-input .text-input-error-hidden{font-size:0}.text-input .close-button{position:absolute;top:7px;opacity:0}.maestro .text-input{line-height:1.4}.text-input-expandable .text-input-wrapper input{padding-right:30px}.text-input-expandable .text-input-wrapper .text-input-input::-ms-clear{display:none}.text-input-expandable .text-input-wrapper label{top:4px}.text-input-inline{display:inline-block;margin-right:12px;vertical-align:bottom}.text-input.small input{font-size:14px;padding:3px 6px;min-height:30px;margin:0}.text-input.small label{font-size:14px;padding:6px 8px}.text-input.small .text-input-error-wrapper{color:#e82110;font-size:12px;min-height:17px;font-size:11px;min-height:15px}.text-input.small .text-input-error-wrapper span.error-message{color:#e82110;display:block;font-size:12px}.text-input.small .text-input-error-wrapper br{display:none}.text-input.small .text-input-error-wrapper span.error-message{font-size:11px}.text-input.small .text-input-error-hidden{font-size:0}.text-input.label-hidden.text-input-inline{position:relative;top:17px}.text-input.label-hidden .text-input-wrapper{padding-top:0px}.text-input.label-hidden .text-input-wrapper label{display:none}.text-input.label-above.text-input-inline{position:relative;top:17px}.text-input.label-above .text-input-wrapper{padding-top:20px}.text-input.label-above .text-input-wrapper input:-webkit-autofill+label,.text-input.label-above .text-input-wrapper textarea:-webkit-autofill+label{display:block}.text-input.label-above .text-input-wrapper input:focus+label,.text-input.label-above .text-input-wrapper textarea:focus+label{color:#3d464d}.text-input.label-above .text-input-wrapper label{color:#3d464d;cursor:text;font-size:13px;box-sizing:border-box;position:absolute;padding:0;left:0;top:0;pointer-events:auto}.textarea-input .text-input-wrapper{height:100%}.carousel .text-input .text-input-wrapper input{height:40px;padding:12px;font-size:14px}.carousel .text-input .text-input-wrapper label{padding:13px;font-size:14px;top:2px}@-moz-document url-prefix(){.carousel .text-input .text-input-wrapper input{padding:0px 13px 4px 13px}.carousel .text-input .text-input-wrapper label{left:2px;top:-2px}}.password-caps-indicator{position:absolute;top:0;right:7px;background-image:url("/static/images/icons/icon_caps_lock-vflQIxpDA.png");background-size:16px 16px;width:16px;height:100%;background-repeat:no-repeat;background-position:center;visibility:hidden;overflow:hidden;white-space:nowrap;text-indent:100%}.bubble-dropdown-container~.password-caps-indicator{right:23px}@media (-webkit-min-device-pixel-ratio: 1.1),(min-resolution: 192dpx),(min-resolution: 1.1dppx){.password-caps-indicator{background-image:url("/static/images/icons/icon_caps_lock@2x-vflz_EymR.png")}}.password-caps-indicator.password-caps-indicator-activated{visibility:inherit}.password-input-meter{position:absolute;bottom:4.5px;right:1px;padding:2px 5px;height:auto}.password-input-meter .password-input-dot{height:3px;width:4px;margin:2px;background-color:#e3f2ff}.password-input-meter .password-input-dot-selected{background-color:#2895f1}.password-input-meter.small{bottom:3px}.standalone-password-meter-container{padding:1px 2px;border-radius:2px;border:1px solid #e1e1e1;vertical-align:middle;display:inline-block;background-color:#fff;margin-left:2px}.standalone-password-meter-container .password-input-meter-standalone{display:inline-block;vertical-align:middle}.standalone-password-meter-container .password-input-meter-standalone .password-input-dot{height:3px;width:4px;margin:2px;background-color:#e3f2ff}.standalone-password-meter-container .password-input-meter-standalone .password-input-dot-selected{background-color:#2895f1}body.business-theme .text-input input.text-input-input,body.business-theme .text-input .text-input-wrapper textarea{font-size:13px;border-color:#7b8994}body.business-theme .text-input input.text-input-input:focus+label,body.business-theme .text-input .text-input-wrapper textarea:focus+label{color:inherit}body.business-theme .text-input .text-input-wrapper textarea{padding:12px}body.business-theme .text-input input.text-input-input{padding:0 12px;height:39px}body.business-theme .text-input label{padding:10px 12px}body.business-theme .text-input.small label{padding:6px 8px}body.business-theme .text-input.label-above label{padding:0}.list-menu{display:inline-block}.list-menu .list-item{display:block;cursor:pointer;padding:8px 10px}.list-menu-hover .list-item:hover{background:#e3f2ff}.carousel .list-menu .list-item{padding:12px 14px;font-size:13px}.c-loader{position:relative;display:inline-block;width:6px;height:6px;margin:13px 0;text-indent:-1000vw;font-size:0;color:transparent;border-radius:100%;background-color:rgba(61,70,77,0.3)}.c-loader,.c-loader:after,.c-loader:before{-webkit-animation:loaderFade 0.9s ease-in-out infinite;animation:loaderFade 0.9s ease-in-out infinite}.c-loader:after,.c-loader:before{vertical-align:middle;position:absolute;content:'';width:6px;height:6px;margin-left:4px;left:100%;border-radius:100%;background-color:rgba(61,70,77,0.3);-webkit-animation-delay:0.3s;animation-delay:0.3s}.c-loader:after{left:200%;margin-left:8px;-webkit-animation-delay:0.6s;animation-delay:0.6s}.c-loader.c-loader--spinner{width:16px;height:16px;margin:0;border-radius:0;background-image:url("/static/images/icons/ajax-loading-small@2x-vflAxdZTP.gif");background-size:16px 16px;background-color:transparent;background-position:center center;background-repeat:no-repeat}.c-loader.c-loader--spinner,.c-loader.c-loader--spinner:after,.c-loader.c-loader--spinner:before{content:none;-webkit-animation:none;animation:none}.c-loader.c-loader--spinner--blue{width:24px;height:24px;margin:0;border-radius:0;background-image:url("/static/images/icons/ajax-loading-small-blue@2x-vfl14X6Ll.gif");background-size:24px 24px;background-color:transparent;background-position:center center;background-repeat:no-repeat}.c-loader.c-loader--spinner--blue,.c-loader.c-loader--spinner--blue:after,.c-loader.c-loader--spinner--blue:before{content:none;-webkit-animation:none;animation:none}@-webkit-keyframes loaderFade{50%{background-color:#3d464d}0%,100%{background-color:rgba(61,70,77,0.3)}}@keyframes loaderFade{50%{background-color:#3d464d}0%,100%{background-color:rgba(61,70,77,0.3)}}#locale-link{max-width:210px;min-width:50px}#locale-link img.s_web_globe_gray_20x20{margin:0 4px -6px 0}#locale-link img.s_web_arrow-up-gray{margin:0 0 2px 5px}#locale-link a{color:#3d464d;margin-right:3px}#db-modal-locale-selector-modal .db-modal{width:550px}#db-modal-locale-selector-modal .db-modal-title{height:auto}#db-modal-locale-selector-modal table{margin-left:32px}#db-modal-locale-selector-modal ul{font-size:15px;list-style:none;margin:0;padding:0 50px 0 0;line-height:1.8em}.locale-selector--inline{max-width:990px;margin:0 auto;clear:both}@media (max-width:767px){.locale-selector--inline{padding:0}}.locale-selector--inline .locale-selector__table{width:100%}.locale-selector--inline .locale-selector__header{border-bottom:1px solid #e8e8e8;padding:0}.locale-selector--inline .locale-selector__heading{font-size:14px;font-weight:bold;color:#7b8994;padding:10px 0;text-align:left}.locale-selector--inline .locale-selector__col{vertical-align:top}.locale-selector--inline .locale-selector__list{margin:0;padding:0}.locale-selector--inline .locale-selector__item{list-style:none;padding:8px 0;font-size:14px}.locale-selector--inline #locale-link.locale-link{display:block;float:none !important;width:100% !important;padding-top:20px}.locale-selector--inline #locale-link.locale-link .locale-link__sprite,.locale-selector--inline #locale-link.locale-link .locale-link__link{display:inline-block;vertical-align:middle}.locale-selector--inline #locale-link.locale-link .locale-link__sprite{margin-right:4px;margin-bottom:0}.locale-selector--inline #locale-link.locale-link .locale-link__link{font-size:14px;color:#47525d;margin-right:3px}.locale-selector--inline #locale-link.locale-link .locale-link__link.active .locale-link__arrow{transform:rotate(180deg)}.locale-selector--inline #locale-link.locale-link .locale-link__arrow{margin:0 0 2px 5px}.media-mobile .phone-country{width:250px}.twofactor-phone-number .phone-country{width:190px}.phone-country{margin-right:12px}.phone-number-error{color:#e82110;font-size:12px;min-height:17px;width:400px;text-align:left}.phone-number-error span.error-message{color:#e82110;display:block;font-size:12px}.phone-number-error br{display:none}.phone-number-input-inline{display:inline-block}.carousel .phone-country{width:180px}.tabbing .select-input-button:focus .select-input-input{box-shadow:0 0 0 2px #a0d1fa}.tabbing .select-input-button:focus.select-input-dropdown-shown .select-input-input{box-shadow:none}.select-input{display:inline-block;width:140px;font-size:13px;position:relative;vertical-align:bottom;-webkit-user-select:none;-moz-user-select:none;-ms-user-select:none;user-select:none}.select-input .select-input-button{width:100%;padding:0;background:none;text-align:left}.select-input .hidden-select-wrapper{position:absolute;left:-10000px;top:auto;height:1px;width:1px;overflow:hidden}.select-input .hidden-option-container{position:relative}.select-input .hidden-option{display:none}.select-input.select-input-dropdown-shown .select-input-input{border-bottom-left-radius:0;border-bottom-right-radius:0}.select-input.select-input-dropdown-shown .select-input-dropdown{display:block}.select-input .select-input-error-wrapper{color:#e82110;font-size:12px;min-height:17px}.select-input .select-input-error-wrapper span.error-message{color:#e82110;display:block;font-size:12px}.select-input .select-input-error-wrapper br{display:none}.select-input .select-input-input{margin:2px 0 5px;min-height:34px;line-height:normal;box-sizing:border-box;border-radius:3px;-webkit-appearance:none;box-sizing:content-box;min-height:0;background:#fff;border:1px solid #bdc4c9;cursor:pointer;position:relative;padding:7px 29px 3px 8px}.maestro .select-input .select-input-input{line-height:1}.select-input .select-input-input .select-option{display:inline-block;width:100%}.select-input .select-input-input .select-input-dropdown-arrow{position:absolute;right:11px;top:50%;margin-top:-2px}.select-input .select-input-input .select-input-dropdown-arrow img{vertical-align:top}.select-input .select-input-dropdown{background:#fff;display:none;width:100%;border:1px solid #bdc4c9;position:absolute;top:-6px;left:0;right:0;max-height:300px;overflow-y:auto;z-index:1;box-sizing:border-box}.select-input .select-option{overflow:hidden;text-overflow:ellipsis;white-space:nowrap;text-align:left}.select-input .select-option.focused-option{background:#e3f2ff}.select-input .select-option.select-option-disabled{cursor:default;color:#aaa}.select-input .select-option.select-option-disabled:hover{background:#fff}.maestro .select-input{font-size:14px}.maestro .select-input .select-input-input{box-sizing:border-box;line-height:32px}.maestro .select-input .select-input-dropdown{width:200px}.select-input.small .select-input-input{font-size:14px;padding:3px 6px;height:30px;min-height:30px;margin:0;box-sizing:border-box}.select-input.small .select-input-input .select-input-dropdown-arrow{right:8px}.select-input.small .select-input-dropdown{top:-2px}.select-input.small .select-option{vertical-align:middle}.select-input.small label{font-size:14px;padding:6px 8px}.select-input.small .select-input-error-wrapper{color:#e82110;font-size:12px;min-height:17px;font-size:11px;min-height:15px}.select-input.small .select-input-error-wrapper span.error-message{color:#e82110;display:block;font-size:12px}.select-input.small .select-input-error-wrapper br{display:none}.select-input.small .select-input-error-wrapper span.error-message{font-size:11px}.select-input-disabled{color:#aaa}.select-input-disabled .select-input-input{cursor:default}.carousel .select-input .select-input-input{font-size:15px;padding:11px 29px 5px 13px}body.business-theme .select-container label{top:-4px;left:1px;position:absolute;color:inherit;font-size:13px;display:block !important}body.business-theme .select-input .select-input-input{margin-top:3px;padding:12px 12px 9px 12px;font-size:13px;border-color:#7b8994}body.business-theme .select-input .select-input-input:focus+label{color:inherit}body.business-theme .select-input .select-input-input{line-height:1}body.business-theme .select-input .select-input-dropdown{border-color:#7b8994}.c-slider__window{display:inline-block;overflow:hidden}.c-slider__slides{white-space:nowrap}.c-slider__slide{display:inline-block;transition:transform ease .5s}.c-slider__indicator-group{margin:0;padding:0;text-align:center}.c-slider__indicator{display:inline-block;width:8px;height:8px;margin-bottom:28px;background:#d0d4d9;border-radius:4px;cursor:pointer;list-style:none;transition:background ease .5s}.c-slider__indicator+.c-slider__indicator{margin-left:10px}.c-slider__indicator.is-active{background:#007ee5;cursor:auto}.c-slider__nav-button-group{text-align:center}.c-slider__nav-button-group .button-primary,.c-slider__nav-button-group .button-secondary,.c-slider__nav-button-group .button-tertiary{display:inline-block;margin:0;padding-left:36px;padding-right:36px}.sprite-div{vertical-align:top}.sprite-div .sprite-frame{display:table-cell;vertical-align:middle}.sprite-div .sprite-frame img{display:block;margin:auto}.sprite-div .sprite-frame.small{width:19px}.sprite-div .sprite-frame.small.icon-left{padding-right:6px}.sprite-div .sprite-frame.small.icon-right{padding-left:6px}.sprite-div .sprite-frame.medium{width:32px}.sprite-div .sprite-frame.medium.icon-left{padding-right:12px}.sprite-div .sprite-frame.medium.icon-right{padding-left:12px}.sprite-div .sprite-frame.large{width:44px}.sprite-div .sprite-frame.large.icon-left{padding-right:16px}.sprite-div .sprite-frame.large.icon-right{padding-left:16px}.sprite-div .sprite-text{display:table-cell;vertical-align:middle}.c-tabs .c-tabs__bar{margin:0;padding:0;list-style-type:none}.c-tabs .c-tabs__bar--has-spacers .c-tabs__tab{border-right:1px solid;border-left:1px solid;border-top-right-radius:5px;border-top-left-radius:5px}.c-tabs .c-tabs__bar--has-spacers .c-tabs__bar-spacer{display:table-cell}.c-tabs .c-tabs__tab{position:relative;display:inline-block;vertical-align:top;z-index:2;text-align:center;border:1px solid #a0d1fa;border-bottom-color:#bdc4c9;border-right:none}.c-tabs .c-tabs__tab:first-child{margin-left:0;border-top-left-radius:5px}.c-tabs .c-tabs__tab--rightmost{border-right:1px solid #a0d1fa;border-top-right-radius:5px}.c-tabs .c-tabs__tab--selected{border:1px solid #bdc4c9;border-bottom-color:#fff}.c-tabs .c-tabs__tab--selected+.c-tabs__tab{border-left:none}.c-tabs .c-tabs__tab--selected .c-tabs__label{color:#3d464d}.c-tabs .c-tabs__label{padding:11px 22px;display:table-cell;vertical-align:top;color:#0070e0;text-align:center}.c-tabs .c-tabs__label:focus{text-decoration:none}.c-tabs .c-tabs__content{display:none;margin-top:-1px;padding-top:30px;border-top:1px solid #bdc4c9}.c-tabs .c-tabs__content--selected{display:block}.c-tabs--center{display:table;margin:0 auto}.c-tabs--center>.c-tabs__bar{display:table;margin:0 auto}.c-tabs--center>.c-tabs__bar .c-tabs__tab{display:table-cell}.c-tabs--minimal .c-tabs__tab{vertical-align:middle;border:none;border-bottom-color:1px solid #bdc4c9}.c-tabs--minimal .c-tabs__tab--rightmost{border-right:none}.c-tabs--minimal .c-tabs__tab--selected{border:none;border-bottom-color:1px solid #bdc4c9}.c-tabs--minimal .c-tabs__tab--selected:after{content:'';position:absolute;border-style:solid;border-width:15px 15px 0;border-color:#fff transparent;bottom:-13px;left:50%;margin-left:-15px}.c-tabs--minimal .c-tabs__tab--selected:before{content:'';position:absolute;bottom:-15px;left:50%;margin-left:-15px;border-style:solid;border-width:15px 15px 0;border-color:#bdc4c9 transparent}.c-tabs--minimal .c-tabs__label{padding-top:0;padding-bottom:30px}.c-tabs--underline .c-tabs__bar{margin:0;padding-left:0;list-style:none;-webkit-font-smoothing:antialiased;border-bottom:1px solid rgba(61,70,77,0.1)}.c-tabs--underline .c-tabs__tab{display:inline-block;margin-bottom:-1px;border-bottom:1px solid transparent;color:#7b8994;transition:all 0.2s;transition-property:color, border;text-align:center;white-space:nowrap}.c-tabs--underline .c-tabs__tab:not(.c-tabs__tab--selected):hover{border-bottom-color:rgba(61,70,77,0.3);color:#3d464d}.c-tabs--underline .c-tabs__tab+.c-tabs__tab{margin-left:16px}.c-tabs--underline .c-tabs__tab--fr{float:right}.c-tabs--underline .c-tabs__tab--selected{font-weight:600;color:#3d464d;border-bottom-color:currentColor}.c-tabs--underline .c-tabs__tab .c-tabs__label{display:inline-block;vertical-align:top;padding-bottom:8px;color:inherit}.c-tabs--underline .c-tabs__tab .c-tabs__label:hover,.c-tabs--underline .c-tabs__tab .c-tabs__label:focus{text-decoration:none}.c-tabs--underline .c-tabs__tab .c-tabs__label:after{content:attr(title);display:block;font-weight:700;height:0;margin:-1px 0;overflow:hidden;visibility:hidden}.c-tabs--underline .c-tabs__content{display:none}.c-tabs--underline .c-tabs__content--selected{display:block}.c-tabs--overline .c-tabs__bar{margin:0;padding-left:0;list-style:none;-webkit-font-smoothing:antialiased;border-top:1px solid rgba(61,70,77,0.1)}.c-tabs--overline .c-tabs__tab{display:inline-block;margin-top:-1px;border-top:1px solid transparent;color:#7b8994;transition:all 0.2s;transition-property:color, border;white-space:nowrap}.c-tabs--overline .c-tabs__tab:hover{border-top-color:rgba(61,70,77,0.3);color:#3d464d}.c-tabs--overline .c-tabs__tab+.c-tabs__tab{margin-left:16px}.c-tabs--overline .c-tabs__tab--fr{float:right}.c-tabs--overline .c-tabs__tab--selected{font-weight:600;color:#3d464d;border-top-color:currentColor}.c-tabs--overline .c-tabs__tab .c-tabs__label{display:inline-block;padding-top:8px;color:inherit}.c-tabs--overline .c-tabs__tab .c-tabs__label:hover,.c-tabs--overline .c-tabs__tab .c-tabs__label:focus{text-decoration:none}.c-tabs--overline .c-tabs__content{display:none}.c-tabs--overline .c-tabs__content--selected{display:block}.maestro .c-tabs__bar{font-size:12px;line-height:24px}.maestro .c-tabs__tab{color:#637282}.maestro .c-tabs__tab+.c-tabs__tab{margin-left:32px}.maestro .c-tabs__tab--selected{font-weight:500;color:#1b2733}.tabbing .c-tabs .c-tabs__label:focus{font-weight:600}.tabbing .c-tabs--underline .c-tabs__label:focus{font-weight:700}.c-tabs__tab a.legal-tab__label:focus{text-decoration:underline}.tooltip-wrapper{display:inline-block;position:relative}.tooltip-wrapper .tooltip-prompt{position:relative}.tooltip-wrapper .tooltip-prompt .sprite{cursor:pointer}.tooltip-wrapper .tooltip-prompt .sprite:focus{box-shadow:0 0 0 2px #a0d1fa;border-radius:3px}.tooltip-bubble{display:none;font-size:13px;line-height:normal;position:absolute;background:#fff;background-clip:padding-box;border:1px solid rgba(61,70,77,0.1);cursor:default;padding:9px 15px;z-index:9999;border-radius:3px;box-shadow:0px 1px 2px rgba(0,0,0,0.1)}.tooltip-bubble .tooltip-inner{position:relative}.tooltip-target{display:table}
