# Supplementary material for: On the Use of Carbon Cables from Plastic Solvent Combinations of Polystyrene and Toluene in Carbon Nanotube Synthesis
Source: Nanomaterials (Basel). 2021 Dec 21;12(1):9. doi: 10.3390/nano12010009 (PMC8746690; doi:10.3390/nano12010009)
Supplement: Supplementary file 1 [file nanomaterials-12-00009-s001.zip › Video S1- Video showing the iPerf testing of Ethernet speeds of CNT Ethernet cable.mp4_files/constants.min-vfl5_DI4c.js.download]

define(["require","exports","tslib"],(function(e,E,_){"use strict";var S,i,P,I;Object.defineProperty(E,"__esModule",{value:!0}),E.MediaIcons=E.QualityLabelOrder=E.HdLabels=E.VideoPlayerTypes=E.EventTypes=E.EventType=void 0,(S=E.EventType||(E.EventType={})).FileViewerOpened="FILE_VIEWER_OPENED",S.FilePreviewSessionEnded="FILE_PREVIEW_SESSION_ENDED",S.FilePreviewAttemptStarted="FILE_PREVIEW_ATTEMPT_STARTED",S.FilePreviewSupportConfirmed="FILE_PREVIEW_SUPPORT_CONFIRMED",S.FilePreviewSupportDenied="FILE_PREVIEW_SUPPORT_DENIED",S.FilePreviewDownloadAttempted="FILE_PREVIEW_DOWNLOAD_ATTEMPTED",S.FilePreviewDownloadSucceeded="FILE_PREVIEW_DOWNLOAD_SUCCEEDED",S.FilePreviewDownloadFailed="FILE_PREVIEW_DOWNLOAD_FAILED",S.FilePreviewRenderSucceeded="FILE_PREVIEW_RENDER_SUCCEEDED",S.FilePreviewRenderFailed="FILE_PREVIEW_RENDER_FAILED",S.FilePreviewPASSShown="FILE_PREVIEW_PASS_SHOWN",S.FilePreviewPASSHover="FILE_PREVIEW_PASS_HOVER",S.FilePreviewPASSClick="FILE_PREVIEW_PASS_CLICK",S.BrowsePASSShown="BROWSE_PASS_SHOWN",S.BrowsePASSHover="BROWSE_PASS_HOVER",S.BrowsePASSClick="BROWSE_PASS_CLICK",S.FilePreviewUserAction="FILE_PREVIEW_USER_ACTION",S.FilePreviewVideoStalled="FILE_PREVIEW_VIDEO_STALLED",S.FilePreviewVideoToggled="FILE_PREVIEW_VIDEO_TOGGLED",S.FilePreviewVideoTruncated="FILE_PREVIEW_VIDEO_TRUNCATED",S.ArchivePreviewContentsScanned="ARCHIVE_PREVIEW_CONTENTS_SCANNED",S.FilePreviewModeDetermined="FILE_PREVIEW_MODE_DETERMINED",S.FilePreviewModeBounce="FILE_PREVIEW_MODE_BOUNCE",S.SidebarPaneSelected="SIDEBAR_PANE_SELECTED",S.SidebarModeSelected="SIDEBAR_MODE_SELECTED",S.SidebarOpened="SIDEBAR_OPENED",S.SidebarClosed="SIDEBAR_CLOSED",S.SidebarCollapsedShareClicked="SIDEBAR_COLLAPSED_SHARE_CLICKED",S.SidebarOpenedShareClicked="SIDEBAR_OPENED_SHARE_CLICKED",S.FilePreviewUpsellExposed="FILE_PREVIEW_UPSELL_EXPOSED",S.FilePreviewUpsellClicked="FILE_PREVIEW_UPSELL_CLICKED",S.PersistentFooterShown="PERSISTENT_FOOTER_SHOWN",S.DecompressInitiated="DECOMPRESS_INITIATED",S.DecompressSucceeded="DECOMPRESS_SUCCEEDED",S.DecompressFailed="DECOMPRESS_FAILED",(i=E.EventTypes||(E.EventTypes={})).PAUSE="PAUSE",i.SEEK_POSITION_AND_PAUSE="SEEK_POSITION_AND_PAUSE",(P=E.VideoPlayerTypes||(E.VideoPlayerTypes={}))[P.VIDEOJS_PLAYLIST_RETRY_THRESHOLD=10]="VIDEOJS_PLAYLIST_RETRY_THRESHOLD",E.HdLabels=["1080p","720p"],E.QualityLabelOrder=_.__spreadArrays(E.HdLabels,["480p","360p","240p","256k","192k","128k"]).reverse(),(I=E.MediaIcons||(E.MediaIcons={})).Play="play",I.Pause="pause",I.Volume="volume",I.VolumeMuted="volume_muted",I.FullScreen="fullscreen",I.FullScreenExit="fullscreen_exit",I.Settings="settings"}));
//# sourceMappingURL=constants.min.js-vflLQIZgN.map
