# Supplementary material for: On the Use of Carbon Cables from Plastic Solvent Combinations of Polystyrene and Toluene in Carbon Nanotube Synthesis
Source: Nanomaterials (Basel). 2021 Dec 21;12(1):9. doi: 10.3390/nano12010009 (PMC8746690; doi:10.3390/nano12010009)
Supplement: Supplementary file 1 [file nanomaterials-12-00009-s001.zip › Video S1- Video showing the iPerf testing of Ethernet speeds of CNT Ethernet cable.mp4_files/container_interaction.min-vfl2kNaJ9.js.download]

define(["require","exports","tslib","tslib","typescript/libraries/comments2/src/components/comment_editor/core/class_decorators","typescript/libraries/comments2/src/components/comment_editor/layers/scaffold","typescript/libraries/comments2/src/components/comment_editor/core/types/index"],(function(e,t,o,n,r,i,c){"use strict";Object.defineProperty(t,"__esModule",{value:!0}),t.ContainerInteractionLayer=void 0;var s=(function(e){function t(){return null!==e&&e.apply(this,arguments)||this}return o.__extends(t,e),t.prototype.updateEditorState=function(){return!0},t.prototype.handleKeyCommand=function(){return!1},t.prototype.updateFocus=function(e){return e.innerProps.evt},t})(c.BaseLayer);t.ContainerInteractionLayer=s,n.__decorate([r.plug(i.into.container.on.focus.update.isFocused)],s.prototype,"updateEditorState",null),n.__decorate([r.plug(i.into.container.on.blur.update.isFocused)],s.prototype,"handleKeyCommand",null),n.__decorate([r.plug(i.into.container.on.updateFocus.update.isFocused)],s.prototype,"updateFocus",null)}));
//# sourceMappingURL=container_interaction.min.js-vflLYiIKN.map
