# Supplementary material for: On the Use of Carbon Cables from Plastic Solvent Combinations of Polystyrene and Toluene in Carbon Nanotube Synthesis
Source: Nanomaterials (Basel). 2021 Dec 21;12(1):9. doi: 10.3390/nano12010009 (PMC8746690; doi:10.3390/nano12010009)
Supplement: Supplementary file 1 [file nanomaterials-12-00009-s001.zip › Video S1- Video showing the iPerf testing of Ethernet speeds of CNT Ethernet cable.mp4_files/content.amd.min-vfl5zsd4B.js.download]

define(["require","exports","tslib","react","classnames","dig-experimental/accordion/index","typescript/component_libraries/files_components/src/right-rail/context","dig-components/menu","typescript/component_libraries/files_components/src/hooks/resize_observer"],(function(e,t,n,r,a,o,c,i,s){"use strict";Object.defineProperty(t,"__esModule",{value:!0}),t.Content=t.CompactMenuContext=t.CompactMenuItemContext=void 0,r=n.__importStar(r),a=n.__importDefault(a);t.CompactMenuItemContext=r.createContext({isMenuItem:!1}),t.CompactMenuContext=r.createContext(void 0),t.Content=function(e){var n=e.className,l=e.children,p=r.useContext(c.ExpandedRightRailContext),m=p.expandedBlade,u=p.onExpandBlade,d=s.useResizeObserver(),C=d[0],g=d[1],x=g&&g.contentRect.height<344,h=r.useCallback((function(e){u&&u(e)}),[u]);return r.createElement("div",{ref:C,className:"rc-right-rail-compact-content-wrapper",style:{height:"100%",minHeight:"0"}},x?r.createElement(i.Menu.Wrapper,{isBlock:!0,onSelection:h,className:"rc-right-rail-compact-content-menu-wrapper"},(function(e){var c=e.getTriggerProps,s=e.getContentProps;return r.createElement(o.Accordion.Wrapper,{variant:"blades",expandedPanel:m,className:a.default("rc-right-rail-content-wrapper",n)},r.createElement(t.CompactMenuContext.Provider,{value:{getTriggerProps:c}},l),r.createElement(i.Menu.Content,Object.assign({},s(),{className:"rc-right-rail-compact-menu"}),r.createElement(i.Menu.Segment,null,r.createElement(t.CompactMenuItemContext.Provider,{value:{isMenuItem:!0}},l))))})):r.createElement(o.Accordion.Wrapper,{variant:"blades",expandedPanel:m,className:a.default("rc-right-rail-content-wrapper",n)},l))},t.Content.displayName="Content",t.Content.displayName="Content"}));
//# sourceMappingURL=content.amd.min.js-vflpkH64C.map
