# Supplementary material for: On the Use of Carbon Cables from Plastic Solvent Combinations of Polystyrene and Toluene in Carbon Nanotube Synthesis
Source: Nanomaterials (Basel). 2021 Dec 21;12(1):9. doi: 10.3390/nano12010009 (PMC8746690; doi:10.3390/nano12010009)
Supplement: Supplementary file 1 [file nanomaterials-12-00009-s001.zip › Video S1- Video showing the iPerf testing of Ethernet speeds of CNT Ethernet cable.mp4_files/content_metadata.amd.min-vflzDBBfR.js.download]

define(["require","exports","tslib","typescript/component_libraries/files_components/src/blades/info_blade/content_metadata/content_metadata_ui","typescript/component_libraries/files_components/src/blades/info_blade/content_metadata/hooks","react"],(function(e,t,a,n,o,d){"use strict";Object.defineProperty(t,"__esModule",{value:!0}),t.FileContentMetadata=t.createConnectedContentMetadata=void 0,d=a.__importDefault(d),t.createConnectedContentMetadata=function(e){return void 0===e&&(e=!0),function(t){var a=t.fileId,i=t.userId,r=t.sharedLinkURL,l=t.onShowMore,c=o.useFileContentMetadata({fileId:a,userId:i,performFetch:e,sharedLinkURL:r}).metadata;return c?d.default.createElement(n.FileContentMetadataUI,{metadata:c,onShowMore:l}):null}},t.FileContentMetadata=d.default.memo(t.createConnectedContentMetadata()),t.FileContentMetadata.displayName="FileContentMetadata"}));
//# sourceMappingURL=content_metadata.amd.min.js-vflCRkrBz.map
