# Supplementary material for: On the Use of Carbon Cables from Plastic Solvent Combinations of Polystyrene and Toluene in Carbon Nanotube Synthesis
Source: Nanomaterials (Basel). 2021 Dec 21;12(1):9. doi: 10.3390/nano12010009 (PMC8746690; doi:10.3390/nano12010009)
Supplement: Supplementary file 1 [file nanomaterials-12-00009-s001.zip › Video S1- Video showing the iPerf testing of Ethernet speeds of CNT Ethernet cable.mp4_files/content_metadata_ui.amd.min-vflXSgEzq.js.download]

define(["require","exports","tslib","dig-components/buttons","dig-components/truncate","dig-components/typography","typescript/component_libraries/files_components/src/blades/info_blade/content_metadata/av_metadata","typescript/component_libraries/files_components/src/blades/info_blade/content_metadata/doc_metadata","typescript/component_libraries/files_components/src/blades/info_blade/content_metadata/image_metadata","typescript/component_libraries/files_components/src/blades/info_blade/metadata/metadata_row","react","react","react-intl"],(function(e,t,a,n,i,o,l,r,s,c,d,u,f){"use strict";Object.defineProperty(t,"__esModule",{value:!0}),t.FileContentMetadataUI=void 0,d=a.__importStar(d);t.FileContentMetadataUI=function(e){var t=e.metadata,a=e.onShowMore,l=d.useState(!1),r=l[0],s=l[1],p=f.useIntl(),_=d.default.useMemo((function(){return m(t,p).filter((function(e){return!!e.value}))}),[t,p]),g=d.default.useMemo((function(){return r?_:_.slice(0,5)}),[_,r]),b=u.useCallback((function(){null==a||a(!r),s(!r)}),[r,a]),M=p.formatMessage({id:"+kc9n+",defaultMessage:"Show all"}),v=p.formatMessage({id:"5tvWhA",defaultMessage:"Hide"}),y=_.length>5;return d.default.createElement("div",null,g.map((function(e){return d.default.createElement(c.InfoBladeMetadataRow,{key:"content-metadata-"+e.name,title:e.name,data:d.default.createElement(o.Text,{variant:"paragraph",size:"small"},d.default.createElement(i.Truncate,{tooltipControlProps:{placement:"top",openDelay:500}},e.value))})})),y&&d.default.createElement(n.Button,{className:"info-blade--expand-fields-button",variant:"transparent",size:"small",onClick:b,fullWidth:!1},r?v:M))},t.FileContentMetadataUI.displayName="FileContentMetadataUI";var m=function(e,t){switch(e[".tag"]){case"image":return s.getImageSpecificDataFields(e,t);case"ms_office":return r.getOfficeSpecificDataFields(e,t);case"pdf":return r.getPDFSpecificDataFields(e,t);case"video":return l.getVideoSpecificDataFields(e,t);case"audio":return l.getAudioSpecificDataFields(e,t);default:return[]}}}));
//# sourceMappingURL=content_metadata_ui.amd.min.js-vflHkkK7F.map
