# Supplementary material for: On the Use of Carbon Cables from Plastic Solvent Combinations of Polystyrene and Toluene in Carbon Nanotube Synthesis
Source: Nanomaterials (Basel). 2021 Dec 21;12(1):9. doi: 10.3390/nano12010009 (PMC8746690; doi:10.3390/nano12010009)
Supplement: Supplementary file 1 [file nanomaterials-12-00009-s001.zip › Video S1- Video showing the iPerf testing of Ethernet speeds of CNT Ethernet cable.mp4_files/context.amd.min-vflgtpRAi.js.download]

define(["require","exports","tslib","react"],(function(e,t,d,a){"use strict";Object.defineProperty(t,"__esModule",{value:!0}),t.CollapsedRightRailContext=t.ExpandedRightRailContext=t.defaultExpandedContext=void 0,a=d.__importStar(a),t.defaultExpandedContext={expandedBlade:""},t.ExpandedRightRailContext=a.createContext(t.defaultExpandedContext),t.CollapsedRightRailContext=a.createContext({})}));
//# sourceMappingURL=context.amd.min.js-vflxZkl6U.map
