# Supplementary material for: On the Use of Carbon Cables from Plastic Solvent Combinations of Polystyrene and Toluene in Carbon Nanotube Synthesis
Source: Nanomaterials (Basel). 2021 Dec 21;12(1):9. doi: 10.3390/nano12010009 (PMC8746690; doi:10.3390/nano12010009)
Supplement: Supplementary file 1 [file nanomaterials-12-00009-s001.zip › Video S1- Video showing the iPerf testing of Ethernet speeds of CNT Ethernet cable.mp4_files/context.amd.min-vflmmoWkh.js.download]

define(["require","exports","tslib","react"],(function(e,t,o,n){"use strict";Object.defineProperty(t,"__esModule",{value:!0}),t.AccordionItemContext=t.AccordionContext=void 0,n=o.__importStar(n);var r={expandedPanels:new Set([]),variant:"standard"};t.AccordionContext=n.createContext(r);t.AccordionItemContext=n.createContext({id:"",isActive:!1})}));
//# sourceMappingURL=context.amd.min.js-vflfVEGUv.map
