# Supplementary material for: On the Use of Carbon Cables from Plastic Solvent Combinations of Polystyrene and Toluene in Carbon Nanotube Synthesis
Source: Nanomaterials (Basel). 2021 Dec 21;12(1):9. doi: 10.3390/nano12010009 (PMC8746690; doi:10.3390/nano12010009)
Supplement: Supplementary file 1 [file nanomaterials-12-00009-s001.zip › Video S1- Video showing the iPerf testing of Ethernet speeds of CNT Ethernet cable.mp4_files/context.amd.min-vflmPt6O5.js.download]

define(["require","exports","tslib","react"],(function(e,t,o,n){"use strict";Object.defineProperty(t,"__esModule",{value:!0}),t.useBasicCommentsBladeContext=t.BasicCommentsBladeContext=void 0,n=o.__importStar(n),t.BasicCommentsBladeContext=n.default.createContext(void 0),t.useBasicCommentsBladeContext=function(){var e=n.useContext(t.BasicCommentsBladeContext);if(!e)throw new Error("BasicCommentsBladeContext should be provided");return e}}));
//# sourceMappingURL=context.amd.min.js-vfl3oWDt1.map
