# Supplementary material for: On the Use of Carbon Cables from Plastic Solvent Combinations of Polystyrene and Toluene in Carbon Nanotube Synthesis
Source: Nanomaterials (Basel). 2021 Dec 21;12(1):9. doi: 10.3390/nano12010009 (PMC8746690; doi:10.3390/nano12010009)
Supplement: Supplementary file 1 [file nanomaterials-12-00009-s001.zip › Video S1- Video showing the iPerf testing of Ethernet speeds of CNT Ethernet cable.mp4_files/context.min-vfl8uBO9S.js.download]

define(["require","exports","tslib","react"],(function(e,t,i,r){"use strict";Object.defineProperty(t,"__esModule",{value:!0}),t.RichFacepileContext=void 0,r=i.__importStar(r),t.RichFacepileContext=r.createContext({intl:{}})}));
//# sourceMappingURL=context.min.js-vflX4rc-J.map
