# Supplementary material for: On the Use of Carbon Cables from Plastic Solvent Combinations of Polystyrene and Toluene in Carbon Nanotube Synthesis
Source: Nanomaterials (Basel). 2021 Dec 21;12(1):9. doi: 10.3390/nano12010009 (PMC8746690; doi:10.3390/nano12010009)
Supplement: Supplementary file 1 [file nanomaterials-12-00009-s001.zip › Video S1- Video showing the iPerf testing of Ethernet speeds of CNT Ethernet cable.mp4_files/context.min-vflRwnIgT.js.download]

define(["require","exports","file-viewer/core/logging/actions","file-viewer/plugins/data","file-viewer/plugins/navigation","file-viewer/core/data/actions"],(function(e,i,n,t,l,r){"use strict";Object.defineProperty(i,"__esModule",{value:!0}),i.makePluginContext=void 0,i.makePluginContext=function(e){var i=e.store,a=e.sdkConfig,o=e.fileViewerId,g=e.pluginId,d=e.reinitializeFileViewer,s=e.exitPluginEditMode,u=l.makeNavigation({store:i,fileViewerId:o,pluginId:g,reinitializeFileViewer:d,exitPluginEditMode:s});return{fileViewerId:o,getFilePreviewSessionId:function(){return i.getState().loggingSession[o].file_preview_session_id},getFileViewerSessionId:function(){return i.getState().loggingSession[o].file_viewer_session_id},logUserAction:function(e){var t=i.getState().loggingSession[o].file_preview_session_id;i.dispatch(n.logPreviewEvent({event:"user_action",fileViewerId:o,previewSessionId:t,extra:e}))},sdkConfig:a,getPluginData:function(){var e=i.getState();return t.getPluginData(e,{fileViewerId:o,navigation:u})},disableSelf:function(){i.dispatch(r.pluginEnabledStateChanged({fileViewerId:o,pluginId:g,enabled:!1}))},enableSelf:function(){i.dispatch(r.pluginEnabledStateChanged({fileViewerId:o,pluginId:g,enabled:!0}))}}}}));
//# sourceMappingURL=context.min.js-vflYrILl2.map
