# Supplementary material for: On the Use of Carbon Cables from Plastic Solvent Combinations of Polystyrene and Toluene in Carbon Nanotube Synthesis
Source: Nanomaterials (Basel). 2021 Dec 21;12(1):9. doi: 10.3390/nano12010009 (PMC8746690; doi:10.3390/nano12010009)
Supplement: Supplementary file 1 [file nanomaterials-12-00009-s001.zip › Video S1- Video showing the iPerf testing of Ethernet speeds of CNT Ethernet cable.mp4_files/copy_plugin.min-vflocA8u4.js.download]

define(["require","exports","tslib","react","modules/core/i18n","modules/clean/react/action_bar/file_actions/portable/utils","modules/clean/react/action_bar/action_bar_strings","modules/clean/react/action_bar/file_actions/portable/copy","modules/clean/react/file_viewer/sdk_file_viewer/action_plugins/utils","modules/clean/file_store/utils","dig-components/icons/src","dig-components/icons"],(function(e,i,t,o,n,a,r,s,c,l,u,f){"use strict";Object.defineProperty(i,"__esModule",{value:!0}),i.makeCopyActionLoader=i.COPY_ACTION_PLUGIN_ID=void 0,o=t.__importDefault(o),i.COPY_ACTION_PLUGIN_ID="COPY_ACTION",i.makeCopyActionLoader=function(e,i,t,p){return function(){var _=(function(){function _(){var e=this;this.lifecycle={previewWillInitialize:function(){e.actionDefinitions.alwaysInOverflow=[e.actionToDisplay()]}},this.actionDefinitions={alwaysInOverflow:[this.actionToDisplay()]}}return _.prototype.actionToDisplay=function(){var i=e().file;return!c.isLiveFile(i)||l.isSharedFile(i)||c.isInsideVaultFolder(i)||c.isPnmLinkNodeSelected(i)||c.isPnmSuppressMoveSelected(i)?[]:[this.copyDefinition()]},_.prototype.copyDefinition=function(){var c=e().file;return a.makePluginActionDefinition({label:n.intl.formatMessage(r.COPY_ACTION_STRING),icon:o.default.createElement(f.UIIcon,{src:u.CopyLine}),action:function(){if("fq_path"in c){var e={fq_path:c.fq_path,is_dir:c.is_dir};s.portableCopy({user:i,source:"preview",filesPath:[e],exceptions:p||{isOverFreeQuota:!1,hasExcludedNsIds:!1},currentFQPath:t,createNewFolderInMoveDialog:!0},{})}}})},_})();return Promise.resolve(_)}}}));
//# sourceMappingURL=copy_plugin.min.js-vflWP_rED.map
