# Supplementary material for: On the Use of Carbon Cables from Plastic Solvent Combinations of Polystyrene and Toluene in Carbon Nanotube Synthesis
Source: Nanomaterials (Basel). 2021 Dec 21;12(1):9. doi: 10.3390/nano12010009 (PMC8746690; doi:10.3390/nano12010009)
Supplement: Supplementary file 1 [file nanomaterials-12-00009-s001.zip › Video S1- Video showing the iPerf testing of Ethernet speeds of CNT Ethernet cable.mp4_files/ctas.min-vfl9vlXe7.js.download]

define(["require","exports","tslib","react","file-viewer/sidebar/share_button","file-viewer/open_with_native/index","file-viewer/sidebar/download_dropdown","file-viewer/sidebar/open_with_cloud","file-viewer/sidebar/restore_button","file-viewer/sidebar/login_signup_buttons"],(function(e,t,n,o,l,a,i,r,u,d){"use strict";Object.defineProperty(t,"__esModule",{value:!0}),t.renderSidebarCallToActionsFn=void 0,o=n.__importDefault(o);var s="authButtons__1tJhGuzPpt__header";t.renderSidebarCallToActionsFn=function(e){var t=e.enable_share_button,n=e.enable_open_button,c=e.enable_restore_button,b=e.download_button,_=e.cloud_open_with_buttons;return function(e){var f,w,p;return[o.default.createElement(d.LoginSignupButtons,Object.assign({className:s},e,{key:"login-signup-button"})),t?o.default.createElement(l.ShareButton,Object.assign({key:"share-button"},e)):null,n?o.default.createElement(a.OpenWithButton,Object.assign({key:"open-with-button"},e)):null,c?o.default.createElement(u.RestoreButton,Object.assign({key:"restore-button"},e)):null,_.length>0?o.default.createElement(r.CloudOpenWith,Object.assign({key:"cloud-open-with"},e,{cloudEditors:_})):null,(null==b?void 0:b.enable_download_button)&&o.default.createElement(i.DownloadDropdown,Object.assign({key:"download-dropdown"},e,{copyTargets:null!==(f=null==b?void 0:b.copy_targets)&&void 0!==f?f:[],canDownload:null!==(w=null==b?void 0:b.can_download)&&void 0!==w&&w,extractConfig:null!==(p=e.extractConfig)&&void 0!==p?p:{canExtract:!1}}))].filter(Boolean)}}}));
//# sourceMappingURL=ctas.min.js-vfl7VR5pA.map
