# Supplementary material for: On the Use of Carbon Cables from Plastic Solvent Combinations of Polystyrene and Toluene in Carbon Nanotube Synthesis
Source: Nanomaterials (Basel). 2021 Dec 21;12(1):9. doi: 10.3390/nano12010009 (PMC8746690; doi:10.3390/nano12010009)
Supplement: Supplementary file 1 [file nanomaterials-12-00009-s001.zip › Video S1- Video showing the iPerf testing of Ethernet speeds of CNT Ethernet cable.mp4_files/data.min-vflQkrqCl.js.download]

define(["require","exports","file-viewer/plugins/selectors/index","file-viewer/core/data/selectors"],(function(e,i,r,n){"use strict";Object.defineProperty(i,"__esModule",{value:!0}),i.getPluginData=void 0,i.getPluginData=function(e,i){var t=i.fileViewerId,a=i.navigation;function o(e,i,n,o){return{previewType:e,file:r.getCurrentUnsupportedFile(i,{fileViewerId:t}),navigation:a,sharedLinkInfo:n,account:o}}var l,u=n.getLoadableCurrentUser(e),c=r.getCurrentSharedLinkInfo(e,{fileViewerId:t}),d=r.getCurrentPreviewType(e,{fileViewerId:t});if(null==d)throw new Error("Expected non-null preview type for file viewer "+t+", but got none");switch(d){case"image":l={previewType:d,file:r.getCurrentImageFile(e,{fileViewerId:t}),navigation:a,sharedLinkInfo:c,account:u};break;case"ssr_doc":case"cloud_doc":l={previewType:d,file:r.getCurrentDocFile(e,{fileViewerId:t}),navigation:a,sharedLinkInfo:c,account:u};break;case"audio":case"video":l={previewType:d,file:r.getCurrentAudioVideoFile(e,{fileViewerId:t}),navigation:a,sharedLinkInfo:c,account:u};break;case"archive":l={previewType:d,file:r.getCurrentArchiveFile(e,{fileViewerId:t}),navigation:a,sharedLinkInfo:c,account:u};break;default:return o(d,e,c,u)}return l.file?l:o("other",e,c,u)}}));
//# sourceMappingURL=data.min.js-vfl5AVF69.map
