# Supplementary material for: On the Use of Carbon Cables from Plastic Solvent Combinations of Polystyrene and Toluene in Carbon Nanotube Synthesis
Source: Nanomaterials (Basel). 2021 Dec 21;12(1):9. doi: 10.3390/nano12010009 (PMC8746690; doi:10.3390/nano12010009)
Supplement: Supplementary file 1 [file nanomaterials-12-00009-s001.zip › Video S1- Video showing the iPerf testing of Ethernet speeds of CNT Ethernet cable.mp4_files/disabled_time_annotation_tooltip.min-vflE5_QQ6.js.download]

define(["require","exports","tslib","dig-components/tooltips","dig-components/layer","react","react-intl"],(function(e,t,n,o,a,i,r){"use strict";Object.defineProperty(t,"__esModule",{value:!0}),t.DisabledTimeAnnotationTooltip=void 0,i=n.__importStar(i);var l="disabled-annotations-show-more__1XVax4XChJ__comments2";t.DisabledTimeAnnotationTooltip=function(e){var t=e.children,n=i.useContext(r.IntlContext);if(null==n)throw new Error("<DisabledTimeAnnotationTooltip must have an IntlContext provided>");var s=i.useRef(null),m=i.useState(!1),u=m[0],d=m[1];return i.default.createElement(a.LayerContext.Provider,{value:501},i.default.createElement("span",{className:"annotation-tooltip-container",onMouseOver:function(){return d(!0)},onMouseLeave:function(){return d(!1)},ref:s},i.default.createElement(o.Tooltip.Control,{placement:"left",triggerRef:s,open:u},i.default.createElement("div",{className:"disabled-time-annotation-tooltip"},i.default.createElement("p",null,n.formatMessage({id:"uEuipz",defaultMessage:"Timestamp commenting is not available for basic users."})),i.default.createElement("a",{href:"/help/files-folders/comment-timestamp",rel:"noreferrer",target:"disabled-time-annotation-info",className:l},n.formatMessage({id:"hnvyoU",defaultMessage:"Learn more"})))),t))}}));
//# sourceMappingURL=disabled_time_annotation_tooltip.min.js-vflAsOXGf.map
