# Supplementary material for: On the Use of Carbon Cables from Plastic Solvent Combinations of Polystyrene and Toluene in Carbon Nanotube Synthesis
Source: Nanomaterials (Basel). 2021 Dec 21;12(1):9. doi: 10.3390/nano12010009 (PMC8746690; doi:10.3390/nano12010009)
Supplement: Supplementary file 1 [file nanomaterials-12-00009-s001.zip › Video S1- Video showing the iPerf testing of Ethernet speeds of CNT Ethernet cable.mp4_files/document_actions.min-vflFeHUJe.js.download]

define(["require","exports","tslib"],(function(e,_,t){"use strict";Object.defineProperty(_,"__esModule",{value:!0}),_.mapMessageBusActionToDocumentAction=_.mapDocumentReplyToMessageBusReplyAction=_.isMessageBusReplyAction=_.isMessageBusAction=void 0,_.isMessageBusAction=function(e){switch(e.type){case"message_bus_action/load_document_action":case"message_bus_action/extract_document_action":case"message_bus_action/rotate_document_pages_action":case"message_bus_action/remove_document_pages_action":case"message_bus_action/move_document_pages_action":case"message_bus_action/insert_document_action":case"message_bus_action/create_document_page_thumbnail_action":case"message_bus_action/goto_document_page_action":return!0;default:return!1}},_.isMessageBusReplyAction=function(e){switch(e.type){case"message_bus_reply/load_document_reply":case"message_bus_reply/extract_document_reply":case"message_bus_reply/rotate_document_pages_reply":case"message_bus_reply/remove_document_pages_reply":case"message_bus_reply/move_document_pages_reply":case"message_bus_reply/insert_document_reply":case"message_bus_reply/create_document_page_thumbnail_reply":case"message_bus_reply/goto_document_page_reply":case"message_bus_reply/error_reply":return!0;default:return!1}},_.mapDocumentReplyToMessageBusReplyAction=function(e){if("load_document_reply"===e.kind){e.kind;return{type:"message_bus_reply/load_document_reply",payload:t.__rest(e,["kind"])}}if("extract_document_reply"===e.kind){e.kind;return{type:"message_bus_reply/extract_document_reply",payload:t.__rest(e,["kind"])}}if("rotate_document_pages_reply"===e.kind){e.kind;return{type:"message_bus_reply/rotate_document_pages_reply",payload:t.__rest(e,["kind"])}}if("remove_document_pages_reply"===e.kind){e.kind;return{type:"message_bus_reply/remove_document_pages_reply",payload:t.__rest(e,["kind"])}}if("move_document_pages_reply"===e.kind){e.kind;return{type:"message_bus_reply/move_document_pages_reply",payload:t.__rest(e,["kind"])}}if("insert_document_reply"===e.kind){e.kind;return{type:"message_bus_reply/insert_document_reply",payload:t.__rest(e,["kind"])}}if("create_document_page_thumbnail_reply"===e.kind){e.kind;return{type:"message_bus_reply/create_document_page_thumbnail_reply",payload:t.__rest(e,["kind"])}}if("goto_document_page_reply"===e.kind){e.kind;return{type:"message_bus_reply/goto_document_page_reply",payload:t.__rest(e,["kind"])}}if("error_reply"===e.kind){e.kind;return{type:"message_bus_reply/error_reply",payload:t.__rest(e,["kind"])}}throw new Error("documentReply.type couldn't be mapped to MessageBusReplyAction "+e.kind)},_.mapMessageBusActionToDocumentAction=function(e){switch(e.type){case"message_bus_action/load_document_action":return t.__assign({kind:"load_document_action"},e.payload);case"message_bus_action/extract_document_action":return t.__assign({kind:"extract_document_action"},e.payload);case"message_bus_action/rotate_document_pages_action":return t.__assign({kind:"rotate_document_pages_action"},e.payload);case"message_bus_action/remove_document_pages_action":return t.__assign({kind:"remove_document_pages_action"},e.payload);case"message_bus_action/move_document_pages_action":return t.__assign({kind:"move_document_pages_action"},e.payload);case"message_bus_action/insert_document_action":return t.__assign({kind:"insert_document_action"},e.payload);case"message_bus_action/create_document_page_thumbnail_action":return t.__assign({kind:"create_document_page_thumbnail_action"},e.payload);case"message_bus_action/goto_document_page_action":return t.__assign({kind:"goto_document_page_action"},e.payload);default:throw new Error("action.type couldn't be mapped to DocumentAction "+e.type)}}}));
//# sourceMappingURL=document_actions.min.js-vflEu97H-.map
