# Supplementary material for: On the Use of Carbon Cables from Plastic Solvent Combinations of Polystyrene and Toluene in Carbon Nanotube Synthesis
Source: Nanomaterials (Basel). 2021 Dec 21;12(1):9. doi: 10.3390/nano12010009 (PMC8746690; doi:10.3390/nano12010009)
Supplement: Supplementary file 1 [file nanomaterials-12-00009-s001.zip › Video S1- Video showing the iPerf testing of Ethernet speeds of CNT Ethernet cable.mp4_files/document_actions.min-vflZs2efD.js.download]

define(["require","exports"],(function(E,e){"use strict";Object.defineProperty(e,"__esModule",{value:!0}),e.PageRotation=void 0,(function(E){E[E.NINETY_DEGREES=0]="NINETY_DEGREES",E[E.ONE_EIGHTY_DEGREES=1]="ONE_EIGHTY_DEGREES",E[E.TWO_SEVENTY_DEGREES=2]="TWO_SEVENTY_DEGREES"})(e.PageRotation||(e.PageRotation={}))}));
//# sourceMappingURL=document_actions.min.js-vflwEvNtO.map
