# Supplementary material for: On the Use of Carbon Cables from Plastic Solvent Combinations of Polystyrene and Toluene in Carbon Nanotube Synthesis
Source: Nanomaterials (Basel). 2021 Dec 21;12(1):9. doi: 10.3390/nano12010009 (PMC8746690; doi:10.3390/nano12010009)
Supplement: Supplementary file 1 [file nanomaterials-12-00009-s001.zip › Video S1- Video showing the iPerf testing of Ethernet speeds of CNT Ethernet cable.mp4_files/document_actions_slice.min-vflbvEUVE.js.download]

define(["require","exports","@reduxjs/toolkit"],(function(e,i,t){"use strict";var n;Object.defineProperty(i,"__esModule",{value:!0}),i.reducer=i.setFileId=i.setAPIV2ClientBase=i.documentActionsSlice=i.downloadAndRenderFile=void 0;var o={fileid:"",apiClient:void 0};i.downloadAndRenderFile=t.createAsyncThunk("documentActions/downloadAndRenderFile",(function(e,i){var t=i.getState();if(t.documentActions.fileid&&t.documentActions.apiClient){var n={path:""+t.documentActions.fileid};return t.documentActions.apiClient.ns("files").download("download",n,{},{dangerouslyFetchUserContent:!0}).then((function(e){var t={documentData:e};i.dispatch({type:"message_bus_action/load_document_action",payload:t})}))}return Promise.reject(new Error("Fileid or ApiClient is missing. fileid: "+t.documentActions.fileid+" apiClient: "+t.documentActions.apiClient))})),i.documentActionsSlice=t.createSlice({name:"documentActions",initialState:o,reducers:{setFileId:function(e,i){e.fileid=i.payload},setAPIV2ClientBase:function(e,i){e.apiClient=i.payload}}}),i.setAPIV2ClientBase=(n=i.documentActionsSlice.actions).setAPIV2ClientBase,i.setFileId=n.setFileId,i.reducer=i.documentActionsSlice.reducer}));
//# sourceMappingURL=document_actions_slice.min.js-vflgh7H7h.map
