# Supplementary material for: On the Use of Carbon Cables from Plastic Solvent Combinations of Polystyrene and Toluene in Carbon Nanotube Synthesis
Source: Nanomaterials (Basel). 2021 Dec 21;12(1):9. doi: 10.3390/nano12010009 (PMC8746690; doi:10.3390/nano12010009)
Supplement: Supplementary file 1 [file nanomaterials-12-00009-s001.zip › Video S1- Video showing the iPerf testing of Ethernet speeds of CNT Ethernet cable.mp4_files/document_message_bus_factories.min-vflzvqNLu.js.download]

define(["require","exports","modules/clean/react/integrations/pdf_editor/document_message_bus/dispatchers/document_action_dispatcher","modules/clean/react/integrations/pdf_editor/document_message_bus/dispatchers/document_reply_dispatcher"],(function(e,t,c,i){"use strict";Object.defineProperty(t,"__esModule",{value:!0}),t.createDocumentReplyDispatcher=t.createDocumentActionDispatcher=void 0,t.createDocumentActionDispatcher=function(e,t){return void 0===t&&(t=void 0),new c.DefaultDocumentActionDispatcher(e,t)},t.createDocumentReplyDispatcher=function(e,t){return void 0===t&&(t=void 0),new i.DefaultDocumentReplyDispatcher(e,t)}}));
//# sourceMappingURL=document_message_bus_factories.min.js-vflkq2JK2.map
