# Supplementary material for: On the Use of Carbon Cables from Plastic Solvent Combinations of Polystyrene and Toluene in Carbon Nanotube Synthesis
Source: Nanomaterials (Basel). 2021 Dec 21;12(1):9. doi: 10.3390/nano12010009 (PMC8746690; doi:10.3390/nano12010009)
Supplement: Supplementary file 1 [file nanomaterials-12-00009-s001.zip › Video S1- Video showing the iPerf testing of Ethernet speeds of CNT Ethernet cable.mp4_files/document_preview.min-vflMEJvkS.js.download]

define(["require","exports","tslib","react","modules/clean/react/components/css","react-redux"],(function(e,t,r,i,c,s){"use strict";Object.defineProperty(t,"__esModule",{value:!0}),t.DocumentPreview=t.DocumentPreviewWithoutCss=void 0,i=r.__importDefault(i),t.DocumentPreviewWithoutCss=function(){var e=s.useSelector((function(e){return e.iframeOrigin.value}));return i.default.createElement("div",{className:"document-preview"},i.default.createElement("iframe",{className:"document-frame",src:e}))},t.DocumentPreview=c.requireCssWithComponent(t.DocumentPreviewWithoutCss,["/static/css/pdf_editor/document_preview-vflBe2_W7.css"])}));
//# sourceMappingURL=document_preview.min.js-vflzGEitN.map
