# Supplementary material for: On the Use of Carbon Cables from Plastic Solvent Combinations of Polystyrene and Toluene in Carbon Nanotube Synthesis
Source: Nanomaterials (Basel). 2021 Dec 21;12(1):9. doi: 10.3390/nano12010009 (PMC8746690; doi:10.3390/nano12010009)
Supplement: Supplementary file 1 [file nanomaterials-12-00009-s001.zip › Video S1- Video showing the iPerf testing of Ethernet speeds of CNT Ethernet cable.mp4_files/document_proxy.min-vfluiDSvl.js.download]

define(["require","exports","modules/clean/react/integrations/pdf_editor/document_message_bus/document_message_bus_factories","modules/clean/react/integrations/pdf_editor/redux/document_actions","modules/clean/react/integrations/pdf_editor/redux/features/application/application_slice","modules/clean/react/integrations/pdf_editor/redux/features/page_actions/page_actions_slice"],(function(e,t,n,i,o,r){"use strict";Object.defineProperty(t,"__esModule",{value:!0}),t.middleware=void 0;t.middleware=function(e){var t=n.createDocumentActionDispatcher(e);return function(e){var n=e.dispatch;return t.registerOnInitializedHandler((function(){n(o.setApplicationInitialized(!0))})),t.registerOnReplyHandler((function(e){(function(e,t){switch(t.kind){case"load_document_reply":e(r.setTotalPages(t.totalNumberOfPages));break;case"error_reply":console.error(t.error)}})(n,e),n(i.mapDocumentReplyToMessageBusReplyAction(e))})),function(e){return function(n){i.isMessageBusAction(n)?t.sendDocumentAction(i.mapMessageBusActionToDocumentAction(n)):e(n)}}}}}));
//# sourceMappingURL=document_proxy.min.js-vflrS1Lbj.map
