# Supplementary material for: On the Use of Carbon Cables from Plastic Solvent Combinations of Polystyrene and Toluene in Carbon Nanotube Synthesis
Source: Nanomaterials (Basel). 2021 Dec 21;12(1):9. doi: 10.3390/nano12010009 (PMC8746690; doi:10.3390/nano12010009)
Supplement: Supplementary file 1 [file nanomaterials-12-00009-s001.zip › Video S1- Video showing the iPerf testing of Ethernet speeds of CNT Ethernet cable.mp4_files/doc_metadata.amd.min-vflvrVpCm.js.download]

define(["require","exports"],(function(e,a){"use strict";Object.defineProperty(a,"__esModule",{value:!0}),a.getPDFSpecificDataFields=a.getOfficeSpecificDataFields=a.formatDuration=void 0;function t(e,a){if(e&&!(isNaN(e)||e<=0))return e<6e4?a.formatMessage({id:"XJTRCn",defaultMessage:"{value, plural, one{# second} other{# seconds}}"},{value:Math.round(e/1e3)}):e<36e5?a.formatMessage({id:"hYCfnh",defaultMessage:"{value, plural, one{# minute} other{# minutes}}"},{value:Math.round(e/6e4)}):e<864e5?a.formatMessage({id:"5vUoeT",defaultMessage:"{value, plural, one{# hour} other{# hours}}"},{value:Math.round(e/36e5)}):e<6048e5?a.formatMessage({id:"VUIAfM",defaultMessage:"{value, plural, one{# day} other{# days}}"},{value:Math.round(e/864e5)}):e<2592e6?a.formatMessage({id:"0wIJlM",defaultMessage:"{value, plural, one{# week} other{# weeks}}"},{value:Math.round(e/6048e5)}):e<31536e6?a.formatMessage({id:"MPX3Ow",defaultMessage:"{value, plural, one{# month} other{# months}}"},{value:Math.round(e/2592e6)}):a.formatMessage({id:"toXz6N",defaultMessage:"{value, plural, one{# year} other{# years}}"},{value:Math.round(e/31536e6)})}a.formatDuration=t,a.getOfficeSpecificDataFields=function(e,a){return[{name:a.formatMessage({id:"Ed/RQ2",defaultMessage:"Title"}),value:e.title},{name:a.formatMessage({id:"TpJn8o",defaultMessage:"Owner"}),value:e.creator},{name:a.formatMessage({id:"WRzvI1",defaultMessage:"Company"}),value:e.company},{name:a.formatMessage({id:"NL8ygk",defaultMessage:"Subject"}),value:e.subject},{name:a.formatMessage({id:"a8+LVV",defaultMessage:"Keywords"}),value:e.keywords},{name:a.formatMessage({id:"yGgaIu",defaultMessage:"Description"}),value:e.description},{name:a.formatMessage({id:"BLmrgy",defaultMessage:"Total edit time"}),value:e.total_edit_time_minutes?t(60*e.total_edit_time_minutes*1e3,a):void 0},{name:a.formatMessage({id:"nvGUhf",defaultMessage:"Revision Number"}),value:e.revision_number},{name:a.formatMessage({id:"EF/17d",defaultMessage:"Pages"}),value:e.pages?a.formatNumber(e.pages,{maximumFractionDigits:0}):void 0},{name:a.formatMessage({id:"RLrbhp",defaultMessage:"Words"}),value:e.words?a.formatNumber(e.words,{maximumFractionDigits:0}):void 0},{name:a.formatMessage({id:"2dpvY4",defaultMessage:"Slides"}),value:e.slides?a.formatNumber(e.slides,{maximumFractionDigits:0}):void 0}].filter((function(e){return!!e.value}))},a.getPDFSpecificDataFields=function(e,a){return[{name:a.formatMessage({id:"EF/17d",defaultMessage:"Pages"}),value:e.pages},{name:a.formatMessage({id:"MeqvVX",defaultMessage:"Dimensions"}),value:e.width&&e.height?a.formatMessage({id:"JEE1p9",defaultMessage:"{width} x {height}"},{width:a.formatNumber(e.width),height:a.formatNumber(e.height)}):void 0}].filter((function(e){return!!e.value}))}}));
//# sourceMappingURL=doc_metadata.amd.min.js-vflILa_ga.map
