# Supplementary material for: On the Use of Carbon Cables from Plastic Solvent Combinations of Polystyrene and Toluene in Carbon Nanotube Synthesis
Source: Nanomaterials (Basel). 2021 Dec 21;12(1):9. doi: 10.3390/nano12010009 (PMC8746690; doi:10.3390/nano12010009)
Supplement: Supplementary file 1 [file nanomaterials-12-00009-s001.zip › Video S1- Video showing the iPerf testing of Ethernet speeds of CNT Ethernet cable.mp4_files/edit_fullscreen_plugin_action.min-vflR8f-8E.js.download]

define(["require","exports","tslib","reselect","file-viewer/plugins/types","react","react-redux","file-viewer/core/data/actions","dig-components/menu","typescript/component_libraries/retrieval-components/src/simple-action-bar/action_bar_types","dig-components/icons","dig-components/buttons"],(function(e,t,n,i,r,l,c,o,u,a,s,d){"use strict";Object.defineProperty(t,"__esModule",{value:!0}),t.getEditPluginFullscreenActionDefinitions=void 0,l=n.__importStar(l);var f=function(e,t,n){return o.setActiveEditPlugin({previewKey:e,fileViewerId:t,pluginId:n,sourceContext:"toolbar"})},p=l.default.memo((function(e){var t=e.icon,n=e.label,i=e.pluginId,r=e.previewKey,o=e.fileViewerId,s=c.useDispatch(),d=l.useCallback((function(){s(f(r,o,i))}),[r,o,i,s]);return l.default.createElement(u.Menu.ActionItem,{value:{nodeType:"dropdown",actionType:a.ActionBarActionTypes.CUSTOM_ACTION,menuItem:{handler:d}},withLeftAccessory:t,disabled:!1},n)})),m=l.default.memo((function(e){var t=e.icon,n=e.label,i=e.pluginId,r=e.previewKey,o=e.fileViewerId,u=e.hideIcons,a=c.useDispatch(),s=l.useCallback((function(){a(f(r,o,i))}),[r,o,i,a]);return l.default.createElement(d.Button,{variant:"opacity",onClick:s,withIconLeft:u?null:t,disabled:!1},n)}));t.getEditPluginFullscreenActionDefinitions=i.defaultMemoize((function(e,t,i,c){return(function(e){var t=e.editFullscreenPlugins,n=e.previewKey,i=e.fileViewerId;return Object.entries(t).map((function(e){var t=e[0],r=e[1],c=l.default.createElement(s.UIIcon,{src:r.buttonIcon});return{overflowItem:l.default.createElement(p,{icon:c,label:r.buttonText,pluginId:t,fileViewerId:i,previewKey:n}),renderButton:function(e){return l.default.createElement(m,{hideIcons:e,icon:c,label:r.buttonText,pluginId:t,fileViewerId:i,previewKey:n})}}}))})({editFullscreenPlugins:Object.entries(e).reduce((function(e,i){var l,c=i[0],o=i[1];return r.isEditPluginFullscreenInstance(o)&&!t.includes(c)?n.__assign(n.__assign({},e),((l={})[c]=o,l)):e}),{}),previewKey:i,fileViewerId:c})}))}));
//# sourceMappingURL=edit_fullscreen_plugin_action.min.js-vfldcG3KW.map
