# Supplementary material for: On the Use of Carbon Cables from Plastic Solvent Combinations of Polystyrene and Toluene in Carbon Nanotube Synthesis
Source: Nanomaterials (Basel). 2021 Dec 21;12(1):9. doi: 10.3390/nano12010009 (PMC8746690; doi:10.3390/nano12010009)
Supplement: Supplementary file 1 [file nanomaterials-12-00009-s001.zip › Video S1- Video showing the iPerf testing of Ethernet speeds of CNT Ethernet cable.mp4_files/edit_plugin_sidebar.min-vflmCRy41.js.download]

define(["require","exports","tslib","react","react-redux","file-viewer/plugins/data","file-viewer/plugins/props"],(function(e,i,t,r,n,u,l){"use strict";Object.defineProperty(i,"__esModule",{value:!0}),i.EditPluginSidebar=void 0,r=t.__importDefault(r);var a="editPluginContainer__DRQrkAAdkR__right_rail";i.EditPluginSidebar=function(e){var i=e.plugin,t=e.fileViewerId,d=e.pluginNavigation,o=e.pluginQueryBus,s=n.useSelector((function(e){return u.getPluginData(e,{fileViewerId:t,navigation:d})})),g=n.useSelector((function(e){return l.makePluginProps(e,t,s,o)})),c=i.editUI.Sidebar;return c&&g?r.default.createElement("div",{className:a},r.default.createElement(c,Object.assign({},g))):null}}));
//# sourceMappingURL=edit_plugin_sidebar.min.js-vflJXVUAY.map
