# Supplementary material for: On the Use of Carbon Cables from Plastic Solvent Combinations of Polystyrene and Toluene in Carbon Nanotube Synthesis
Source: Nanomaterials (Basel). 2021 Dec 21;12(1):9. doi: 10.3390/nano12010009 (PMC8746690; doi:10.3390/nano12010009)
Supplement: Supplementary file 1 [file nanomaterials-12-00009-s001.zip › Video S1- Video showing the iPerf testing of Ethernet speeds of CNT Ethernet cable.mp4_files/emails-vflCpG_Hm.css]

.change-email-inputs{width:300px;margin:auto}.change-email-inputs .text-input{width:100%}.change-email-modal--maestro .db-modal .db-modal-title{text-align:center;margin-top:var(--spacing__unit--2);color:var(--color__standard__text)}.change-email-modal--maestro .db-modal .db-modal-content{background:var(--color__standard__background);margin:0 56px}.change-email-modal--maestro .db-modal .db-modal-content .change-email-inputs{margin:0;width:100%}.change-email-modal--maestro .db-modal .db-modal-content .change-email-inputs .change-email-input-label{color:var(--color__faint__text);margin-top:var(--spacing__unit--1_5);display:inline-block}.change-email-modal--maestro .db-modal .db-modal-content .change-email-inputs .text-input{margin-top:-3px}.change-email-modal--maestro .db-modal .db-modal-content .change-email-inputs .text-input label{padding:var(--spacing__unit--1_5) var(--spacing__unit--2);font-size:var(--type__body__standard--fontsize)}.change-email-modal--maestro .db-modal .db-modal-content .change-email-inputs .text-input .text-input-error-wrapper{min-height:15px}.change-email-modal--maestro .db-modal .db-modal-content .change-email-inputs .text-input .text-input-input{min-height:40px}.change-email-modal--maestro .db-modal .db-modal-content .db-modal-buttons{background:var(--color__standard__background);border-top:none;margin-bottom:var(--spacing__unit--3);padding:var(--spacing__unit--2) 0}
