# Supplementary material for: On the Use of Carbon Cables from Plastic Solvent Combinations of Polystyrene and Toluene in Carbon Nanotube Synthesis
Source: Nanomaterials (Basel). 2021 Dec 21;12(1):9. doi: 10.3390/nano12010009 (PMC8746690; doi:10.3390/nano12010009)
Supplement: Supplementary file 1 [file nanomaterials-12-00009-s001.zip › Video S1- Video showing the iPerf testing of Ethernet speeds of CNT Ethernet cable.mp4_files/en.js.download]

(function(){var a={};a[104137]={languageCode:"en-gb",acceptButtonText:{id:1},bannerCCPAMessage:{id:2},bannerConsentMessage:{id:3},bannerMessage:{id:4},bannerTitle:{id:5},barrierAcceptButtonText:{id:6},barrierAccessMessage:{id:7},barrierCookieButtonText:{id:8},barrierCookieMessage:{id:9},barrierDeclineButtonText:{id:10},barrierFooter:{id:11},barrierMessage:{id:12},barrierTitle:{id:13},buttonText:{id:14},cancelButton:{id:15},cnilAcceptAllText:{id:1},cnilBannerText:{id:16},cnilBarrierText:{id:16},declineButtonText:{id:10},doNotSell:{id:17},gdprl2Access:{id:18},gdprl2Cancel:{id:15},gdprl2CheckEmail:{id:19},gdprl2Close:{id:20},gdprl2Comments:{id:21},gdprl2ConfirmErrorHeader:{id:22},gdprl2ConfirmErrorMessage:{id:23},gdprl2ConfirmHeader:{id:24},gdprl2Deletion:{id:25},gdprl2dsar3rdParties:{id:26},gdprl2dsarConsentDenial:{id:27},gdprl2dsarConsentRevoke:{id:28},gdprl2dsarDataAccess:{id:29},gdprl2dsarDataCorrection:{id:30},gdprl2dsarDataPortability:{id:31},gdprl2dsarDataPurpose:{id:32},gdprl2dsarDataRemoval:{id:33},gdprl2dsarDataSharing:{id:34},gdprl2dsarDeleteData:{id:35},gdprl2dsarHowDataProcessed:{id:36},gdprl2dsarInaccurateInfo:{id:37},gdprl2dsarProcessingConfirmation:{id:38},gdprl2dsarWasDataProcessed:{id:39},gdprl2EmailAddress:{id:40},gdprl2EmailConfirmed:{id:41},gdprl2EmailConfirmedMessage:{id:42},gdprl2Erasure:{id:43},gdprl2FirstName:{id:44},gdprl2LastName:{id:45},gdprl2Objection:{id:46},gdprl2Portability:{id:47},gdprl2RequestHeader:{id:48},gdprl2RequestInformation:{id:49},gdprl2RequestMessage:{id:50},gdprl2Restrict:{id:51},gdprl2RightCorrection:{id:52},gdprl2Submit:{id:53},gdprl2submitErrMessage:{id:54},gdprl2Submitting:{id:55},gdprl2TypeofRequest:{id:56},iabBannerText:{id:57},iabBarrierMessage:{id:57},linkText:{id:58},manageSettingsButtonText:{id:59},mobileAcceptButtonText:{id:1},mobileBannerCCPAMessage:{id:2},mobileBannerMessage:{id:4},mobileBannerTitle:{id:5},mobileBarrierAcceptButtonText:{id:6},mobileBarrierAccessMessage:{id:7},mobileBarrierCookieButtonText:{id:8},mobileBarrierCookieMessage:{id:9},mobileBarrierDeclineButtonText:{id:10},mobileBarrierFooter:{id:11},mobileBarrierMessage:{id:12},mobileBarrierTitle:{id:13},mobileButtonText:{id:14},mobileCancelButton:{id:15},mobilecnilAcceptAllText:{id:1},mobilecnilBannerText:{id:16},mobilecnilBarrierText:{id:16},mobileDeclineButtonText:{id:10},mobileDoNotSell:{id:17},mobilegdprl2Access:{id:18},mobilegdprl2Cancel:{id:15},mobilegdprl2CheckEmail:{id:19},mobilegdprl2Close:{id:20},mobilegdprl2ConfirmErrorHeader:{id:22},mobilegdprl2ConfirmErrorMessage:{id:23},mobilegdprl2ConfirmHeader:{id:24},mobilegdprl2Deletion:{id:25},mobilegdprl2dsar3rdParties:{id:26},mobilegdprl2dsarConsentDenial:{id:27},mobilegdprl2dsarConsentRevoke:{id:28},mobilegdprl2dsarDataAccess:{id:29},mobilegdprl2dsarDataCorrection:{id:30},mobilegdprl2dsarDataPortability:{id:31},mobilegdprl2dsarDataPurpose:{id:32},mobilegdprl2dsarDataRemoval:{id:33},mobilegdprl2dsarDataSharing:{id:34},mobilegdprl2dsarDeleteData:{id:35},mobilegdprl2dsarHowDataProcessed:{id:36},mobilegdprl2dsarInaccurateInfo:{id:37},mobilegdprl2dsarProcessingConfirmation:{id:38},mobilegdprl2dsarWasDataProcessed:{id:39},mobilegdprl2EmailAddress:{id:40},mobilegdprl2EmailConfirmed:{id:41},mobilegdprl2EmailConfirmedMessage:{id:42},mobilegdprl2Erasure:{id:43},mobilegdprl2FirstName:{id:44},mobilegdprl2LastName:{id:45},mobilegdprl2Objection:{id:46},mobilegdprl2Portability:{id:47},mobilegdprl2RequestHeader:{id:48},mobilegdprl2RequestInformation:{id:49},mobilegdprl2RequestMessage:{id:50},mobilegdprl2Restrict:{id:51},mobilegdprl2RightCorrection:{id:52},mobilegdprl2Submit:{id:53},mobilegdprl2submitErrMessage:{id:54},mobilegdprl2Submitting:{id:55},mobilegdprl2TypeofRequest:{id:56},mobileIabBannerText:{id:57},mobileIabBarrierMessage:{id:57},mobileLinkText:{id:58},mobilemanageSettingsButtonText:{id:59},mobileOptionButton:{id:60},mobileOptionButtonText:{id:61},mobileOptoutBannerDismissText:{id:62},mobileOptoutButtonText:{id:63},mobileOptoutDismissText:{id:62},mobileOptoutOptionButtonText:{id:17},mobilepolicyButtonText:{id:64},mobilerejectButtonText:{id:65},mobilesnL2body:{id:66},mobilesnL2ConsentLink:{id:67},mobilesnL2ConsentMessage:{id:68},mobilesnL2ConsentNoButton:{id:69},mobilesnL2ConsentTitle:{id:70},mobilesnL2ConsentYesButton:{id:71},mobilesnL2dataRights:{id:72},mobilesnL2dataRightsHeader:{id:73},mobilesnL2dataRightsLink:{id:74},mobilesnL2footer:{id:75},mobilesnL2header:{id:76},mobilesnL2L3AcceptAll:{id:1},mobilesnL2L3AdChoices:{id:8},mobilesnL2L3Allowed:{id:77},mobilesnL2L3Categories:{id:78},mobilesnL2L3ClearAll:{id:79},mobilesnL2L3CookiePolicy:{id:80},mobilesnL2L3Cookies:{id:81},mobilesnL2L3CountAllowed:{id:82},mobilesnL2L3DeclineAll:{id:83},mobilesnL2L3Features:{id:84},mobilesnL2L3FetchVendorsError:{id:85},mobilesnL2L3FirstPartyMessage:{id:86},mobilesnL2L3FirstPartyTitle:{id:81},mobilesnL2L3Header:{id:87},mobilesnL2L3IABEurope:{id:88},mobilesnL2L3InformationWeCollect:{id:89},mobilesnL2L3LearnMore:{id:90},mobilesnL2L3LegitimateInterests:{id:91},mobilesnL2L3Message:{id:92},mobilesnL2L3NotAllowed:{id:93},mobilesnL2L3PreferencesReverted:{id:94},mobilesnL2L3PreferencesSaved:{id:95},mobilesnL2L3PrivacyPolicy:{id:96},mobilesnL2L3Purposes:{id:97},mobilesnL2L3RequestYourData:{id:98},mobilesnL2L3Required:{id:99},mobilesnL2L3Reset:{id:100},mobilesnL2L3SavePreferences:{id:101},mobilesnL2L3SeeAllPurposes:{id:102},mobilesnL2L3SeeAllVendors:{id:103},mobilesnL2L3ShowPurposes:{id:104},mobilesnL2L3ShowVendors:{id:105},mobilesnL2L3ThirdPartyMessage:{id:106},mobilesnL2L3ThirdPartyTitle:{id:107},mobilesnL2L3UnsavedChanges:{id:108},mobilesnL2L3Vendors:{id:109},mobilesnL2OptInLink:{id:110},mobilesnL2OptInMessage:{id:111},mobilesnL2OptInNoButton:{id:112},mobilesnL2OptInTitle:{id:113},mobilesnL2OptInYesButton:{id:114},mobilesnL2otherInfo:{id:115},mobilesnL2otherInfoHeader:{id:116},mobilesnL2otherInfoLink:{id:117},optionButtonText:{id:61},optoutBannerDismissText:{id:62},optoutButtonText:{id:63},optoutDismissText:{id:62},optoutOptionButtonText:{id:17},policyButtonText:{id:64},rejectButtonText:{id:65},snL2body:{id:66},snL2ConsentLink:{id:67},snL2ConsentMessage:{id:68},snL2ConsentNoButton:{id:69},snL2ConsentTitle:{id:70},snL2ConsentYesButton:{id:71},snL2dataRights:{id:72},snL2dataRightsHeader:{id:73},snL2dataRightsLink:{id:74},snL2footer:{id:75},snL2header:{id:76},snL2L3AcceptAll:{id:1},snL2L3AdChoices:{id:8},snL2L3Allowed:{id:77},snL2L3Categories:{id:78},snL2L3ClearAll:{id:79},snL2L3CookiePolicy:{id:80},snL2L3Cookies:{id:81},snL2L3CountAllowed:{id:82},snL2L3DeclineAll:{id:83},snL2L3Features:{id:84},snL2L3FetchVendorsError:{id:85},snL2L3FirstPartyMessage:{id:86},snL2L3FirstPartyTitle:{id:81},snL2L3Header:{id:87},snL2L3IABEurope:{id:88},snL2L3InformationWeCollect:{id:89},snL2L3LearnMore:{id:90},snL2L3LegitimateInterests:{id:91},snL2L3Message:{id:118},snL2L3NotAllowed:{id:93},snL2L3PreferencesReverted:{id:94},snL2L3PreferencesSaved:{id:95},snL2L3PrivacyPolicy:{id:96},snL2L3Purposes:{id:97},snL2L3RequestYourData:{id:98},snL2L3Required:{id:99},snL2L3Reset:{id:100},snL2L3SavePreferences:{id:119},snL2L3SeeAllPurposes:{id:102},snL2L3SeeAllVendors:{id:103},snL2L3ShowPurposes:{id:104},snL2L3ShowVendors:{id:105},snL2L3ThirdPartyMessage:{id:106},snL2L3ThirdPartyTitle:{id:107},snL2L3UnsavedChanges:{id:108},snL2L3Vendors:{id:109},snL2managePreferencesButtonText:{id:120},snL2OptInLink:{id:110},snL2OptInMessage:{id:111},snL2OptInNoButton:{id:112},snL2OptInTitle:{id:113},snL2OptInYesButton:{id:114},snL2otherInfo:{id:115},snL2otherInfoHeader:{id:116},snL2otherInfoLink:{id:117}};a[104138]={languageCode:"en-us",acceptButtonText:{id:121},bannerCCPAMessage:{id:2},bannerConsentMessage:{id:3},bannerMessage:{id:122},bannerTitle:{id:5},barrierAcceptButtonText:{id:6},barrierAccessMessage:{id:7},barrierCookieButtonText:{id:8},barrierCookieMessage:{id:9},barrierDeclineButtonText:{id:10},barrierFooter:{id:11},barrierMessage:{id:12},barrierTitle:{id:13},buttonText:{id:123},cancelButton:{id:15},cnilAcceptAllText:{id:121},cnilBannerText:{id:16},cnilBarrierText:{id:16},declineButtonText:{id:10},doNotSell:{id:17},gdprl2Access:{id:18},gdprl2Cancel:{id:15},gdprl2CheckEmail:{id:19},gdprl2Close:{id:20},gdprl2Comments:{id:21},gdprl2ConfirmErrorHeader:{id:22},gdprl2ConfirmErrorMessage:{id:23},gdprl2ConfirmHeader:{id:24},gdprl2Deletion:{id:25},gdprl2dsar3rdParties:{id:26},gdprl2dsarConsentDenial:{id:27},gdprl2dsarConsentRevoke:{id:28},gdprl2dsarDataAccess:{id:29},gdprl2dsarDataCorrection:{id:30},gdprl2dsarDataPortability:{id:31},gdprl2dsarDataPurpose:{id:32},gdprl2dsarDataRemoval:{id:33},gdprl2dsarDataSharing:{id:34},gdprl2dsarDeleteData:{id:35},gdprl2dsarHowDataProcessed:{id:36},gdprl2dsarInaccurateInfo:{id:37},gdprl2dsarProcessingConfirmation:{id:38},gdprl2dsarWasDataProcessed:{id:39},gdprl2EmailAddress:{id:40},gdprl2EmailConfirmed:{id:41},gdprl2EmailConfirmedMessage:{id:42},gdprl2Erasure:{id:43},gdprl2FirstName:{id:44},gdprl2LastName:{id:45},gdprl2Objection:{id:46},gdprl2Portability:{id:47},gdprl2RequestHeader:{id:48},gdprl2RequestInformation:{id:49},gdprl2RequestMessage:{id:50},gdprl2Restrict:{id:51},gdprl2RightCorrection:{id:52},gdprl2Submit:{id:53},gdprl2submitErrMessage:{id:54},gdprl2Submitting:{id:55},gdprl2TypeofRequest:{id:56},iabBannerText:{id:57},iabBarrierMessage:{id:57},linkText:{id:58},manageSettingsButtonText:{id:124},mobileAcceptButtonText:{id:121},mobileBannerCCPAMessage:{id:12},mobileBannerMessage:{id:122},mobileBannerTitle:{id:5},mobileBarrierAcceptButtonText:{id:6},mobileBarrierAccessMessage:{id:7},mobileBarrierCookieButtonText:{id:8},mobileBarrierCookieMessage:{id:9},mobileBarrierDeclineButtonText:{id:10},mobileBarrierFooter:{id:11},mobileBarrierMessage:{id:12},mobileBarrierTitle:{id:13},mobileButtonText:{id:123},mobileCancelButton:{id:15},mobilecnilAcceptAllText:{id:121},mobilecnilBannerText:{id:16},mobilecnilBarrierText:{id:16},mobileDeclineButtonText:{id:10},mobileDoNotSell:{id:17},mobilegdprl2Access:{id:18},mobilegdprl2Cancel:{id:15},mobilegdprl2CheckEmail:{id:19},mobilegdprl2Close:{id:20},mobilegdprl2ConfirmErrorHeader:{id:22},mobilegdprl2ConfirmErrorMessage:{id:23},mobilegdprl2ConfirmHeader:{id:24},mobilegdprl2Deletion:{id:25},mobilegdprl2dsar3rdParties:{id:26},mobilegdprl2dsarConsentDenial:{id:27},mobilegdprl2dsarConsentRevoke:{id:28},mobilegdprl2dsarDataAccess:{id:29},mobilegdprl2dsarDataCorrection:{id:30},mobilegdprl2dsarDataPortability:{id:31},mobilegdprl2dsarDataPurpose:{id:32},mobilegdprl2dsarDataRemoval:{id:33},mobilegdprl2dsarDataSharing:{id:34},mobilegdprl2dsarDeleteData:{id:35},mobilegdprl2dsarHowDataProcessed:{id:36},mobilegdprl2dsarInaccurateInfo:{id:37},mobilegdprl2dsarProcessingConfirmation:{id:38},mobilegdprl2dsarWasDataProcessed:{id:39},mobilegdprl2EmailAddress:{id:40},mobilegdprl2EmailConfirmed:{id:41},mobilegdprl2EmailConfirmedMessage:{id:42},mobilegdprl2Erasure:{id:43},mobilegdprl2FirstName:{id:44},mobilegdprl2LastName:{id:45},mobilegdprl2Objection:{id:46},mobilegdprl2Portability:{id:47},mobilegdprl2RequestHeader:{id:48},mobilegdprl2RequestInformation:{id:49},mobilegdprl2RequestMessage:{id:50},mobilegdprl2Restrict:{id:51},mobilegdprl2RightCorrection:{id:52},mobilegdprl2Submit:{id:53},mobilegdprl2submitErrMessage:{id:54},mobilegdprl2Submitting:{id:55},mobilegdprl2TypeofRequest:{id:56},mobileIabBannerText:{id:57},mobileIabBarrierMessage:{id:57},mobileLinkText:{id:58},mobilemanageSettingsButtonText:{id:124},mobileOptionButton:{id:60},mobileOptionButtonText:{id:61},mobileOptoutBannerDismissText:{id:62},mobileOptoutButtonText:{id:63},mobileOptoutDismissText:{id:62},mobileOptoutOptionButtonText:{id:17},mobilepolicyButtonText:{id:64},mobilerejectButtonText:{id:65},mobilesnL2body:{id:66},mobilesnL2ConsentLink:{id:67},mobilesnL2ConsentMessage:{id:125},mobilesnL2ConsentNoButton:{id:69},mobilesnL2ConsentTitle:{id:70},mobilesnL2ConsentYesButton:{id:71},mobilesnL2dataRights:{id:72},mobilesnL2dataRightsHeader:{id:73},mobilesnL2dataRightsLink:{id:74},mobilesnL2footer:{id:75},mobilesnL2header:{id:76},mobilesnL2L3AcceptAll:{id:121},mobilesnL2L3AdChoices:{id:8},mobilesnL2L3Allowed:{id:77},mobilesnL2L3Categories:{id:78},mobilesnL2L3ClearAll:{id:79},mobilesnL2L3CookiePolicy:{id:80},mobilesnL2L3Cookies:{id:81},mobilesnL2L3CountAllowed:{id:82},mobilesnL2L3DeclineAll:{id:126},mobilesnL2L3Features:{id:84},mobilesnL2L3FetchVendorsError:{id:85},mobilesnL2L3FirstPartyMessage:{id:86},mobilesnL2L3FirstPartyTitle:{id:81},mobilesnL2L3Header:{id:87},mobilesnL2L3IABEurope:{id:88},mobilesnL2L3InformationWeCollect:{id:89},mobilesnL2L3LearnMore:{id:90},mobilesnL2L3LegitimateInterests:{id:91},mobilesnL2L3Message:{id:127},mobilesnL2L3NotAllowed:{id:93},mobilesnL2L3PreferencesReverted:{id:94},mobilesnL2L3PreferencesSaved:{id:95},mobilesnL2L3PrivacyPolicy:{id:96},mobilesnL2L3Purposes:{id:97},mobilesnL2L3RequestYourData:{id:98},mobilesnL2L3Required:{id:99},mobilesnL2L3Reset:{id:100},mobilesnL2L3SavePreferences:{id:101},mobilesnL2L3SeeAllPurposes:{id:102},mobilesnL2L3SeeAllVendors:{id:103},mobilesnL2L3ShowPurposes:{id:104},mobilesnL2L3ShowVendors:{id:105},mobilesnL2L3ThirdPartyMessage:{id:106},mobilesnL2L3ThirdPartyTitle:{id:107},mobilesnL2L3UnsavedChanges:{id:108},mobilesnL2L3Vendors:{id:109},mobilesnL2OptInLink:{id:110},mobilesnL2OptInMessage:{id:111},mobilesnL2OptInNoButton:{id:112},mobilesnL2OptInTitle:{id:113},mobilesnL2OptInYesButton:{id:114},mobilesnL2otherInfo:{id:115},mobilesnL2otherInfoHeader:{id:116},mobilesnL2otherInfoLink:{id:117},optionButtonText:{id:61},optoutBannerDismissText:{id:62},optoutButtonText:{id:63},optoutDismissText:{id:62},optoutOptionButtonText:{id:17},policyButtonText:{id:64},rejectButtonText:{id:65},snL2body:{id:66},snL2ConsentLink:{id:67},snL2ConsentMessage:{id:125},snL2ConsentNoButton:{id:69},snL2ConsentTitle:{id:70},snL2ConsentYesButton:{id:71},snL2dataRights:{id:72},snL2dataRightsHeader:{id:73},snL2dataRightsLink:{id:74},snL2footer:{id:75},snL2header:{id:76},snL2L3AcceptAll:{id:121},snL2L3AdChoices:{id:8},snL2L3Allowed:{id:77},snL2L3Categories:{id:78},snL2L3ClearAll:{id:79},snL2L3CookiePolicy:{id:80},snL2L3Cookies:{id:81},snL2L3CountAllowed:{id:82},snL2L3DeclineAll:{id:126},snL2L3Features:{id:84},snL2L3FetchVendorsError:{id:85},snL2L3FirstPartyMessage:{id:86},snL2L3FirstPartyTitle:{id:81},snL2L3Header:{id:87},snL2L3IABEurope:{id:88},snL2L3InformationWeCollect:{id:89},snL2L3LearnMore:{id:90},snL2L3LegitimateInterests:{id:91},snL2L3Message:{id:128},snL2L3NotAllowed:{id:93},snL2L3PreferencesReverted:{id:94},snL2L3PreferencesSaved:{id:95},snL2L3PrivacyPolicy:{id:96},snL2L3Purposes:{id:97},snL2L3RequestYourData:{id:98},snL2L3Required:{id:99},snL2L3Reset:{id:100},snL2L3SavePreferences:{id:101},snL2L3SeeAllPurposes:{id:102},snL2L3SeeAllVendors:{id:103},snL2L3ShowPurposes:{id:104},snL2L3ShowVendors:{id:105},snL2L3ThirdPartyMessage:{id:106},snL2L3ThirdPartyTitle:{id:107},snL2L3UnsavedChanges:{id:108},snL2L3Vendors:{id:109},snL2managePreferencesButtonText:{id:129},snL2OptInLink:{id:110},snL2OptInMessage:{id:111},snL2OptInNoButton:{id:112},snL2OptInTitle:{id:113},snL2OptInYesButton:{id:114},snL2otherInfo:{id:115},snL2otherInfoHeader:{id:116},snL2otherInfoLink:{id:117}};a[104180]={languageCode:"en-ca",acceptButtonText:{id:130},bannerCCPAMessage:{id:131},bannerConsentMessage:{id:132},bannerMessage:{id:132},bannerTitle:{id:5},barrierAcceptButtonText:{id:6},barrierAccessMessage:{id:7},barrierCookieButtonText:{id:133},barrierCookieMessage:{id:9},barrierDeclineButtonText:{id:10},barrierFooter:{id:11},barrierMessage:{id:132},barrierTitle:{id:13},buttonText:{id:133},cancelButton:{id:15},cnilAcceptAllText:{id:121},cnilBannerText:{id:16},cnilBarrierText:{id:16},declineButtonText:{id:10},doNotSell:{id:17},gdprl2Access:{id:18},gdprl2Cancel:{id:15},gdprl2CheckEmail:{id:134},gdprl2Close:{id:20},gdprl2Comments:{id:21},gdprl2ConfirmErrorHeader:{id:22},gdprl2ConfirmErrorMessage:{id:23},gdprl2ConfirmHeader:{id:24},gdprl2Deletion:{id:25},gdprl2dsar3rdParties:{id:26},gdprl2dsarConsentDenial:{id:27},gdprl2dsarConsentRevoke:{id:28},gdprl2dsarDataAccess:{id:29},gdprl2dsarDataCorrection:{id:30},gdprl2dsarDataPortability:{id:31},gdprl2dsarDataPurpose:{id:32},gdprl2dsarDataRemoval:{id:33},gdprl2dsarDataSharing:{id:34},gdprl2dsarDeleteData:{id:35},gdprl2dsarHowDataProcessed:{id:36},gdprl2dsarInaccurateInfo:{id:37},gdprl2dsarProcessingConfirmation:{id:38},gdprl2dsarWasDataProcessed:{id:39},gdprl2EmailAddress:{id:40},gdprl2EmailConfirmed:{id:41},gdprl2EmailConfirmedMessage:{id:42},gdprl2Erasure:{id:43},gdprl2FirstName:{id:44},gdprl2LastName:{id:45},gdprl2Objection:{id:46},gdprl2Portability:{id:47},gdprl2RequestHeader:{id:48},gdprl2RequestInformation:{id:49},gdprl2RequestMessage:{id:50},gdprl2Restrict:{id:51},gdprl2RightCorrection:{id:52},gdprl2Submit:{id:53},gdprl2submitErrMessage:{id:54},gdprl2Submitting:{id:55},gdprl2TypeofRequest:{id:56},iabBannerText:{id:57},iabBarrierMessage:{id:57},linkText:{id:133},manageSettingsButtonText:{id:124},mobileAcceptButtonText:{id:130},mobileBannerCCPAMessage:{id:131},mobileBannerMessage:{id:132},mobileBannerTitle:{id:5},mobileBarrierAcceptButtonText:{id:6},mobileBarrierAccessMessage:{id:7},mobileBarrierCookieButtonText:{id:133},mobileBarrierCookieMessage:{id:9},mobileBarrierDeclineButtonText:{id:10},mobileBarrierFooter:{id:11},mobileBarrierMessage:{id:132},mobileBarrierTitle:{id:13},mobileButtonText:{id:133},mobileCancelButton:{id:15},mobilecnilAcceptAllText:{id:121},mobilecnilBannerText:{id:16},mobilecnilBarrierText:{id:16},mobileDeclineButtonText:{id:10},mobileDoNotSell:{id:17},mobilegdprl2Access:{id:18},mobilegdprl2Cancel:{id:15},mobilegdprl2CheckEmail:{id:134},mobilegdprl2Close:{id:20},mobilegdprl2ConfirmErrorHeader:{id:22},mobilegdprl2ConfirmErrorMessage:{id:23},mobilegdprl2ConfirmHeader:{id:24},mobilegdprl2Deletion:{id:25},mobilegdprl2dsar3rdParties:{id:26},mobilegdprl2dsarConsentDenial:{id:27},mobilegdprl2dsarConsentRevoke:{id:28},mobilegdprl2dsarDataAccess:{id:29},mobilegdprl2dsarDataCorrection:{id:30},mobilegdprl2dsarDataPortability:{id:31},mobilegdprl2dsarDataPurpose:{id:32},mobilegdprl2dsarDataRemoval:{id:33},mobilegdprl2dsarDataSharing:{id:34},mobilegdprl2dsarDeleteData:{id:35},mobilegdprl2dsarHowDataProcessed:{id:36},mobilegdprl2dsarInaccurateInfo:{id:37},mobilegdprl2dsarProcessingConfirmation:{id:38},mobilegdprl2dsarWasDataProcessed:{id:39},mobilegdprl2EmailAddress:{id:40},mobilegdprl2EmailConfirmed:{id:41},mobilegdprl2EmailConfirmedMessage:{id:42},mobilegdprl2Erasure:{id:43},mobilegdprl2FirstName:{id:44},mobilegdprl2LastName:{id:45},mobilegdprl2Objection:{id:46},mobilegdprl2Portability:{id:47},mobilegdprl2RequestHeader:{id:48},mobilegdprl2RequestInformation:{id:49},mobilegdprl2RequestMessage:{id:50},mobilegdprl2Restrict:{id:51},mobilegdprl2RightCorrection:{id:52},mobilegdprl2Submit:{id:53},mobilegdprl2submitErrMessage:{id:54},mobilegdprl2Submitting:{id:55},mobilegdprl2TypeofRequest:{id:56},mobileIabBannerText:{id:57},mobileIabBarrierMessage:{id:57},mobileLinkText:{id:133},mobilemanageSettingsButtonText:{id:124},mobileOptionButton:{id:60},mobileOptionButtonText:{id:60},mobileOptoutBannerDismissText:{id:62},mobileOptoutButtonText:{id:135},mobileOptoutDismissText:{id:62},mobileOptoutOptionButtonText:{id:17},mobilepolicyButtonText:{id:64},mobilerejectButtonText:{id:65},mobilesnL2body:{id:136},mobilesnL2ConsentLink:{id:67},mobilesnL2ConsentMessage:{id:125},mobilesnL2ConsentNoButton:{id:69},mobilesnL2ConsentTitle:{id:70},mobilesnL2ConsentYesButton:{id:71},mobilesnL2dataRights:{id:137},mobilesnL2dataRightsHeader:{id:73},mobilesnL2dataRightsLink:{id:74},mobilesnL2footer:{id:138},mobilesnL2header:{id:76},mobilesnL2L3AcceptAll:{id:121},mobilesnL2L3AdChoices:{id:8},mobilesnL2L3Allowed:{id:77},mobilesnL2L3Categories:{id:78},mobilesnL2L3ClearAll:{id:79},mobilesnL2L3CookiePolicy:{id:80},mobilesnL2L3Cookies:{id:81},mobilesnL2L3CountAllowed:{id:82},mobilesnL2L3DeclineAll:{id:126},mobilesnL2L3Features:{id:84},mobilesnL2L3FetchVendorsError:{id:85},mobilesnL2L3FirstPartyMessage:{id:139},mobilesnL2L3FirstPartyTitle:{id:89},mobilesnL2L3Header:{id:140},mobilesnL2L3IABEurope:{id:88},mobilesnL2L3InformationWeCollect:{id:89},mobilesnL2L3LearnMore:{id:90},mobilesnL2L3LegitimateInterests:{id:91},mobilesnL2L3Message:{id:141},mobilesnL2L3NotAllowed:{id:93},mobilesnL2L3PreferencesReverted:{id:94},mobilesnL2L3PreferencesSaved:{id:95},mobilesnL2L3PrivacyPolicy:{id:96},mobilesnL2L3Purposes:{id:97},mobilesnL2L3RequestYourData:{id:98},mobilesnL2L3Required:{id:99},mobilesnL2L3Reset:{id:100},mobilesnL2L3SavePreferences:{id:101},mobilesnL2L3SeeAllPurposes:{id:102},mobilesnL2L3SeeAllVendors:{id:103},mobilesnL2L3ShowPurposes:{id:104},mobilesnL2L3ShowVendors:{id:105},mobilesnL2L3ThirdPartyMessage:{id:142},mobilesnL2L3ThirdPartyTitle:{id:143},mobilesnL2L3UnsavedChanges:{id:108},mobilesnL2L3Vendors:{id:109},mobilesnL2OptInLink:{id:110},mobilesnL2OptInMessage:{id:111},mobilesnL2OptInNoButton:{id:112},mobilesnL2OptInTitle:{id:113},mobilesnL2OptInYesButton:{id:114},mobilesnL2otherInfo:{id:144},mobilesnL2otherInfoHeader:{id:116},mobilesnL2otherInfoLink:{id:117},optionButtonText:{id:60},optoutBannerDismissText:{id:62},optoutButtonText:{id:135},optoutDismissText:{id:62},optoutOptionButtonText:{id:17},policyButtonText:{id:64},rejectButtonText:{id:65},snL2body:{id:136},snL2ConsentLink:{id:67},snL2ConsentMessage:{id:125},snL2ConsentNoButton:{id:69},snL2ConsentTitle:{id:70},snL2ConsentYesButton:{id:71},snL2dataRights:{id:137},snL2dataRightsHeader:{id:73},snL2dataRightsLink:{id:74},snL2footer:{id:138},snL2header:{id:76},snL2L3AcceptAll:{id:121},snL2L3AdChoices:{id:8},snL2L3Allowed:{id:77},snL2L3Categories:{id:78},snL2L3ClearAll:{id:79},snL2L3CookiePolicy:{id:80},snL2L3Cookies:{id:81},snL2L3CountAllowed:{id:82},snL2L3DeclineAll:{id:126},snL2L3Features:{id:84},snL2L3FetchVendorsError:{id:85},snL2L3FirstPartyMessage:{id:139},snL2L3FirstPartyTitle:{id:89},snL2L3Header:{id:140},snL2L3IABEurope:{id:88},snL2L3InformationWeCollect:{id:89},snL2L3LearnMore:{id:90},snL2L3LegitimateInterests:{id:91},snL2L3Message:{id:141},snL2L3NotAllowed:{id:93},snL2L3PreferencesReverted:{id:94},snL2L3PreferencesSaved:{id:95},snL2L3PrivacyPolicy:{id:96},snL2L3Purposes:{id:97},snL2L3RequestYourData:{id:98},snL2L3Required:{id:99},snL2L3Reset:{id:100},snL2L3SavePreferences:{id:101},snL2L3SeeAllPurposes:{id:102},snL2L3SeeAllVendors:{id:103},snL2L3ShowPurposes:{id:104},snL2L3ShowVendors:{id:105},snL2L3ThirdPartyMessage:{id:142},snL2L3ThirdPartyTitle:{id:143},snL2L3UnsavedChanges:{id:108},snL2L3Vendors:{id:109},snL2managePreferencesButtonText:{id:129},snL2OptInLink:{id:110},snL2OptInMessage:{id:111},snL2OptInNoButton:{id:112},snL2OptInTitle:{id:113},snL2OptInYesButton:{id:114},snL2otherInfo:{id:144},snL2otherInfoHeader:{id:116},snL2otherInfoLink:{id:117}};a.items={1:"Accept all",2:'We use technologies to personalize and enhance your experience on our site. Visit our Privacy Policy to learn more or manage your personal preferences in our <a href="#manage-cookies" onclick="event.preventDefault();window.evidon.notice.showOptions();">Tool</a>. By using our site, you agree to our use of these technologies.',3:'We use cookies to personalize and enhance your experience on our site. Visit our <a href="{privacyPolicy}" target="_blank">Privacy Policy</a> for more information on our data collection practices. By clicking Accept, you agree to our use of cookies for the purposes listed in our <a href="#manage-cookies" onclick="event.preventDefault(); window.evidon.notice.showConsentTool();">Cookie Consent Tool</a>. Otherwise you can learn more about our use of cookies by clicking Options.',4:'We use cookies to provide, improve, protect and promote our services. Visit our <a href="{privacyPolicy}" target="_blank" rel="noopener noreferrer">Privacy Policy</a> and <a href="https://help.dropbox.com/accounts-billing/security/privacy-policy-faq" target="_blank" rel="noopener noreferrer">Privacy Policy FAQ</a> to learn more. You can manage your personal preferences in our <a href="#manage-cookies" onclick="event.preventDefault(); window.evidon.notice.showOptions();">Cookie Consent Tool</a>.',5:"About Cookies On This Site",6:"Agree and Access Site",7:"When you proceed to access our site, the companies listed in the Cookie Consent Tool will use cookies and other technologies. This is further explained in our Cookie Notice.",8:"AdChoices",9:"To see a complete list of the companies that use these cookies and other technologies and to tell us whether they can be used on your device or not, access our Cookie Consent Tool.<br /><br />You will see this message only once, but you will always be able to set your preferences at any time in the Cookie Consent Tool. In addition, find more information about the use of cookies and similar technologies on this site in our Cookie Notice.",10:"Decline",11:"Privacy Controls by",12:'We use cookies to personalize and enhance your experience on our site. Visit our <a href="{privacyPolicy}" target="_blank">Privacy Policy</a> for more information on our data collection practices. By clicking Accept, you agree to our use of cookies for the purposes listed in our <a href="#manage-cookies" onclick="event.preventDefault(); window.evidon.notice.showConsentTool();">Cookie Consent Tool</a>.',13:"We need your consent to proceed",14:"Cookie preferences",15:"Cancel",16:"We store your consent for {duration} months with {vendorcount} partners for {categorycsv}.{policybuttonmarker}",17:"Do Not Sell My Information",18:"Right to access",19:'You\'re almost there! The final step to complete your data request is a security verification to protect your personal data.In the next few minutes, you will receive a confirmation email sent to the email address below. Once you have clicked "confirm", the data request will be marked verified and can be processed by [Company Name]. If you do not receive the email, please check your spam folder.',20:"Close",21:"Comments",22:"Something bad happened",23:"Unable to verify your email address. Please try again.",24:"Confirmation needed",25:"Right to deletion",26:"Identify 3rd parties who transferred data",27:"The right to information about the possibility of denying consent and the consequences of such denial",28:"The right to revoke consent.",29:"The right to access the data",30:"The right to correct incomplete, inaccurate or out-of-date data",31:"The right to the portability of data to another service or product provider, by means of an express request",32:"Purpose of processing data",33:"The right to anonymize, block, or delete unnecessary or excessive data or data that is not being processed in compliance with the LGPD",34:"The right to information about public and private entities with which the controller has shared data",35:"The right to delete personal data processed with the consent of the data subject",36:"How was personal data processed",37:"Correct or complete inaccurate information",38:"The right to confirmation of the existence of the processing",39:"Was personal data processed",40:"Email Address *",41:"Email Confirmed",42:"Your email has been confirmed. Your request has been sent to our team.",43:"Right to erasure",44:"First Name *",45:"Last Name *",46:"Right to object to the use of personal data",47:"Right to data portability",48:"Exercise your data rights",49:"Right to request information",50:"In order to complete your request, please help us identify you in our system.",51:"Right to restrict use of personal data",52:"Right to correct data",53:"Submit",54:"Unable to submit access request at this time. Please try again.",55:"Submitting...",56:"Type of Request *",57:"We and our partners process personal data such as IP addresses, unique ID and browsing data for the purposes below. Some partners do not ask for your consent to process your data, instead, they rely on their legitimate business interest. View our list of partners to see the purposes they believe they have legitimate interest for and how you can object to it. Choose whether to consent below.",58:"Manage cookies",59:"Manage settings",60:"Options",61:"Preferences",62:"I Understand",63:"Opt-Out",64:"Read our policy",65:"Reject All",66:'We rely on cookies and other technologies to enhance your experience on our site. In accordance with the General Data Protection Regulation (GDPR), some of what we capture may be considered personal data. Below you will find options which provide you with the ability to exercise your rights over how we use your information and exercise choice over technologies and partners we use to collect and share information. For more information, please see our <a href="{privacyPolicy}" target="_blank">Privacy Policy</a>.',67:"Withdraw Consent",68:"Under the GDPR you have the right to withdraw consent for this site to use cookies to gather information about you and your browsing activities. Do you want to exercise your right to withdraw consent?",69:"No, keep consent",70:"Withdraw consent for cookie use",71:"Yes, withdraw consent",72:"Under the GDPR you have the right to view the information we collect about you, see why we collect this information, and exercise your rights to be forgotten.",73:"Your Personal Data Rights",74:"Request access to or erasure of personal data",75:"Privacy tools by EVIDON.",76:"Your Privacy Is Important To Us",77:"Allowed",78:"Categories",79:"Clear All",80:"Cookie Policy",81:"Cookies",82:"{count} of {total} allowed",83:"Decline all",84:"Features",85:"An error occurred while fetching the Vendors. Please refresh the page.",86:"<span></span>",87:"Update cookie preferences",88:"IAB Europe",89:"Information We Collect",90:"Learn More",91:"Legitimate Interests",92:'Dropbox uses different categories of cookies to provide, protect, improve and promote our website and services. Information on these categories and their purposes are described below. For more information, please see our <a href="{privacyPolicy}" target="_blank">Privacy Policy</a> and <a href="https://help.dropbox.com/accounts-billing/security/cookies" target="_blank">Cookie FAQ</a> page.',93:"Not Allowed",94:"Your saved preferences have been restored",95:"Your preferences have been saved",96:"Privacy Policy",97:"Purposes",98:"Request Your Data",99:"Required",100:"Reset",101:"Save Preferences",102:"See All Purposes",103:"See All Vendors",104:"Show Purposes",105:"Show Vendors",106:"These are all other cookies that are not considered essential but are used for a number of purposes when you interact with our website and services. You can elect to opt-out of these categories by unticking the boxes below.",107:"Non-essential cookies",108:"You currently have unsaved changes",109:"Vendors",110:"Opt-In",111:"You've previously chosen to opt-out of consent for this site to use technologies to gather information about you and your browsing activities. Do you want to opt back in to this type of tracking?",112:"No, Remain Opted-Out",113:"Opt Back In to Cookie Use",114:"Yes, Opt Back in",115:"We use third-party technologies for the purpose of serving relevant advertising and improving your overall experience. Click on the link below to see the list of our technology partners, learn more about what they do, and exercise your right to consent or decline to any data collection.",116:"Other Information We Collect About You",117:"Learn more and make choices about the other information we collect",118:'Dropbox uses different categories of cookies to provide, protect, improve and promote our website and services. Information on these categories and their purposes are described below. For more information, please see our <a href="{privacyPolicy}" target="_blank" rel="noopener noreferrer">Privacy Policy</a> and <a href="https://help.dropbox.com/accounts-billing/security/cookies" target="_blank" rel="noopener noreferrer">Cookie FAQ</a> page.',119:"Save preferences",120:"Manage preferences",121:"Accept All",122:'We use cookies to provide, improve, protect, and promote our services. Visit our <a href="{privacyPolicy}" target="_blank" rel="noopener noreferrer">Privacy Policy</a> and <a href="https://help.dropbox.com/accounts-billing/security/privacy-policy-faq" target="_blank" rel="noopener noreferrer">Privacy Policy FAQ</a> to learn more. You can manage your personal preferences in our <a href="#manage-cookies" onclick="event.preventDefault(); window.evidon.notice.showOptions();">Cookie Consent Tool</a>.',123:"Cookie Preferences",124:"Manage Settings",125:"Under the GDPR you have the right to withdraw consent for this site to use cookies to gather information about you and your browsing activities.  Do you want to exercise your right to withdraw consent?",126:"Decline All",127:'Dropbox uses different categories of cookies to provide, protect, improve, and promote our website and services. Information on these categories and their purposes are described below. For more information please see our <a href="{privacyPolicy}" target="_blank">Privacy Policy</a> and <a href="https://help.dropbox.com/accounts-billing/security/cookies" target="_blank">Cookie FAQ</a> page.',128:'Dropbox uses different categories of cookies to provide, protect, improve, and promote our website and services. Information on these categories and their purposes are described below. For more information please see our <a href="{privacyPolicy}" target="_blank" rel="noopener noreferrer">Privacy Policy</a> and <a href="https://help.dropbox.com/accounts-billing/security/cookies" target="_blank" rel="noopener noreferrer">Cookie FAQ</a> page.',129:"Manage Preferences",130:"Accept",131:'We use technologies to personalize and enhance your experience on our site. Visit our Privacy Policy to learn more or manage your personal preferences in our <a href="#" onclick="event.preventDefault();window.evidon.notice.showOptions();">Tool</a>. By using our site, you agree to our use of these technologies.',132:"Our site uses cookies and other technologies to tailor your experience and understand how you and other visitors use our site.",133:"Cookie Consent",134:'You\'re almost there! The final step to complete your data request is a security verification to protect your personal data.<br /><br />In the next few minutes, you will receive a confirmation email sent to the email address below. Once you have clicked "confirm", the data request will be marked verified and can be processed by [Company Name]. If you do not receive the email, please check your spam folder.',135:"opt-out",136:"The General Data Protection (GDPR) aims to give you control over your personal information and we fully support the GDPR. Below you will find options which provide you with the ability to exercise your rights over how we use your information and exercise choice over technologies we use to collect and share information. For more information, please see our {{Privacy Policy}}. ",137:"Under the GDPR you have the right to view the information we collect about you, see why we collect this information, and exercise your rights to have this information erased (right to erasure). ",138:"Privacy tools by EVIDON",139:"We use this information to improve the performance and experience of our site visitors.  This includes improving search results, showing more relevant content and promotional materials, better communication, and improved site performance.",140:"Information We Collect About You",141:'We want to be transparent about the data we and our partners collect and how we use it, so you can best exercise control over your personal data. For more information, please see our <a href="{privacyPolicy}" target="_blank">Privacy Policy</a>.',142:"We use the following partners to better improve your overall web browsing experience.  They use cookies and other mechanisms to connect you with your social networks and tailor advertising to better match your interests.  You can elect to opt-out of this information collection by unticking the boxes below.",143:"Information Our Partners Collect",144:"We use third-party technologies to improve your experience on our websites. Click on the link below to see the list of our technology partners, learn more about what they do, and exercise your right to consent or decline to any data collection. "};a.categories={};a.categories["0"]={};a.categories["0"]["en-gb"]={advertiser:{text:"Advertiser",vendors:[]},"ad exchange":{text:"Ad Exchange",vendors:[]},"ad network":{text:"Ad Network",vendors:[]},"ad server":{text:"Ad Server",vendors:[]},"ad verification":{text:"Ad Verification",vendors:[]},agency:{text:"Agency",vendors:[]},analytics:{text:"Analytics",vendors:[81]},"business intelligence":{text:"Business intelligence",vendors:[]},"content management/saas":{text:"Content management/SaaS",vendors:[]},"creative/ad format technology":{text:"Creative/Ad Format Technology",vendors:[]},"data aggregator/supplier":{text:"Data Aggregator/Supplier",vendors:[]},"data management platform":{text:"Data Management Platform",vendors:[]},"demand side platform":{text:"Demand Side Platform",vendors:[]},"general marketing and advertising":{text:"General Marketing and Advertising",vendors:[257]},mobile:{text:"Mobile",vendors:[]},"online privacy platform":{text:"Online Privacy Platform",vendors:[]},"performance and functionality":{text:"Performance and Functionality",vendors:[758,3401,3941]},"strictly necessary":{text:"Strictly Necessary",vendors:[414,3401,758]},publisher:{text:"Publisher",vendors:[]},"research provider":{text:"Research Provider",vendors:[]},retargeter:{text:"Retargeter",vendors:[]},"social media advertising":{text:"Social Media Advertising",vendors:[249]},"supply side platform":{text:"Supply Side Platform",vendors:[]},"tag manager":{text:"Tag manager",vendors:[662]},video:{text:"Video",vendors:[]},"website optimization":{text:"Website optimisation",vendors:[]}};a.categories["0"]["en-us"]={advertiser:{text:"Advertiser",vendors:[]},"ad exchange":{text:"Ad Exchange",vendors:[]},"ad network":{text:"Ad Network",vendors:[]},"ad server":{text:"Ad Server",vendors:[]},"ad verification":{text:"Ad Verification",vendors:[]},agency:{text:"Agency",vendors:[]},analytics:{text:"Analytics",vendors:[81]},"business intelligence":{text:"Business Intelligence",vendors:[]},"content management/saas":{text:"Content Management/SaaS",vendors:[]},"creative/ad format technology":{text:"Creative/Ad Format Technology",vendors:[]},"data aggregator/supplier":{text:"Data Aggregator/Supplier",vendors:[]},"data management platform":{text:"Data Management Platform",vendors:[]},"demand side platform":{text:"Demand Side Platform",vendors:[]},"general marketing and advertising":{text:"General Marketing and Advertising",vendors:[257]},mobile:{text:"Mobile",vendors:[]},"online privacy platform":{text:"Online Privacy Platform",vendors:[]},"performance and functionality":{text:"Performance and Functionality",vendors:[758,3401,3941]},"strictly necessary":{text:"Strictly Necessary",vendors:[414,3401,758]},publisher:{text:"Publisher",vendors:[]},"research provider":{text:"Research Provider",vendors:[]},retargeter:{text:"Retargeter",vendors:[]},"social media advertising":{text:"Social Media Advertising",vendors:[249]},"supply side platform":{text:"Supply Side Platform",vendors:[]},"tag manager":{text:"Tag Manager",vendors:[662]},video:{text:"Video",vendors:[]},"website optimization":{text:"Website Optimization",vendors:[]}};a.categories["0"]["en-ca"]={advertiser:{text:"Advertiser",vendors:[]},"ad exchange":{text:"Ad Exchange",vendors:[]},"ad network":{text:"Ad Network",vendors:[]},"ad server":{text:"Ad Server",vendors:[]},"ad verification":{text:"Ad Verification",vendors:[]},agency:{text:"Agency",vendors:[]},analytics:{text:"Analytics Provider",vendors:[81]},"creative/ad format technology":{text:"Creative/Ad Format Technology",vendors:[]},"data aggregator/supplier":{text:"Data Aggregator/Supplier",vendors:[]},"data management platform":{text:"Data Management Platform",vendors:[]},"demand side platform":{text:"Demand Side Platform",vendors:[]},mobile:{text:"Mobile",vendors:[]},"online privacy platform":{text:"Online Privacy Platform",vendors:[]},"performance and functionality":{text:"Optimizer",vendors:[758,3401,3941]},"strictly necessary":{text:"Others",vendors:[414,3401,758]},publisher:{text:"Publisher",vendors:[]},"research provider":{text:"Research Provider",vendors:[]},retargeter:{text:"Retargeter",vendors:[]},"supply side platform":{text:"Supply Side Platform",vendors:[]}};if(window.evidon.notice){window.evidon.notice.addTranslation("en",a)}else{if(!window.evidon.translations){window.evidon.translations={}}if(!window.evidon.translations.hasOwnProperty("en")){window.evidon.translations.en=a}}})();
