# Supplementary material for: On the Use of Carbon Cables from Plastic Solvent Combinations of Polystyrene and Toluene in Carbon Nanotube Synthesis
Source: Nanomaterials (Basel). 2021 Dec 21;12(1):9. doi: 10.3390/nano12010009 (PMC8746690; doi:10.3390/nano12010009)
Supplement: Supplementary file 1 [file nanomaterials-12-00009-s001.zip › Video S1- Video showing the iPerf testing of Ethernet speeds of CNT Ethernet cable.mp4_files/error_boundary.min-vflVtF6RT.js.download]

define(["require","exports","tslib","react","react-redux","file-viewer/core/data/actions","file-viewer/core/index","file-viewer/preview_error/index"],(function(r,e,t,o,n,i,a,p){"use strict";Object.defineProperty(e,"__esModule",{value:!0}),e.ErrorBoundary=void 0;var s=(function(r){function e(){var e=r.apply(this,arguments)||this;return e.state={hasError:!1},e}return t.__extends(e,r),e.getDerivedStateFromError=function(){return{hasError:!0}},e.prototype.componentDidCatch=function(r){var e,t;this.props.reportException({error:r,fileType:(null===(t=null===(e=this.props.previewMetadata)||void 0===e?void 0:e.content)||void 0===t?void 0:t[".tag"])||"other"})},e.prototype.render=function(){return this.state.hasError?o.default.createElement(p.PreviewError,Object.assign({},this.props,{error:new a.FVError(a.FVErrorCode.Unknown)})):this.props.children},e})((o=t.__importDefault(o)).default.PureComponent),c={reportException:i.reportException};e.ErrorBoundary=n.connect(null,c)(s)}));
//# sourceMappingURL=error_boundary.min.js-vflrs_3r2.map
