# Supplementary material for: On the Use of Carbon Cables from Plastic Solvent Combinations of Polystyrene and Toluene in Carbon Nanotube Synthesis
Source: Nanomaterials (Basel). 2021 Dec 21;12(1):9. doi: 10.3390/nano12010009 (PMC8746690; doi:10.3390/nano12010009)
Supplement: Supplementary file 1 [file nanomaterials-12-00009-s001.zip › Video S1- Video showing the iPerf testing of Ethernet speeds of CNT Ethernet cable.mp4_files/event_relay.min-vfl4foWDs.js.download]

define(["require","exports"],(function(e,t){"use strict";Object.defineProperty(t,"__esModule",{value:!0}),t.SimpleEventRelay=t.MessagePortEventRelay=t.WindowMessageEventRelay=void 0;var n=(function(){function e(e){this.eventHandler=e,this.bindToWindow()}return e.prototype.dispose=function(){this.unbindFromWindow()},e.prototype.bindToWindow=function(){window.addEventListener("message",this.eventHandler)},e.prototype.unbindFromWindow=function(){window.removeEventListener("message",this.eventHandler)},e})();t.WindowMessageEventRelay=n;var o=(function(){function e(){var e=this;this.handlers=[],this.eventHandle=function(t){return e.handlePortOnMessage(t)}}return Object.defineProperty(e.prototype,"port",{set:function(e){this.unbindFromPort(),this._port=e,this.bindToPort()},enumerable:!1,configurable:!0}),e.prototype.registerHandler=function(e){this.handlers.push(e)},e.prototype.removeHandler=function(e){this.handlers=this.handlers.filter((function(t){return t!==e}))},e.prototype.dispose=function(){this.unbindFromPort()},e.prototype.bindToPort=function(){this._port&&(this._port.onmessage=this.eventHandle)},e.prototype.unbindFromPort=function(){this._port&&(this._port.onmessage=null)},e.prototype.handlePortOnMessage=function(e){this.handlers.forEach((function(t){t(e.data)}))},e})();t.MessagePortEventRelay=o;var r=(function(){function e(){this.handlers=[]}return e.prototype.registerHandler=function(e){this.handlers.push(e)},e.prototype.removeHandler=function(e){this.handlers=this.handlers.filter((function(t){return t!==e}))},e.prototype.triggerHandlers=function(){this.handlers.forEach((function(e){return e()}))},e})();t.SimpleEventRelay=r}));
//# sourceMappingURL=event_relay.min.js-vflHirbQ8.map
