# Supplementary material for: On the Use of Carbon Cables from Plastic Solvent Combinations of Polystyrene and Toluene in Carbon Nanotube Synthesis
Source: Nanomaterials (Basel). 2021 Dec 21;12(1):9. doi: 10.3390/nano12010009 (PMC8746690; doi:10.3390/nano12010009)
Supplement: Supplementary file 1 [file nanomaterials-12-00009-s001.zip › Video S1- Video showing the iPerf testing of Ethernet speeds of CNT Ethernet cable.mp4_files/evidon-banner.js.download]

(function(){var n="_evidon_banner",u="_evh-ric-c",x="_evh-learn",y="_evh-ric-l",b="_evidon-background",C="_evidon-title",z="_evidon-message",v="_evidon-collapse-message",w="_evidon-decline-button",a="_evidon-accept-button",B="_evidon-option-button",A=800;var l=4,h=8,t=10,e=11,r=13,k=31;var f="evidon-background",g="evidon-banner",s="evidon-banner-title",p="evidon-banner-message",i="evidon-banner-collapse-message",o="evidon-banner-image",m="evidon-banner-icon",j="evidon-banner-declinebutton",d="evidon-banner-acceptbutton",q="evidon-banner-optionbutton";var c=function(){var I=this,T=window.evidon.notice,P=document,J=null,G=false,H=false,F=false,E=null;function S(){if(P.documentMode===undefined){return 0}else{return P.documentMode}}function D(X){var W=window.evidon.notice._parseCss(X);if(!W.hasOwnProperty("cursor")){W.cursor="pointer"}return window.evidon.notice._joinCss(W)}function L(W){var X=W.style.cssText;if(X){}else{W.onMouseOver="";W.onMouseOut=""}}function M(W){T.consentGiven(true,true,true)}function O(W){if(E){clearTimeout(E)}window.evidon.notice.dropPixel(k);window.evidon.notice.declineGiven()}function K(W){if(E){clearTimeout(E)}window.evidon.notice.dropPixel(e);M(W)}function R(){if(E){clearTimeout(E)}I.closeConsentBanner();window.evidon.events.subscribe("l2closed",function(W){if(window.evidon.notice._shouldShowConsentUI()){I.showConsentBanner();V()}else{I.destroyNotice();window.evidon.notice.showNotice()}},1)}function U(W){if(E){clearTimeout(E)}T.dropPixel(r);T.showOptions();R()}function N(W){if(E){clearTimeout(E)}if(T.regulationConsentTypeId!==2&&(T.closeConsentEnabled||!T.consentRequired)){T.dropPixel(t);T.consentGiven(true)}else{T.closeGiven()}}function V(){if(typeof T.displaytimeout!=="undefined"&&T.displaytimeout>0){var W=T.displaytimeout*1000;E=setTimeout(function(){T.closeGiven()},W)}}function Q(W,X){return W.indexOf(X,W.length-X.length)!==-1}this.hideForOptions=function(){R()};this.isOnBanner=function(W){if(!W){return false}else{if(W.id&&W.id==n){return true}else{if(W.localName.toLowerCase()=="html"){return false}else{if(!W.parentElement){return false}else{return I.isOnBanner(W.parentElement)}}}}};this.closeConsentBanner=function(){var W=P.getElementById(n),Y=100;if(!W){return}W.style.cssText=W.style.cssText.replace(/opacity.*!important;/,"");var X=setInterval(function(){Y-=10;W.style.opacity=(Y/100);W.style.filter="alpha(opacity="+Y+")";if(Y<=0){clearInterval(X);W.style.display="none"}},50)};this.showConsentBanner=function(){var W=P.getElementById(n),Y=0;if(!W){return}W.style.cssText=W.style.cssText.replace(/opacity.*!important;/,"opacity: 0 !important;");if(F){W.style.display="flex"}else{W.style.display="block"}var X=setInterval(function(){Y+=10;W.style.opacity=(Y/100);W.style.filter="alpha(opacity="+Y+")";if(Y>=100){clearInterval(X)}},50)};this.getBannerStyle=function(){var W=(G)?J.mobileBannerStyle:J.bannerStyle;if(!Q(W,";")){W+=";"}if(W.indexOf("position:")===-1){W+="position:fixed;"}if(W.indexOf("z-index")===-1){W+="z-index:2147483647;"}if(S()=="9"){W=W.replace("position:fixed","position:absolute")}else{W=W.replace("position:absolute","position:fixed")}var X=window.evidon.notice._parseCss(W);if(X.hasOwnProperty("display")){F=(X.display=="flex")}return W};this.createDeclineButton=function(){var W=P.createElement("button");W.id=w;W.className=j;W.style.cssText=(G)?D(J.mobileDeclineButtonStyle):D(J.declineButtonStyle);W.onclick=O;W.tabIndex=0;return W};this.createAcceptButton=function(){var W=P.createElement("BUTTON");W.id=a;W.className=d;W.style.cssText=(G)?D(J.mobileAcceptButtonStyle):D(J.acceptButtonStyle);W.onclick=K;W.tabIndex=0;return W};this.createOptionButton=function(){var W=P.createElement("BUTTON");W.id=B;W.className=q;W.style.cssText=(G)?D(J.mobileOptionButtonStyle):D(J.optionButtonStyle);W.onclick=U;W.tabIndex=0;return W};this.createCloseIcon=function(){var X=(G)?D(J.mobileCloseIconStyle):D(J.closeIconStyle);var Y=(G)?J.mobileCloseIconStroke:J.closeIconStroke;var Z=(G)?J.mobileCloseIconWidth:J.closeIconWidth;var W=window.evidon.notice._createCloseIcon(X,u,m,Y,Z);W.onclick=N;return W};this.createBanner=function(){var X=P.createElement("div");X.id=n;X.className=g;X.tabIndex-0;X.setAttribute("role","dialog");X.setAttribute("aria-label","Cookie notice banner");P.getElementsByTagName("body")[0].appendChild(X);X.style.cssText=I.getBannerStyle();var al=(G?J.mobileShowTitle:J.showTitle);var an=null;if(al){an=P.createElement("div");an.id=C;an.className=s;an.style.cssText=(G)?J.mobileTitleStyle:J.titleStyle;X.appendChild(an)}var af=P.createElement("div");af.id=z;af.className=p;af.style.cssText=(G)?J.mobileMessageStyle:J.messageStyle;X.appendChild(af);if(G&&J.mobileShowCollapseMessage){if(an){an.style.display="none"}af.style.display="none";var Z=P.createElement("div");Z.id=v;Z.className=i;Z.style.cssText=J.mobileCollapseMessageStyle;Z.onclick=function(){Z.style.display="none";af.style.display="";if(an){an.style.display=""}};X.appendChild(Z)}if(G){var aj=(window.evidon.notice.enableDeclineButton!==null)?window.evidon.notice.enableDeclineButton:J.mobileShowDeclineButton;var ak=(window.evidon.notice.enableOptionsButton!==null)?window.evidon.notice.enableOptionsButton:(typeof J.mobileShowOptionButton!=="undefined"&&J.mobileShowOptionButton);var ah=(window.evidon.notice.enableAcceptButton!==null)?window.evidon.notice.enableAcceptButton:J.mobileShowAcceptButton;if(aj){X.appendChild(I.createDeclineButton())}if(ah){X.appendChild(I.createAcceptButton())}if(J.mobileShowCloseIcon){X.appendChild(this.createCloseIcon())}if(ak){X.appendChild(this.createOptionButton())}if(J.mobileShowIcon&&J.mobileBannerIcon){var ad=P.createElement("img");ad.className=o;ad.style.cssText=J.mobileIconStyle;ad.src=J.mobileBannerIcon;X.appendChild(ad)}}else{var aj=(window.evidon.notice.enableDeclineButton!==null)?window.evidon.notice.enableDeclineButton:J.showDeclineButton;var ak=(window.evidon.notice.enableOptionsButton!==null)?window.evidon.notice.enableOptionsButton:(typeof J.showOptionButton!=="undefined"&&J.showOptionButton);var ah=(window.evidon.notice.enableAcceptButton!==null)?window.evidon.notice.enableAcceptButton:J.showAcceptButton;if(aj){X.appendChild(this.createDeclineButton())}if(ah){X.appendChild(this.createAcceptButton())}if(ak){X.appendChild(this.createOptionButton())}if(J.showCloseIcon){X.appendChild(this.createCloseIcon())}if(J.showIcon&&J.bannerIcon){var ad=P.createElement("img");ad.className=o;ad.style.cssText=J.iconStyle;ad.src=J.bannerIcon;X.appendChild(ad)}}if(T.iabEnabled&&T.getPreferencesDialogV2Enabled()){X.style.paddingBottom="14px";X.style.paddingTop="14px";var ae=P.createElement("div");ae.style.cssText="position:absolute; bottom:0; left:0; width:100%; padding:2px; text-align:center;";X.appendChild(ae);var ab=P.createElement("button");ab.id="iabpurposebutton";ab.style.cssText="background-color:transparent; border:0; font-size: .9em; margin:2px 6px; cursor:pointer;";ab.onclick=function(){T.showPreferencesDialog(T.PREFDIAG_TABS.IAB,T.PREFDIAG_TABS.PURPOSES);R()};ae.appendChild(ab);var ac=P.createElement("button");ac.id="iabvendorbutton";ac.style.cssText="background-color:transparent; border:0; font-size: .9em; margin:2px 6px; cursor:pointer;";ac.onclick=function(){T.showPreferencesDialog(T.PREFDIAG_TABS.IAB,T.PREFDIAG_TABS.VENDORS);R()};ae.appendChild(ac)}var ai=G?J.mobileShowBackground:J.showBackground;if(ai){var W=P.createElement("DIV");W.id=b;W.className=f;W.style.cssText=G?J.mobileBackgroundStyle:J.backgroundStyle;P.getElementsByTagName("body")[0].appendChild(W);var Y=X.style.cssText;var ag=Y.indexOf("z-index");if(ag===-1){X.style.cssText+="z-index:2147483647;"}else{var am=Y.split(";");for(var aa=0;aa<am.length;aa++){ag=am[aa].indexOf("z-index");if(ag>-1){am[aa]="z-index:2147483647";break}}X.style.cssText=am.join(";")}}V()};this.setTextValues=function(ao){if(!ao){return}if(!H){return}var ab=window.evidon.notice;ab.dropPixel(l);var Y=document.getElementById(w);var W=document.getElementById(a);var ac=document.getElementById(B);var am=(G)?ao.mobileBannerTitle:ao.bannerTitle;var aa=(G)?ao.mobileBannerMessage:ao.bannerMessage;if(ab.iabEnabled===1&&ab.iabVersion===2){if(ab.iabEnabled===1&&ab.iabVersion===2){if(G){if(ao.mobileIabBannerText){aa=ao.mobileIabBannerText}else{aa=ao.mobileBannerMessage}}else{if(ao.iabBannerText){aa=ao.iabBannerText}else{aa=ao.bannerMessage}}}}if(ab.isCCPA()&&ao.hasOwnProperty("bannerCCPAMessage")){aa=(G)?ao.mobileBannerCCPAMessage:ao.bannerCCPAMessage}if(ab.cnilupdatesenabled){if(ao.hasOwnProperty("cnilBannerText")){aa=ab.formatTranslation((G)?ao.mobilecnilBannerText:ao.cnilBannerText)}else{console.log("Updated CNIL functionality is enabled, but the translations are not available for this")}}var ai=(G)?J.mobileShowCollapseMessage:false;var Z=(G)?ao.mobileDeclineButtonText:ao.declineButtonText;if(ab.cnilupdatesenabled){if(ao.hasOwnProperty("rejectButtonText")){Z=(G)?ao.mobilerejectButtonText:ao.rejectButtonText}}var ae=Z;if(ao.hasOwnProperty("optoutBannerDismissText")){ae=(G)?ao.mobileOptoutBannerDismissText:ao.optoutBannerDismissText}var X=(G)?ao.mobileAcceptButtonText:ao.acceptButtonText;if(ab.cnilupdatesenabled){if(ao.hasOwnProperty("snL2L3AcceptAll")){X=(G)?ao.mobilesnL2L3AcceptAll:ao.snL2L3AcceptAll}}var ad=(G)?ao.mobileOptionButton:ao.optionButton;if(!ad){ad=(G)?ao.mobileOptionButtonText:ao.optionButtonText}if(ab.cnilupdatesenabled){if(ao.hasOwnProperty("manageSettingsButtonText")){ad=(G)?ao.mobilemanageSettingsButtonText:ao.manageSettingsButtonText}}var af=ad;if(ao.hasOwnProperty("optoutOptionButtonText")){af=(G)?ao.mobileOptoutOptionButtonText:ao.optoutOptionButtonText}var aj=(ab.enableDeclineButton!==null)?ab.enableDeclineButton:(G)?J.mobileShowDeclineButton:J.showDeclineButton;var ah=(ab.enableAcceptButton!==null)?ab.enableAcceptButton:(G)?J.mobileShowAcceptButton:J.showAcceptButton;if(ab.regulationConsentTypeId===2){ah=false}var ak=(ab.enableOptionsButton!==null)?ab.enableOptionsButton:(G)?J.mobileShowOptionButton:J.showOptionButton;var al=document.getElementById(C);if(al){al.innerHTML=ab.formatTranslation(am)}document.getElementById(z).innerHTML=ab.formatTranslation(aa);if(ai){document.getElementById(v).innerHTML=ab.formatTranslation(am)}if(aj&&Y&&Z){if(ab.regulationConsentTypeId===2){Y.innerHTML=ae;Y.setAttribute("aria-label",ae)}else{Y.innerHTML=Z}}else{if(Y&&!Z){Y.style.display="none"}}if(ah&&W&&X){W.innerHTML=X;W.setAttribute("aria-label",X)}else{if(W&&(!ah||!X)){W.style.display="none"}}if(ac&&ak&&ad){if(ab.regulationConsentTypeId===2){ac.innerHTML=af;ac.setAttribute("aria-label",af)}else{ac.innerHTML=ad;ac.setAttribute("aria-label",ad)}}else{if(ac){ac.style.display="none"}}if(document.getElementById("iabpurposebutton")){var an=(G)?"mobilesnL2L3ShowPurposes":"snL2L3ShowPurposes";var ag=(ao.hasOwnProperty(an))?ao[an]:"Show Purposes";document.getElementById("iabpurposebutton").innerHTML=ag}if(document.getElementById("iabvendorbutton")){var an=(G)?"mobilesnL2L3ShowVendors":"snL2L3ShowVendors";var ap=(ao.hasOwnProperty(an))?ao[an]:"Show Vendors";document.getElementById("iabvendorbutton").innerHTML=ap}};this.createNotice=function(){if(H){return}J=window.evidon.notice.getBannerStyle();if(!J){return}G=window.evidon.notice.isMobile();I.createBanner();H=true;var W=window.evidon.notice.getTranslations();if(null!=W){I.setTextValues(W)}};this.destroyNotice=function(){var X=document.getElementById(n);if(X){X.style.display="none";try{X.parentElement.removeChild(X)}catch(Y){}}var W=document.getElementById(b);if(W){W.style.display="none";try{W.parentElement.removeChild(W)}catch(Y){}}H=false};this.scaleForMobile=function(){if(window.innerHeight<A&&window.innerWidth<A){return}var W=P.getElementById(n),X=Math.max(window.innerWidth/screen.width,window.innerHeight/screen.height);if(W&&(W.style.zoom!==undefined)){W.style.display="";W.style.cssText+="zoom: "+(X<=2?X:2)+"!important;"}};this.isVisible=function(){var W=document.getElementById(n);if(!W||W.style.display==="none"){return false}else{return true}}};window.evidon.banner=new c();window.evidon.banner.createNotice()})();
