# Supplementary material for: On the Use of Carbon Cables from Plastic Solvent Combinations of Polystyrene and Toluene in Carbon Nanotube Synthesis
Source: Nanomaterials (Basel). 2021 Dec 21;12(1):9. doi: 10.3390/nano12010009 (PMC8746690; doi:10.3390/nano12010009)
Supplement: Supplementary file 1 [file nanomaterials-12-00009-s001.zip › Video S1- Video showing the iPerf testing of Ethernet speeds of CNT Ethernet cable.mp4_files/evidon-sitenotice-tag.js.download]

(function(){if(!Object.keys){Object.keys=(function(){var aK=Object.prototype.hasOwnProperty,aJ=!({toString:null}).propertyIsEnumerable("toString"),aH=["toString","toLocaleString","valueOf","hasOwnProperty","isPrototypeOf","propertyIsEnumerable","constructor"],aI=aH.length;return function(aM){if(typeof aM!=="function"&&(typeof aM!=="object"||aM===null)){throw new TypeError("Object.keys called on non-object")}var aO=[],aN,aL;for(aN in aM){if(aK.call(aM,aN)){aO.push(aN)}}if(aJ){for(aL=0;aL<aI;aL++){if(aK.call(aM,aH[aL])){aO.push(aH[aL])}}}return aO}}())}if(!Array.prototype.indexOf){Array.prototype.indexOf=(function(aK,aI,aJ){return function aH(aO,aL){if(this===null||this===undefined){throw TypeError("Array.prototype.indexOf called on null or undefined")}var aP=aK(this),aN=aP.length>>>0,aM=aJ(aL|0,aN);if(aM<0){aM=aI(0,aN+aM)}else{if(aM>=aN){return -1}}if(aO===void 0){for(;aM!==aN;++aM){if(aP[aM]===void 0&&aM in aP){return aM}}}else{if(aO!==aO){for(;aM!==aN;++aM){if(aP[aM]!==aP[aM]){return aM}}}else{for(;aM!==aN;++aM){if(aP[aM]===aO){return aM}}}}return -1}})(Object,Math.max,Math.min)}if(!Array.isArray){Array.isArray=function(aH){return Object.prototype.toString.call(aH)==="[object Array]"}}if(!Array.prototype.filter){Array.prototype.filter=function(aI,aO){if(!((typeof aI==="Function"||typeof aI==="function")&&this)){throw new TypeError()}var aL=this.length>>>0,aM=new Array(aL),aN=this,aH=0,aJ=-1;var aK;if(aO===undefined){while(++aJ!==aL){if(aJ in this){aK=aN[aJ];if(aI(aN[aJ],aJ,aN)){aM[aH++]=aK}}}}else{while(++aJ!==aL){if(aJ in this){aK=aN[aJ];if(aI.call(aO,aN[aJ],aJ,aN)){aM[aH++]=aK}}}}aM.length=aH;return aM}}if(!Object.isEmpty){Object.isEmpty=function(aI){if(!aI){return true}else{for(var aH in aI){if(aI.hasOwnProperty(aH)){return false}}return true}}}var x="//c.evidon.com",aB=x+"/sitenotice/",A=aB+window.evidon.id,a={LINK:1,BUTTON:2},G=1,E=2,F=3,ax={CCPA:1,GDPR:2},av=1,aw=2,V=1,U=2,W=3,B="_evidon_consent_cookie",C="_evidon_consent_ls_",aD="_evidon_suppress_notification_cookie",ap="//l.evidon.com/site/v3/",am="https://optoutapi.evidon.com/site/",Z="https://l3.evidon.com/site/",J="https://l3.evidon.com/dataRequest/",aG="vendorlist.js",k="evidon-banner.js",l="evidon-barrier.js",T="evidon-gdpr-overlay.js",ar="evidon-preferences-dialog.js",z={1:"evidon-cmp.js",2:"evidon-cmpv2.js"},y="https://iabmap.evidon.com/iabevidonmapping.js",s=1,Q=2,N=3,R=4,an="_evidon-overlay",Y="_evidon-l3",az=30,aE="evidonConsentGiven",q="_evh-button",af="_evh-link",al="_evh-newvendor-indicator",u="_evidon-button-text",ai="_evidon-link-text",ae="evidon-notice-link",aj=800;var ab="evidon-consent-link",ah="evidon-consent-link-text",ag="evidon-consent-link-image",n="evidon-consent-button",t="evidon-consent-button-text",r="evidon-consent-button-image";var ay=1,at=17,aA=20,ao=21,ak=22,j=26,X=6,S=7,H=23;var ad=2,p=3,ac=15,o=16;var K="{company}",D="{consentToolUrl}",au="{privacyPolicy}",I="{cookiePolicy}",L="{duration}",aF="{vendorcount}",v="{categorycsv}",w="{categorylist}",aq="{policybuttonmarker}";var d="adobe-marketing-cloud-audience-manager",c="adobe-marketing-cloud-analytics",f="adobe-experience-platform",h="adobe-marketing-cloud-target",i="adobe-video-analytics",b="adobe-marketing-cloud-media-optimizer-formerly-adlens",g="livefyre",e="adobe-marketing-cloud-campaign";var P={BANNER_SCRIPT:"fallback-banner.js",BARRIER_SCRIPT:"fallback-barrier.js",L2_SCRIPT:"fallback-gdpr-overlay.js"};var O=[3247];var m=function(){var aJ=null,aH=false,aK=false,aI=false,aN=this;function aL(){window.evidon.notice.dropPixel(o);window.evidon.notice.showOptions(null);if(aI){window.evidon.notice._updateConsentedVendors();aN.hideNewVendorIndicator()}}function aM(){if(aH||!aJ){return}var aP=document,aW=window.evidon.notice.isMobile(),aO=aP.createElement("div");aO.id=q;aO.className=n;aO.innerHTML="<style> @media print {#_evh-ric,#_evh-link { display:none !important; } } </style>";aO.tabIndex=0;aO.setAttribute("aria-label","Privacy options button");aO.setAttribute("role","button");var aZ=(aW)?aJ.mobileButtonStyle:aJ.buttonStyle;var aX=aP.createElement("a");aX.id=af;aX.style.cssText=aZ;var a0=(aW)?aJ.mobileShowIcon:aJ.showIcon;if(a0){var aT=aP.createElement("img");aT.src=aJ.buttonIcon;aT.className=r;aT.alt="AdChoices Icon";var a2="border:0;display:inline;vertical-align:middle;margin-right:10px;";var aR=window.evidon.notice._getStyleValue(aJ.buttonStyle,"height");if(aR){var aQ=parseFloat(aR);var a5=aR.replace(aQ,"");aQ=parseInt(aQ*0.6,10);a2+="height:"+aQ+a5+";"}aT.style.cssText=a2;aX.appendChild(aT)}var a1=(aW)?aJ.mobileShowText:aJ.showText;if(a1){var a3=aP.createElement("span");a3.id=u;a3.className=t;a3.style.cssText="vertical-align:middle !important;";aX.appendChild(a3)}aX.onclick=aL;aX.onkeyup=function(a7){if(a7.keyCode===13){aX.onclick()}};aX.tabIndex=0;var aY=window.evidon.notice._parseCss(aZ);var aS=aY.left===undefined?"left":"right";var a6=aY.top===undefined?"top":"bottom";var aV="display: none; position: absolute;"+aS+":-10px;"+a6+":-10px;width: 23px; height: 23px;";var aU=document.createElement("img");aU.id=al;aU.src="//c.evidon.com/sitenotice/images/evidon-change-alert.png";aU.alt="New vendors have been added to this site";aU.style.cssText=aV;aX.appendChild(aU);aO.appendChild(aX);document.body.appendChild(aO);var a4=window.evidon.notice.getTranslations();if(a4){aN.setButtonText(a4)}if(aW){aN.scaleForMobile()}aH=true}window.onbeforeprint=function(){var aO=document.getElementById(q);if(aO){aO.style.display="none"}};window.onafterprint=function(){var aO=document.getElementById(q);if(aO){aO.style.display=""}};this.scaleForMobile=function(){if(window.innerHeight<aj&&window.innerWidth<aj){return}var aO=document.getElementById(q),aP=Math.max(window.innerWidth/screen.width,window.innerHeight/screen.height);if(aO&&(aO.style.zoom!==undefined)){aO.style.cssText+="zoom: "+(aP<=2?aP:2)+"!important;"}};this.setButtonText=function(aS){if(!aS){return}var aR=window.evidon.notice;aR.dropPixel(p);var aP=window.evidon.notice.isMobile();if(aH){var aO=document.getElementById(u);var aQ=aR.isCCPA()?(aP?aS.mobileDoNotSell:aS.doNotSell):(aP?aS.mobileButtonText:aS.buttonText);if(aO){aO.innerHTML=aQ;aK=true}}};this.createButton=function(aO){if(!aO){aJ=window.evidon.notice.getButtonStyle()}else{aJ=aO}if(aJ){aM()}};this.showNewVendorIndicator=function(){var aO=document.getElementById(al);if(!aO){return}aO.style.display="";aI=true};this.hideNewVendorIndicator=function(){var aO=document.getElementById(al);if(!aO){return}aO.style.display="none";aI=false};this.iscreated=function(){return aH};this.show=function(){var aO=document.getElementById(q);if(aO){aO.style.display="block"}};this.hide=function(){var aO=document.getElementById(q);if(aO){aO.style.display="none"}}};var aa=function(){var aI=null,aH=false,aL=this;function aJ(){if(aH||!aI){return}var aO=document,aR=window.evidon.notice.isMobile(),aS=aO.createElement("a");aS.href="#";aS.className=ab;aS.tabIndex=0;var aT=aO.createElement("span");aT.id=ai;aT.className=ah;if(aR&&aI.mobileShowIcon&&aI.mobileLinkIcon){var aQ=aO.createElement("img");aQ.src=aI.mobileLinkIcon;aQ.style.cssText="vertical-align:bottom;";aQ.className=ag;aQ.alt="AdChoices Icon";aS.appendChild(aQ);aT.style.cssText="margin-left: 6px;"}else{if(!aR&&aI.showIcon&&aI.linkIcon){var aQ=aO.createElement("img");aQ.src=aI.linkIcon;aQ.className=ag;aQ.style.cssText="vertical-align:bottom;";aQ.alt="AdChoices Icon";aS.appendChild(aQ);aT.style.cssText="margin-left: 6px;"}}aS.appendChild(aT);if(aR){aS.style.cssText=aI.mobileLinkStyle}else{aS.style.cssText=aI.linkStyle}var aN=[];if(aO.getElementsByClassName!==undefined){aN=aO.getElementsByClassName(ae)}else{aN=aO.querySelectorAll("."+ae)}if(aN.length===0){console.log("Evidon -- "+ae+" not found on page, cant display the consent link.")}for(var aP=0;aP<aN.length;aP++){var aM=aS.cloneNode(true);aM.onclick=aK;aN[aP].appendChild(aM)}aH=true;var aU=window.evidon.notice.getTranslations();if(aU){aL.setLinkText(aU)}}function aK(aM){if(aM.stopPropagation){aM.stopPropagation()}window.evidon.notice.dropPixel(ac);window.evidon.notice.showOptions(null)}this.setLinkText=function(aS){if(!aH||!aS){return}var aR=window.evidon.notice;aR.dropPixel(ad);var aO=window.evidon.notice.isMobile();var aP=null,aM=document,aQ=aR.isCCPA()?(aO?aS.mobileDoNotSell:aS.doNotSell):(aO?aS.mobileLinkText:aS.linkText);if(aM.getElementsByClassName!==undefined){aP=aM.getElementsByClassName(ah)}else{aP=aM.querySelectorAll("."+ah)}if(aQ){for(var aN=0;aN<aP.length;aN++){aP[aN].innerText=aQ}}};this.createLink=function(aM){if(aM){aI=aM}else{aI=window.evidon.notice.getLinkStyle()}if(!aI){return}aJ()}};var aC=function(){this.translations={};this.country=null;this.themes=null;this.languageCode=null;this.languageRoot=null;this.companyId=window.evidon.id;this.activeTranslations=null;this.activeTranslationId=0;this.settings=null;this.domain=null;this.path=null;this.activeSettings=null,this.regulationId=0,this.regulationConsentTypeId=0,this.consentTypeId=0,this.privacyAccessTypeId=0,this.consentRequired=false,this.consentDuration=13,this.consentIsGiven=false,this.L2Enabled=false,this.gdprEnabled=false,this.dataRightsType=0,this.rightsLink="",this.closeConsentEnabled=false,this.scrollConsentEnabled=false,this.pageclickConsentEnabled=false,this.navigationConsentEnabled=false;this.activeVendorId=-1;this.activeDomain=null;this.pixelsDropped=[];this.scriptsLoaded=[];this.tagManagerEventFired=false;this.consentCallbackExecuted=false;this.closeCallbackExecuted=false;this.declineCallbackExecuted=false;this.navigationStack=[];this.blockDomainCheck=false;this.shouldSupportAmp=false;this.customerUserId=(typeof window.evidon.userid!=="undefined")?window.evidon.userid:null;this.vendorList=null;this.shouldCallCMP=true;this.optOutDetails=null;this.companydetails=[];this.cnilupdatesenabled=false,this.displaytimeout=0;this.PREFDIAG_TABS={IAB:"iab",PURPOSES:"purposes",VENDORS:"vendors",DONOTSELL:"do-not-sell",CONSENT:"prior-consent"};var aL=this;this._getAttributeValue=function(aR,aT){var aQ=aR.attributes,aU=null;for(var aS=0;aS<aQ.length;aS++){if(aQ[aS].localName==aT){aU=aQ[aS].value;break}}return aU};this._trackScrolling=function(){if(!aL.scrollConsentEnabled){return}else{var aQ=window.pageYOffset||(document.documentElement||document.body.parentNode||document.body).scrollTop;if(aQ===0||aQ>az){aL.consentGiven(true);aL.dropPixel(aA)}}};this._trackClicking=function(aQ){if(!aL.pageclickConsentEnabled){return}if(!aQ||!aQ.target){return}if(!window.evidon.banner){return}if(window.evidon.banner.isOnBanner(aQ.target)){return}if(window.evidon.gdprL2&&window.evidon.gdprL2.isOnBanner(aQ.target)){return}aL.consentGiven(true);aL.dropPixel(ao)};this._hookConsentEvents=function(){if(document.readyState=="complete"){if(aL.regulationConsentTypeId===av){setTimeout(function(){if(window.addEventListener){window.addEventListener("scroll",aL._trackScrolling,false);window.addEventListener("click",aL._trackClicking,false)}else{window.attachEvent("onscroll",aL._trackScrolling);window.attachEvent("onclick",aL._trackClicking)}},500)}}else{if(window.addEventListener){window.addEventListener("load",aL._hookConsentEvents,false)}else{window.attachEvent("onload",aL._hookConsentEvents)}}};this._detachEventTracking=function(){aL.pageclickConsentEnabled=false;aL.scrollConsentEnabled=false;try{if(window.removeEventListener!==undefined){window.removeEventListener("click",aL._trackClicking,false)}else{window.detachEvent("onclick",aL._trackClicking,false)}if(window.removeEventListener!==undefined){window.removeEventListener("scroll",aL._trackScrolling,false)}else{window.detachEvent("onscroll",aL._trackScrolling,false)}}catch(aQ){}};if(!this.isMobile()){if(window.addEventListener){window.addEventListener("resize",function(){aL.showNotice()})}else{window.attachEvent("onresize",function(){aL.showNotice()})}}this._isDomReady=function(){if(document.readyState=="loading"){console.log("dom not ready, setting event");document.addEventListener("DOMContentLoaded",function(){console.log("dom ready, triggering load");try{document.removeEventListener("DOMContentLoaded")}catch(aQ){}aL.showNotice()},false);return false}else{return true}};var aO=document.getElementById("evidon-notice");if(aO){var aP=aO.src;var aN=aP.indexOf(".com");if(aN!==-1){aP=aP.substr(0,aN+4);x=aP;aB=x+"/sitenotice/";A=aB+window.evidon.id}var aH=this._getAttributeValue(aO,"data-options");if(aH){if(aH.indexOf("block-domain-check")>-1){this.blockDomainCheck=true}if(aH.indexOf("amp-support")>-1){this.shouldSupportAmp=true}}}var aK=(window.navigator.languages&&window.navigator.languages.length>0)?window.navigator.languages[0]:(window.navigator.userLanguage||window.navigator.language);if(aK){if(aK.toLowerCase()==="nb"){aK="no"}this.activateTranslations(aK.toLowerCase())}if(!this.blockDomainCheck){this.setDomain(null,true)}if(this._isConsentGiven()&&this.activeSettings&&this.vendorList){if(!this.consentRequired){this._runNoConsentFlow()}else{if(this.regulationConsentTypeId===av){this._runOptInFlow()}else{if(this.regulationConsentTypeId===aw){this._runOptOutFlow()}}}}var aJ=window.addEventListener?"addEventListener":"attachEvent";var aI=window[aJ];var aM=aJ=="attachEvent"?"onmessage":"message";aI(aM,function(aR){var aS=aR.message?"message":"data";var aQ=aR[aS];if(aQ=="acceptclicked"){aL._closeL3()}},false)};aC.prototype._parseCss=function(aL){var aJ=aL.split(";");var aM={};for(var aH=0;aH<aJ.length;aH++){var aI=aJ[aH].split(":");if(aI.length!==2){continue}var aK=aI[0].trim();var aN=aI[1].trim();aM[aK]=aN}return aM};aC.prototype._joinCss=function(aJ){var aH=[];for(var aI in aJ){aH.push(aI+":"+aJ[aI])}return aH.join(";")+";"};aC.prototype._getStyleValue=function(aJ,aH){var aI=this._parseCss(aJ);if(aI&&aI.hasOwnProperty(aH)){return aI[aH]}return null};aC.prototype._fixurl=function(aH){if(typeof aH==="undefined"||!aH){return aH}if(aH.indexOf("http")===0){return aH}else{if(aH.indexOf("//")===0){return aH}else{return"//"+aH}}};aC.prototype._isScriptLoaded=function(aI){for(var aH=0;aH<this.scriptsLoaded.length;aH++){if(this.scriptsLoaded[aH]==aI){return true}}return false};aC.prototype._getRootDomain=function(aH){var aK=aH;var aJ=aK.split(".");if(aJ.length===2){aK=aJ[0]}else{if(aJ.length>=3){var aI=aJ[aJ.length-2];if(this._isTwoPartTLD(aI)){aK=aJ[aJ.length-3]}else{aK=aI}}}return aK};aC.prototype._isConsentRequired=function(aH){if(aH.hasOwnProperty("regulationConsentTypeId")){return(aH.regulationConsentTypeId!==0)}else{if(aH.hasOwnProperty("consentRequired")){return aH.consentRequired}else{return aH.duration>0}}};aC.prototype._loadSettings=function(aJ){this.iabEnabled=(typeof aJ.iabEnabled==="undefined")?true:aJ.iabEnabled;if(window.__cmp){this.iabVersion=1}else{if(window.__tcfapi){this.iabVersion=2}else{this.iabVersion=2}}this.consentTypeId=aJ.consentid;this.privacyAccessTypeId=aJ.accessid;this.consentRequired=this._isConsentRequired(aJ);this.consentDuration=aJ.duration;this.L2Enabled=(typeof aJ.l2enabled==="undefined")?false:aJ.l2enabled;this.gdprEnabled=(typeof aJ.gdprEnabled==="undefined")?false:aJ.gdprEnabled;this.displayDsarInFrame=(typeof aJ.displayDsarInFrame==="undefined")?false:aJ.displayDsarInFrame;this.adChoicesEnabled=(typeof aJ.adChoicesEnabled==="undefined")?true:aJ.adChoicesEnabled==1;this.closeConsentEnabled=(typeof aJ.closeConsentEnabled==="undefined")?true:aJ.closeConsentEnabled;this.regulationId=(typeof aJ.regulationId==="undefined")?(this.gdprEnabled?ax.GDPR:0):aJ.regulationId;this.regulationConsentTypeId=(typeof aJ.regulationConsentTypeId==="undefined"?av:aJ.regulationConsentTypeId);this.scrollConsentEnabled=false;this.navigationConsentEnabled=false;this.pageclickConsentEnabled=false;var aH=(typeof aJ.consentactions==="undefined")?"":aJ.consentactions;if(aH&&this.consentRequired){this.scrollConsentEnabled=(aH.indexOf("s")!==-1);this.navigationConsentEnabled=(aH.indexOf("n")!==-1);this.pageclickConsentEnabled=(aH.indexOf("p")!==-1)}var aI=(typeof aJ.consentDetailLevel==="undefined")?"cv":aJ.consentDetailLevel;this.consentDetailCategories=aI.indexOf("c")>-1;this.consentDetailVendors=aI.indexOf("v")>-1;this.privacypolicylink=this.getPrivacyPolicyLink();this.privacyPolicyEnabled=(typeof aJ.privacyPolicyEnabled==="undefined")?(this.privacypolicylink!=="#"):aJ.privacyPolicyEnabled;this.venodrDisplayEnabled=(typeof aJ.vendorDisplayEnabled==="undefined")?true:aJ.vendorDisplayEnabled;this.dnsEnabled=(typeof aJ.dnsEnabled==="undefined")?(this.isCCPA()):aJ.dnsEnabled;this.displayDnsInFrame=(typeof aJ.displayDnsInFrame==="undefined")?false:aJ.displayDnsInFrame;this.enableAcceptButton=(typeof aJ.enableAcceptButton==="undefined")?null:aJ.enableAcceptButton;this.enableDeclineButton=(typeof aJ.enableDeclineButton==="undefined")?null:aJ.enableDeclineButton;this.enableOptionsButton=(typeof aJ.enableOptionsButton==="undefined")?null:aJ.enableOptionsButton;this.cookiePolicyEnabled=(typeof aJ.cookiePolicyEnabled==="undefined")?false:aJ.cookiePolicyEnabled;this.cookiepolicylink=this.getCookiePolicyLink();this.cnilupdatesenabled=(typeof aJ.cnilupdatesenabled==="undefined")?false:aJ.cnilupdatesenabled;this.displaytimeout=(typeof aJ.displaytimeout==="undefined")?0:aJ.displaytimeout};aC.prototype._isTwoPartTLD=function(aJ){var aI=["co","com","info","web","info","gov","edu","biz","net","org"];var aH=["uk","us","fr","es","de","at","au","ae","be","br","ca","ch","cn","co","cz","dk","eg","eu","fi","gb","gr","hk","hr","hu","ie","in","jp","mx","nl","no","nz","pl","ro","ru","se"];return(aI.indexOf(aJ)!==-1||aH.indexOf(aJ)!==-1)};aC.prototype._getTLD=function(aH){var aJ=aH.split("."),aK="";if(aJ&&aJ.length>1){aK=aJ[aJ.length-1];if(aJ.length>=3){var aI=aJ[aJ.length-2];if(this._isTwoPartTLD(aI)){aK=aI+"."+aK}}}return aK};aC.prototype._createCloseIcon=function(aX,aP,aJ,aU,aV){var aK=null,aL=document;var aW=this._parseCss(aX),aI=[],aY=["stroke","stroke-width"];if(!aW.hasOwnProperty("z-index")){aW["z-index"]=100}for(var aQ in aW){if(aY.indexOf(aQ)===-1){aI.push(aQ+":"+aW[aQ])}}if(typeof aU==="undefined"){aU="#333333"}aU=aW.hasOwnProperty("stroke")?aW.stroke:aU;if(typeof aV==="undefined"){aV=2}aV=aW.hasOwnProperty("stroke-width")?aW["stroke-width"]:aV;aI.push("border:0");aI.push("padding:0");aI.push("background:transparent");if(typeof SVGRect!=="undefined"){var aR="http://www.w3.org/2000/svg";aK=aL.createElementNS(aR,"svg");aK.setAttribute("viewBox","0 0 14 12");aK.setAttribute("version","1.1");aK.setAttribute("xmlns",aR);aK.setAttribute("class",aJ);aK.setAttributeNS("http://www.w3.org/2000/xmlns/","xmlns:xlink","http://www.w3.org/1999/xlink");aK.setAttribute("style","position:absolute; top:0; left:0;");var aM=aL.createElementNS(aR,"g");aM.id="__ghostery-close-icon-svg";aM.setAttribute("stroke","none");aM.setAttribute("fill","none");aM.setAttribute("fill-rule","evenodd");aM.setAttribute("stroke-linecap","square");var aN=aL.createElementNS(aR,"g");aN.setAttribute("transform","translate(-1410.000000, -643.000000)");aN.setAttribute("stroke",aU);aN.setAttribute("stroke-width",aV);var aO=aL.createElementNS(aR,"g");aO.setAttribute("transform","translate(1411.000000, 643.000000)");var aS=aL.createElementNS(aR,"path");aS.setAttribute("d","M0.5,0.5 L11.5679722,11.5679722");aS.setAttribute("stroke",aU);var aT=aL.createElementNS(aR,"path");aT.setAttribute("d","M0.5,0.5 L11.5679722,11.5679722");aT.setAttribute("transform","translate(6.000000, 6.000000) scale(-1, 1) translate(-6.000000, -6.000000) ");aT.setAttribute("stroke",aU);aO.appendChild(aS);aO.appendChild(aT);aN.appendChild(aO);aM.appendChild(aN);aK.appendChild(aM)}else{aK=aL.createElement("img");aK.style.cssText=aX;aK.src="//c.evidon.com/pub/ric-close.png";aK.alt="close";aK.tabIndex=0}var aH=aL.createElement("button");aH.id=aP;aH.setAttribute("aria-label","close dialog");aH.style.cssText=aI.join(";");aH.appendChild(aK);aH.onmouseover=function(){this.style.border="1px solid "+aU};aH.onmouseout=function(){this.style.border=0};return aH};aC.prototype.appendScript=function(aP,aH,aJ){var aL,aO=document.createElement("script"),aN=aK();function aK(){return document.getElementsByTagName("script")[0]||document.getElementsByTagName("head")[0]}function aM(){aO.onload=aO.onreadystatechange=null;aH()}if(this._isScriptLoaded(aP)){if(aH){aH()}}else{aO.async=true;aO.src=aP;aO.charset="utf-8";if(typeof aJ==="function"){aO.onerror=aJ}if(aH){aO.onreadystatechange=function(){if(!aL&&(this.readyState=="loaded"||this.readyState=="complete")){aL=true;aM()}};aO.onload=aM}try{aN.parentElement.insertBefore(aO,aN);this.scriptsLoaded.push(aP)}catch(aI){console.log(aI)}}};aC.prototype._getSettings=function(){var aR=this;if(!this.domain){return null}function aJ(a3,a4){if(!a3||!a4){return false}else{return a3.substr(a3.length-a4.length)===a4}}function aL(a3){var a7=[];for(var a4 in aR.settings){a4=a4.toLowerCase();var a5=a4.split("|")[0];if(!aJ(a5,"/")){a5+="/"}var a6=a3.toLowerCase();if(!aJ(a6,"/")){a6+="/"}if(a5.indexOf(a6)===0){a7.push(a4)}}return a7}var aP=aL(this.domain),aW=aR._getRootDomain(aR.domain),a2=aR._getTLD(this.domain);var a0=aR.domain.substr(0,aR.domain.indexOf(aW))+aW+".*";aP=aP.concat(aL(a0));aP=aP.concat(aL(aW+"."+a2));aP=aP.concat(aL(aW+".*"));if(aP.length===1){aR.activeDomain=aP[0].split("|")[0];return this.settings[aP[0]]}else{if(aP.length>1){aP.sort(function(a3,a4){return(a4.length-a3.length)});var aN=aR.domain+this.path,aY=aW+"."+a2+this.path,aU=[];for(var aM=0;aM<aP.length;aM++){var aO=aP[aM];if(aO.indexOf("|")!==-1){aO=aO.substr(0,aO.indexOf("|"))}if(aO.indexOf("*")!==-1){aO=aO.replace("*",a2)}if(aN.indexOf(aO)!==-1){aU.push(aP[aM])}}if(aU.length===0){return null}else{if(aU.length===1){aR.activeDomain=aU[0].split("|")[0];return aR.settings[aU[0]]}else{var aH=aR.country.id,a1=null;var aK=[],aZ=[],aQ=0,aX=0;if(!aJ(aN,"/")){aN+="/"}if(!aJ(aY,"/")){aY+="/"}for(var aM=0;aM<aU.length;aM++){var aS=aU[aM];var aT=aS.split("|")[0];if(aT.indexOf("*")!==-1){aT=aT.replace("*",a2)}if(!aJ(aT,"/")){aT+="/"}if(aN.indexOf(aT)===0&&aT.length>=aQ){aK.push(aS);if(aQ===0){aQ=aT.length}}else{if(aY.indexOf(aT)!==-1&&aT.length>=aX){aZ.push(aS);aX=aT.length}}}if(aK.length===0&&aZ.length>=0){if(aZ.length===1){a1=aR.settings[aZ[0]];aR.activeDomain=aZ[0].split("|")[0]}else{aU=aZ}}else{if(aK.length===1){a1=aR.settings[aK[0]];aR.activeDomain=aK[0].split("|")[0]}else{if(aK.length>1){aU=aK}}}if(!a1){for(var aM=0;aM<aU.length;aM++){if(aR.settings[aU[aM]].countries.hasOwnProperty(aH)){a1=aR.settings[aU[aM]];aR.activeDomain=aU[aM].split("|")[0];break}}}if(!a1){var aI=0;for(var aM=0;aM<aU.length;aM++){var aV=aR.settings[aU[aM]];if(aV.hasOwnProperty("defaultCountry")){if(aV.defaultCountry!=0){aI=aV.defaultCountry;break}}}if(aI!==0){for(var aM=0;aM<aU.length;aM++){var aV=aR.settings[aU[aM]];if(aV.countries.hasOwnProperty(aI)){a1=aV;aR.activeDomain=aU[aM].split("|")[0]}}}}if(!a1){a1=aR.settings[aU[0]];aR.activeDomain=aU[0].split("|")[0]}return a1}}}}return null};aC.prototype._getDefaultConsentCookieData=function(aH,aO,aK){var aN=this.activeSettings,aI={},aQ={},aJ={};if(aH){aI[this.activeCountryId]=aH}else{aI[this.activeCountryId]=true}if(aO===true){var aP=this.getActiveVendors();var aM={};for(var aL=0;aL<aP.length;aL++){aM[aP[aL]]=true}aQ[this.activeCountryId]=aM}else{if(typeof aO==="object"){aQ[this.activeCountryId]=aO}}if(aK){aJ[this.activeCountryId]=aK}else{aJ[this.activeCountryId]=true}return{consent_date:new Date().toISOString(),categories:aI,vendors:aQ,cookies:aJ}};aC.prototype._getConsentCookieExpDate=function(aI){var aH=aI?new Date(aI):new Date();var aJ=(this.consentDuration>0)?this.consentDuration:12;aH.setMonth(aH.getMonth()+aJ);return aH};aC.prototype._getConsentCookieDomainPath=function(){var aI="/";var aK=this.activeSettings;var aH=aK.hasOwnProperty("includeSubdomains")?aK.includeSubdomains:0;if(aH===2){aI=this.activeDomain;if(!aI){console.error("Attempted to set a cookie without a valid settings object");return}var aJ=aI.indexOf("/");if(aJ!==-1){aI=aI.substring(aJ)}aI=window.location.pathname.substr(0,aI.length)}return aI};aC.prototype._getConsentCookieDomain=function(){var aI=this.activeSettings;var aH=aI.hasOwnProperty("includeSubdomains")?aI.includeSubdomains:0;if(aH===1){return"."+this._getRootDomain(this.domain)+"."+this._getTLD(this.domain)}return null};aC.prototype._isConsentGiven=function(){var aH=this._getConsentCookie();return(null!==aH)};aC.prototype._deleteConsentCookie=function(){var aH=this._getConsentCookieDomain();var aJ=this._getConsentCookieDomainPath();var aI=new Date(1970,1,1);this._removeLocalStorageItem(C+this.activeSettings.id);this._writeCookie(B,"",aI.toUTCString(),aJ,aH)};aC.prototype.getConsentData=function(){var aH=this._getConsentLocalStorage();if(!aH){aH=this._getConsentCookie()}if(!aH){aH={name:null,value:null}}return aH};aC.prototype._getConsentLocalStorage=function(){var aJ=C+this.activeSettings.id;var aH=this._readLocalStorage(aJ);if(aH){try{aH=JSON.parse(aH)}catch(aI){}return{name:aJ,value:aH}}else{return aH}};aC.prototype._getConsentCookie=function(){return this._getCookie(B)};aC.prototype._setConsentCookie=function(aP,aH,aQ,aM,aI){if(typeof aI==="undefined"||aI===null){aI=this.regulationConsentTypeId}if(aI===0){aI=av}var aJ=(aI===aw)?{}:this._getDefaultConsentCookieData(aH,aQ,aM);var aL=this._getConsentCookieExpDate(aP);var aO=this._getConsentCookieDomainPath();var aK=this._getConsentCookieDomain();if(aP){aJ.consent_date=aP.toISOString()}aJ.consent_type=aI;if(!aJ.hasOwnProperty("consent_date")){aJ.consent_date=new Date()}var aN=this.activeSettings.hasOwnProperty("includeSubdomains")?this.activeSettings.includeSubdomains:0;if(aN!=1){if(this._writeLocalStorage(C+this.activeSettings.id,JSON.stringify(aJ))){delete (aJ.categories);delete (aJ.vendors);delete (aJ.cookies)}}if(this._getSuppressionCookie()){this.dropSuppressionCookie(-1)}if(!this._writeCookie(B,JSON.stringify(aJ),aL.toUTCString(),aO,aK)){return false}return aJ};aC.prototype._updateConsentData=function(aP,aN){var aJ=this.getConsentData().value;var aH=(aJ&&aJ.consent_date)?new Date(aJ.consent_date):new Date();var aI=(aJ&&aJ.consent_type)?aJ.consent_type:av;var aL=this._getConsentCookieExpDate(aH);var aO=this._getConsentCookieDomainPath();var aK=this._getConsentCookieDomain();if(!aJ){aJ={}}if(!aJ.hasOwnProperty(aP)){aJ[aP]={}}aJ[aP][this.activeCountryId]=aN;if(!aJ.hasOwnProperty("consent_date")){aJ.consent_date=aH}if(!aJ.hasOwnProperty("consent_type")){aJ.consent_type=aI}var aM=this.activeSettings.hasOwnProperty("includeSubdomains")?this.activeSettings.includeSubdomains:0;if(aM!=1){if(this._writeLocalStorage(C+this.activeSettings.id,JSON.stringify(aJ))){delete (aJ.categories);delete (aJ.vendors);delete (aJ.cookies)}}this._writeCookie(B,JSON.stringify(aJ),aL.toUTCString(),aO,aK)};aC.prototype._updateConsentedCategories=function(aH){if(this.consentDetailCategories){this._updateConsentData("categories",aH)}};aC.prototype._updateConsentedCookies=function(aH){this._updateConsentData("cookies",aH)};aC.prototype._updateConsentedVendors=function(aL){var aJ=this.getConsentData().value;if(!aJ.hasOwnProperty("vendors")){aJ.vendors={}}var aH=aJ.vendors[this.activeCountryId];if(!aL){var aI=this.getActiveVendors();aL=this._getNewVendors(aI,aH)}var aM={};if(Array.isArray(aH)){for(var aK=0;aK<aH.length;aK++){aM[aH[aK]]=true}}else{if(typeof aH==="object"){for(var aN in aH){aM[aN]=aH[aN]}}}if(Array.isArray(aL)){for(var aK=0;aK<aL.length;aK++){aM[aL[aK]]=true}}else{if(typeof aL==="object"){for(var aN in aL){aM[aN]=aL[aN]}}}this._updateConsentData("vendors",aM)};aC.prototype._getSuppressionCookie=function(){return this._getCookie(aD)};aC.prototype._createListFromItem=function(aI){var aK=[];try{for(var aJ in aI){if(aI[aJ]===true){aK.push(aJ.toLowerCase())}}}catch(aH){}return aK.join()};aC.prototype._runAdobeOptIn=function(aI,aL){if(window.adobe&&window.adobe.optIn){if(aI&&aI.hasOwnProperty("all")){adobe.optIn.approveAll()}else{var aH=[],aJ=[];for(var aK in aL){switch(aK){case b:if(aL[aK]===true){aH.push(adobe.OptInCategories.ADCLOUD)}else{aJ.push(adobe.OptInCategories.ADCLOUD)}break;case c:if(aL[aK]===true){aH.push(adobe.OptInCategories.ANALYTICS)}else{aJ.push(adobe.OptInCategories.ANALYTICS)}break;case d:if(aL[aK]===true){aH.push(adobe.OptInCategories.AAM)}else{aJ.push(adobe.OptInCategories.AAM)}break;case e:if(aL[aK]===true){aH.push(adobe.OptInCategories.CAMPAIGN)}else{aJ.push(adobe.OptInCategories.CAMPAIGN)}break;case f:if(aL[aK]===true){aH.push(adobe.OptInCategories.ECID)}else{aJ.push(adobe.OptInCategories.ECID)}break;case g:if(aL[aK]===true){aH.push(adobe.OptInCategories.LIVEFYRE)}else{aJ.push(adobe.OptInCategories.LIVEFYRE)}break;case h:if(aL[aK]===true){aH.push(adobe.OptInCategories.TARGET)}else{aJ.push(adobe.OptInCategories.TARGET)}break;case i:if(aL[aK]===true){aH.push(adobe.OptInCategories.VIDEO_ANALYTICS)}else{aJ.push(adobe.OptInCategories.VIDEO_ANALYTICS)}break}}if(aH.length>0){adobe.optIn.approve(aH)}if(aJ.length>0){adobe.optIn.deny(aJ)}}}};aC.prototype._triggerTagManagerEvent=function(aH,aU,aJ){if(this.tagManagerEventFired){return}var aT=(aU)?this._createListFromItem(aU):"";var aI=(aH)?this._createListFromItem(aH):"";try{var aK=window.dataLayer||[];aK.push({event:aE,consentCategories:aI,consentVendors:aT})}catch(aL){}if(typeof window.evidon.enableGoogleConsentSupport==="undefined"||window.evidon.enableGoogleConsentSupport){try{var aO=["google-adsense","doubleclick","doubleclick-bid-manager-formerly-invite-media","admeld","google-adwords","google-display-network","admob-google","adometry","google-ad-services","google-mobile-ads","googleima"];var aP=["google-analytics"];var aN="denied",aM="denied";if(aT=="all"){aN="granted";aM="granted"}else{if(aT){var aS=aT.split(",");for(var aR=0;aR<aP.length;aR++){if(aS.indexOf(aP[aR])!==-1){aN="granted"}}for(var aR=0;aR<aO.length;aR++){if(aS.indexOf(aO[aR])!==-1){aM="granted"}}}}if(this.companyId!=1782){window.dataLayer=window.dataLayer||[];function aQ(){dataLayer.push(arguments)}aQ("consent","update",{ad_storage:aM,analytics_storage:aN})}}catch(aL){}}try{if(window.utag){window.utag.link({event_name:aE,consent_categories:aI,consent_vendors:aT})}}catch(aL){}try{if(window.tC){tC.event[aE](this,{consent_categories:aI,consent_vendors:aT})}}catch(aL){}this.tagManagerEventFired=true};aC.prototype._getCategoriesReturnObject=function(aH){var aI={};if(typeof aH==="undefined"){aH=(this._getConsentedCategories()||{})}if(!aH){aH={}}if(aH===true||this.consentDetailCategories===false){aI={all:true}}else{aI=aH}return aI};aC.prototype._getVendorsReturnObject=function(aJ){if(typeof aJ==="undefined"){aJ=(this._getConsentedVendors()||{})}if(aJ===true){return{all:true}}else{var aK={};if(Array.isArray(aJ)){for(var aH=0;aH<aJ.length;aH++){var aI=aJ[aH];if(this.vendorList.hasOwnProperty(aI)===false){console.error("Vendor "+aI+" not found in vendorList");continue}aK[this.vendorList[aI]]=true}}else{if(typeof aJ==="object"){if(Object.isEmpty(aJ)){aK={all:true}}else{if(aJ.hasOwnProperty("all")&&aJ.all){aK=aJ}else{for(var aI in aJ){if(this.vendorList.hasOwnProperty(aI)===false){console.error("Vendor "+aI+" not found in vendorList");continue}aK[this.vendorList[aI]]=aJ[aI]}}}}else{console.error("vendors object not recognized",aJ)}}return aK}};aC.prototype._getCookiesReturnObject=function(aH){var aI={};if(typeof aH==="undefined"){aH=(this._getConsentedCookies()||{})}if(aH===true){aI={all:true}}else{if(aH&&typeof aH==="object"){if(Object.isEmpty(aH)){aH.all=true}aI=aH}}return aI};aC.prototype._runConsentCallback=function(aH,aJ,aI){this.consentIsGiven=true;if(this.consentCallbackExecuted&&!this.shouldSupportAmp){return}aH=this._getCategoriesReturnObject(aH);if(Object.isEmpty(aH)){aH.all=true}aJ=this._getVendorsReturnObject(aJ);aI=this._getCookiesReturnObject(aI);if(window.evidon&&window.evidon.priorConsentCallback){window.evidon.priorConsentCallback(aH,aJ,aI)}if(this.iabEnabled&&this.shouldCallCMP){if(this.iabVersion===1&&window.__cmp){__cmp("consentGiven");__cmp("saveConsent")}else{if(this.iabVersion===2&&window.__tcfapi){__tcfapi("consentGiven");__tcfapi("saveConsent")}}}this.consentCallbackExecuted=true;this._triggerTagManagerEvent(aH,aJ,aI);this._runAdobeOptIn(aH,aJ)};aC.prototype._runCloseCallback=function(){this.consentIsGiven=false;if(this.closeCallbackExecuted&&!this.shouldSupportAmp){return}if(window.evidon&&window.evidon.closeCallback){window.evidon.closeCallback()}if(this.iabEnabled&&this.iabVersion===1&&window.evidon.cmp){window.evidon.cmp.consentClosed()}if(this.iabEnabled&&this.iabVersion===2&&window.evidon.cmpv2){window.evidon.cmpv2.consentClosed()}this._showConsentAccess();this.closeCallbackExecuted=true};aC.prototype._runDeclineCallback=function(){if(this.declineCallbackExecuted&&!this.shouldSupportAmp){return}this.consentIsGiven=false;if(this.regulationConsentTypeId===aw){this.consentIsGiven=true;this.dropSuppressionCookie(365);this._showConsentAccess()}try{gtag("consent","update",{ad_storage:"denied",analytics_storage:"denied"})}catch(aH){}if(window.evidon&&window.evidon.consentDeclinedCallback){window.evidon.consentDeclinedCallback()}if(this.iabEnabled&&this.iabVersion===1&&window.evidon.cmp){window.evidon.cmp.consentDeclined()}if(this.iabEnabled&&this.iabVersion===2&&window.evidon.cmpv2){window.evidon.cmpv2.consentDeclined()}this.declineCallbackExecuted=true};aC.prototype._getLegacyNoticeType=function(){if(this.consentTypeId==G){if(this.privacyAccessTypeId==a.LINK){return 0}else{if(this.privacyAccessTypeId==a.BUTTON){return s}}}else{if(this.consentTypeId==E){if(this.privacyAccessTypeId==a.LINK){return R}else{if(this.privacyAccessTypeId==a.BUTTON){return Q}}}else{if(this.consentTypeId==F){return N}}}return 0};aC.prototype._closeL3=function(){var aH=document.getElementById(an);var aI=document.getElementById(Y);if(aH){aH.style.display="none";aH.style.opacity="0";setTimeout(function(){try{aH.parentElement.removeChild(aH)}catch(aJ){console.log(aJ)}},200)}if(aI){aI.style.display="none";aI.style.opacity=0;setTimeout(function(){try{aI.parentElement.removeChild(aI)}catch(aJ){console.log(aJ)}},200)}};aC.prototype._navigationConsentGiven=function(){if(!this.navigationConsentEnabled){return false}var aI=document.referrer;var aH=this.activeDomain;if(aH.substr(aH.length-1)==="/"){aH=aH.substr(0,aH.length-1)}if(aI&&aI!=document.URL&&aI.indexOf(aH)>-1){this.dropPixel(ak);return true}else{return false}};aC.prototype._setTranslationValues=function(aK,aL){for(var aJ in aK){var aH=aK[aJ];if(aH&&typeof aH==="object"){var aI=aH.id;aK[aJ]=aL[aI]}}return aK};aC.prototype._getTranslationId=function(){var aK=this.activeSettings;if(!aK){return null}if(aK.translations.hasOwnProperty(this.languageRoot)){var aL=aK.translations[this.languageRoot];var aI=0;if(aL.hasOwnProperty(this.languageCode)){aI=aL[this.languageCode]}else{if(aL.hasOwnProperty(this.languageRoot)){aI=aL[this.languageRoot]}else{if(this.languageRoot=="en"&&aL.hasOwnProperty("en-us")){aI=aL["en-us"]}else{function aH(aN){for(var aM in aN){return aM}}var aJ=aH(aL);if(aJ){aI=aL[aJ]}}}}return aI}else{return null}};aC.prototype._setActiveTranslations=function(){if(!this.languageRoot||!this.translations){return}if(!this.activeSettings){if(!this.translations.hasOwnProperty(this.languageRoot)){this.activateTranslations(this.languageCode||this.languageRoot)}}else{var aN=this.activeSettings;var aJ=(typeof window.evidon.usegranulartranslations==="undefined")?false:window.evidon.usegranulartranslations;if(aJ){this.loadTranslations()}else{if(aN.translations.hasOwnProperty(this.languageRoot)){if(this.translations.hasOwnProperty(this.languageRoot)){var aK=this._getTranslationId();this.activeTranslationId=aK;if(this.activeTranslationId){var aO=this.translations[this.languageRoot];if(aO.hasOwnProperty("items")){this.activeTranslations=this._setTranslationValues(aO[aK],aO.items);if(aO.hasOwnProperty("categories")){var aH=null;if(aO.categories.hasOwnProperty(this.categorySetId)){aH=aO.categories[this.categorySetId]}else{aH=aO.categories["0"]}var aI=this.activeTranslations.languageCode;if(aH.hasOwnProperty(aI)){this.activeTranslations.categories=aH[aI]}else{var aM=Object.keys(aH);var aL=aM[0];this.activeTranslations.categories=aH[aL]}}}else{this.activeTranslations=aO[aK]}}}else{this.activateTranslations(this.languageCode||this.languageRoot)}}else{this.activateTranslations(aN.defaultTranslation.code)}}}};aC.prototype._shouldShowConsentUI=function(){var aH=this._isConsentGiven();var aI=this._getSuppressionCookie();if(this.consentTypeId===G){return false}else{if(aI){return false}else{if(!this.consentRequired&&!aH){return true}else{return !aH}}}};aC.prototype._showConsentUI=function(){var aH=this._getSuppressionCookie();if(this.consentTypeId===G||aH){return}else{if(this.consentTypeId===E){if(O.indexOf(this.companyId)>-1){this.appendScript(aB+P.BANNER_SCRIPT)}else{this.appendScript(aB+k)}if(this.activeTranslations&&window.evidon.banner){if(!document.getElementById("_evidon_banner")){window.evidon.banner.createNotice()}else{window.evidon.banner.setTextValues(this.activeTranslations)}}}else{if(this.consentTypeId===F){if(O.indexOf(this.companyId)>-1){this.appendScript(aB+P.BARRIER_SCRIPT)}else{this.appendScript(aB+l)}if(this.activeTranslations&&window.evidon.barrier){if(!document.getElementById("_evidon-barrier-wrapper")){window.evidon.barrier.createBarrierNotice()}else{window.evidon.barrier.setTextValues(this.activeTranslations)}}}}}};aC.prototype._showConsentAccess=function(){var aI="",aH=this;if(this.privacyAccessTypeId===a.LINK){aI=this.getLinkStyle();if(aI&&window.evidon.link){window.evidon.link.createLink(aI);if(this.activeTranslations){window.evidon.link.setLinkText(this.activeTranslations)}}}else{setTimeout(function(){var aJ=((typeof window.evidon.banner!=="undefined"&&window.evidon.banner.isVisible())||(typeof window.evidon.barrier!=="undefined"&&window.evidon.barrier.isVisible()));if(!aJ){aI=aH.getButtonStyle();if(aI&&window.evidon.button){window.evidon.button.createButton(aI);if(aH.activeTranslations){window.evidon.button.setButtonText(aH.activeTranslations)}aH.checkConsentedVendors();window.evidon.button.show()}}else{window.evidon.button.hide()}},500)}};aC.prototype._runNoConsentFlow=function(){if(this.consentRequired){return}this._runConsentCallback();if(!this._isConsentGiven()){this._showConsentUI()}this._showConsentAccess()};aC.prototype._runOptInFlow=function(){var aH=this._getSuppressionCookie();if(!aH){if(this._isConsentGiven()){this._runConsentCallback()}else{if(this.consentTypeId===E){this._hookConsentEvents()}this._showConsentUI()}}this._showConsentAccess()};aC.prototype._runOptOutFlow=function(){var aI=this._getSuppressionCookie();if(this._isConsentGiven()){if(this.consentDetailCategories){var aH=this._getConsentedCategories();if(aH&&!aH.hasOwnProperty("all")){this._runConsentCallback(aH,null,null)}}else{if(this.consentDetailVendors){var aJ=this._getConsentedVendors();if(aJ){this._runConsentCallback(null,aJ,null)}}}}else{this._runConsentCallback();if(!aI){this._showConsentUI()}}this._showConsentAccess()};aC.prototype._getActiveCountryObject=function(){if(this.country&&this.activeSettings){var aH=this.country.id;if(this.activeStateId&&this.activeSettings.hasOwnProperty("states")&&this.activeSettings.states.hasOwnProperty(this.activeStateId)){return this.activeSettings.states[this.activeStateId]}else{if(this.activeSettings.countries.hasOwnProperty(aH)){this.activeCountryId=aH;return this.activeSettings.countries[aH]}else{this.activeCountryId=this.activeSettings.defaultCountry;return this.activeSettings.countries[this.activeSettings.defaultCountry]}}}return null};aC.prototype.dropPixel=function(aH,aK){var aJ=window.evidon.id;var aM=this.activeSettings.id;var aI=this.activeCountryId;var aO=ap;if(aO.substr(aO.length-1)!=="/"){aO+="/"}aO+=aJ+"/"+aM+"/"+aI+"/"+aH+"/"+this.consentTypeId+"/"+this.privacyAccessTypeId;if(this.activeTranslationId!=0){aO+="/"+this.activeTranslationId}if(this.pixelsDropped.indexOf(aO)===-1||aK){this.pixelsDropped.push(aO);var aN=[];aN.push("consent="+((this.consentIsGiven)?"1":"0"));if(this.customerUserId){aN.push("u="+encodeURI(this.customerUserId))}if(typeof this.regulationId!=="undefined"&&this.regulationId!==null){aN.push("regulationid="+this.regulationId)}if(typeof this.regulationConsentTypeId!=="undefined"&&this.regulationConsentTypeId!==null){aN.push("regulationconsenttypeid="+this.regulationConsentTypeId)}aO+="?"+aN.join("&");var aL=new Image(0,0);aL.style.display="none";aL.src=aO}};aC.prototype.consentGiven=function(aI,aH,aM,aL,aJ){var aK=false;if(typeof aJ==="undefined"||aJ===null){aJ=av}if(!this._isConsentGiven()&&!this.shouldSupportAmp){aK=this._setConsentCookie(null,aH,aM,aL,aJ)}else{aK=this._isConsentGiven()}this._runConsentCallback(aH,aM,aL);this._detachEventTracking();if(!this.shouldSupportAmp){if(window.evidon.banner){window.evidon.banner.destroyNotice()}if(window.evidon.barrier){window.evidon.barrier.destroyNotice()}}if(aK){if(typeof aI==="undefined"||aI===false){this.dropPixel(j)}this.navigationStack=[];this.showNotice()}else{if(this.shouldSupportAmp){}else{console.error("Unable to set ConsentCookie")}}};aC.prototype.consentChanged=function(aH,aJ,aI){if(window.evidon.consentChangedCallback!==undefined){window.evidon.consentChangedCallback(aH,aJ,aI)}this.tagManagerEventFired=false;aJ=this._getVendorsReturnObject(aJ);aI=this._getCookiesReturnObject(aI);this._triggerTagManagerEvent(aH,aJ,aI);this._runAdobeOptIn(aH,aJ)};aC.prototype.closeGiven=function(){this._runCloseCallback();this._detachEventTracking();if(!this.shouldSupportAmp){if(window.evidon.banner){window.evidon.banner.destroyNotice()}if(window.evidon.barrier){window.evidon.barrier.destroyNotice()}}};aC.prototype.declineGiven=function(){this._runDeclineCallback();this._detachEventTracking();if(!this.shouldSupportAmp){if(window.evidon.banner){window.evidon.banner.destroyNotice()}if(window.evidon.barrier){window.evidon.barrier.destroyNotice()}}this._showConsentAccess()};aC.prototype.getConsentUrl=function(){var aH=window.evidon.id;var aK=this.activeSettings.id;var aI=this.activeCountryId;var aJ=this.languageCode;return Z+aH+"/"+aK+"/"+aI+"?lang="+aJ};aC.prototype.getDataRequestUrl=function(aK){var aH=window.evidon.id;var aL=this.activeSettings.id;var aI=this.activeCountryId;var aM=this.regulationId;var aJ=aK?"embed=1":"";return J+aH+"/"+aL+"/"+aI+"/"+aM+"?"+aJ};aC.prototype.getDoNotSellRequestUrl=function(aK){var aH=window.evidon.id;var aL=this.activeSettings.id;var aI=this.activeCountryId;var aM=this.regulationId;var aJ=aK?"embed=1":"";return J+aH+"/"+aL+"/"+aI+"/"+aM+"?doNotSell=1&"+aJ};aC.prototype.getPrivacyPolicyLink=function(){if(!this.activeCountryId){return"#"}var aI=this.activeSettings;var aH=this._getActiveCountryObject();if(aH&&aI.privacyLinks&&aI.privacyLinks.hasOwnProperty(aH.privacyLinkId)){return this._fixurl(this.activeSettings.privacyLinks[aH.privacyLinkId])}return"#"};aC.prototype.getCookiePolicyLink=function(){if(!this.activeCountryId){return"#"}var aI=this.activeSettings;var aH=this._getActiveCountryObject();if(aH&&aI.cookieLinks&&aI.cookieLinks.hasOwnProperty(aH.cookieLinkId)){return this._fixurl(this.activeSettings.cookieLinks[aH.cookieLinkId])}return"#"};aC.prototype.showPreferencesDialog=function(aI,aJ){var aH=this;if(!window.evidon.preferencesDialog){this.appendScript(aB+ar,function(){aH.showPreferencesDialog(aI,aJ)});window.evidon.events.subscribe("l2closed",function(){aH._showConsentAccess()},1)}else{if(window.evidon.preferencesDialog.isDisplayed&&window.evidon.preferencesDialog.isDisplayed()){return}if(aI===undefined){if(this.isCCPA()&&!this._isConsentGiven()&&this.dnsRightsType!==0){if(this.dnsEnabled){aI=this.PREFDIAG_TABS.DONOTSELL}}if(this.iabEnabled&&this.iabVersion===2&&window.evidon.cmpv2){window.evidon.cmpv2.consentUIShown()}}if(aI){window.evidon.preferencesDialog.TAB_ID=aI}if(aJ){window.evidon.preferencesDialog.TAB_SECONDARY_ID=aJ}window.evidon.preferencesDialog.init();this.dropPixel(S);if(typeof window.evidon.banner!=="undefined"&&window.evidon.banner){window.evidon.banner.hideForOptions()}if(typeof window.evidon.barrier!=="undefined"&&window.evidon.barrier){window.evidon.barrier.hideForOptions()}}};aC.prototype.showOptionPanel=function(aI){var aH=this;if(!window.evidon.gdprL2){if(O.indexOf(this.companyId)>-1){this.appendScript(aB+P.L2_SCRIPT,function(){aH.showOptionPanel(aI)})}else{this.appendScript(aB+T,function(){aH.showOptionPanel(aI)})}this.dropPixel(S)}else{window.evidon.gdprL2.showOverlay(aI)}};aC.prototype.showOptions=function(aH,aI,aJ){if(this.L2Enabled){if(this.getPreferencesDialogV2Enabled()){this.showPreferencesDialog(aI,aJ)}else{this.showOptionPanel(aH)}}else{this.showConsentTool(aH)}};aC.prototype.showConsentTool=function(aM){var aJ=(this.activeSettings.consentDisplayType===undefined)?1:(this.activeSettings.consentDisplayType||1);var aN=(aJ==V||(aJ==W&&window.location.protocol.indexOf("https")===-1));if(aN){var aH=document.createElement("div");aH.style.cssText="background-color: #000000; opacity:.7; position:fixed;top:0;left:0;bottom:0;right:0; z-index:2147483640;";aH.id=an;document.body.appendChild(aH);var aK=document.createElement("div");aK.id=Y;if(this.isMobile()){aK.style.cssText="position:absolute; top:0;left:0; bottom:0; right:0;;z-index:2147483647; padding: 28px 0 0 0;overflow:auto;-webkit-overflow-scrolling:touch;overflow-y:scroll;"}else{aK.style.cssText="position:fixed; top: 10%;left:20%; width:60%;height:80%;z-index:2147483647; padding: 28px 0 0 0;"}var aI=document.createElement("button");aI.style.cssText="position:absolute; top:4px;right:8px;color:white; background:transparent;font-size:12px;border:0; psdding:4px;cursor:pointer;padding:0;";aI.innerHTML=this.activeTranslations.gdprl2Close+"&nbsp; &#x2716;";aI.onclick=this._closeL3;aK.appendChild(aI);var aL=document.createElement("iframe");aL.id="_evidon-consent-frame";aL.scrolling="yes";aL.seamless="seamless";aL.frameBorder="0";aL.src=this.getConsentUrl();aL.style.cssText="width:100%; height:100%;";aL.onload=function(){document.getElementById(Y).style.position="fixed"};aK.appendChild(aL);document.body.appendChild(aK)}else{window.open(this.getConsentUrl(),"L3")}this.dropPixel(X)};aC.prototype.isMobile=function(){var aH=navigator.userAgent;return(/ip(hone|od)|(android).+mobile|opera m(ob|in)i/i).test(aH)||(/Android/).test(aH)||(/iPhone/).test(aH)||(/iPad/).test(aH)};aC.prototype.showNotice=function(){if(!this.settings){if(window.evidon.settings!==undefined&&window.evidon.settings){this.settings=window.evidon.settings}else{return}}if(!this.country){if(window.evidon.location){this.country=window.evidon.location}}if(!this.country){return}this.activeSettings=this._getSettings();if(!this.activeSettings){return}this.activeCountryId=this.country.id;this.activeStateId=(this.country.hasOwnProperty("stateId"))?this.country.stateId:null;var aJ=this._getActiveCountryObject();if(!aJ){console.log("No consent settings found for the country: "+this.activeCountryId);return}if(!this._isDomReady()){return}if(!this.themes){this.themes=(window.evidon.themes||null)}if(!this.themes){return}if(!this.vendorList){if(this.activeSettings.vendorLinks){this.vendorList=this.activeSettings.vendorLinks}else{this.getVendorList();return}}if(aJ.hasOwnProperty("consentTemplate")&&window.evidon.consentTemplates){var aH=aJ.consentTemplate;var aI=window.evidon.consentTemplates[aH];this._loadSettings(aI)}else{this._loadSettings(aJ)}this.dataRightsType=aJ.dataRightsType===undefined?0:aJ.dataRightsType;var aM=(aJ.rightslinkId===undefined)?0:aJ.rightslinkId;if(aM===0){this.rightsLink=""}else{if(this.activeSettings.hasOwnProperty("rightsLinks")){if(this.activeSettings.rightsLinks.hasOwnProperty(aM)){this.rightsLink=this._fixurl(this.activeSettings.rightsLinks[aM])}else{this.rightsLink=""}}else{this.rightsLink=""}}this.dnsRightsType=(aJ.hasOwnProperty("dnsRightsType"))?aJ.dnsRightsType:1;if(this.dnsRightsType==0){var aK=(aJ.dnslinkId===undefined)?0:aJ.dnslinkId;if(aK===0){this.dnsLink=""}else{if(this.activeSettings.hasOwnProperty("dnsLinks")){if(this.activeSettings.dnsLinks.hasOwnProperty(aK)){this.dnsLink=this._fixurl(this.activeSettings.dnsLinks[aK])}else{this.dnsLink=""}}else{this.dnsLink=""}}}else{this.dnsLink=""}var aL=(aJ.pubvendorsLinkId===undefined)?0:aJ.pubvendorsLinkId;if(aL===0){this.pubvendorsLink=null}else{this.pubvendorsLink=this.activeSettings.pubvendorsLinks[aL]}this.activeVendorId=aJ.vendor;this.categorySetId=(aJ.hasOwnProperty("categorySetId")&&aJ.categorySetId!=0)?aJ.categorySetId:0;this._setActiveTranslations();if(!this._isConsentGiven()&&this._navigationConsentGiven()){this.consentGiven(true)}if(!this.consentRequired){this._runNoConsentFlow()}else{if(this.regulationConsentTypeId===av){this._runOptInFlow()}else{if(this.regulationConsentTypeId===aw){this._runOptOutFlow()}}}this.dropPixel(ay);if(this.iabEnabled){if(this.iabVersion===1){this.appendScript(y)}else{if(this.iabVersion===2){this.appendScript("https://iabmap.evidon.com/tcfv2/iabevidonmapping.js");this.appendScript("https://c.evidon.com/iab/vendor-list-script.json")}}this.appendScript(aB+z[this.iabVersion]);var aN=this._getSuppressionCookie();switch(this.iabVersion){case 1:if(window.__cmp){window.__cmp("setSuppression",aN!==null)}else{console.error("unable to find __cmp stub")}break;case 2:if(window.__tcfapi){window.__tcfapi("setSuppression",aN!==null)}else{console.error("unable to find __tcfapi stub")}break}}window.evidon.events._fireEvent("loaded",null)};aC.prototype.checkConsentedVendors=function(){var aI=this.getActiveVendors();var aH=this._getConsentedVendors();if(aH&&aH.hasOwnProperty("all")){if(aH.all){return}}var aJ=this._getNewVendors(aI,aH);if(aJ.length>0&&typeof this.newVendorCallback==="function"){this.newVendorCallback(aJ)}};aC.prototype.getActiveVendors=function(){if(!this.activeSettings||!this.activeSettings.hasOwnProperty("vendors")){return}var aH=this.activeVendorId;if(aH===-1||!this.activeSettings.vendors.hasOwnProperty(aH)){return null}return this.activeSettings.vendors[aH]};aC.prototype._getConsentedCategories=function(){return this._getConsentDataSpecific("categories")};aC.prototype._getConsentedCookies=function(){return this._getConsentDataSpecific("cookies")};aC.prototype._getConsentedVendors=function(){return this._getConsentDataSpecific("vendors")};aC.prototype._getConsentDataSpecific=function(aI){var aH=this._getConsentDataFromLocalStorage(aI);if(!aH){aH=this._getConsentDataFromCookie(aI)}if(!aH&&this.regulationConsentTypeId===aw&&!this.isOptedOut()){aH={all:true}}return aH};aC.prototype._getConsentDataFromLocalStorage=function(aI){var aH=this._readLocalStorage(C+this.activeSettings.id);if(!aH){return null}aH=JSON.parse(aH);if(aH.hasOwnProperty(aI)&&aH[aI].hasOwnProperty(this.activeCountryId)){return aH[aI][this.activeCountryId]}return null};aC.prototype._getConsentDataFromCookie=function(aL){var aH=this._getConsentCookie();if(!aH||!aH.value){return null}var aK=aH.value;if(typeof aK==="string"){var aI=new Date(unescape(aK));aK=this._setConsentCookie(aI)}else{if(typeof aK==="object"){var aM=this.activeSettings.hasOwnProperty("includeSubdomains")?this.activeSettings.includeSubdomains:0;if(aK.hasOwnProperty(aL)&&aM!=1){var aJ=(aK.hasOwnProperty("consent_type"))?aK.consent_type:av;this._setConsentCookie(new Date(aK.consent_date),null,null,null,aJ)}}}if(aK.hasOwnProperty(aL)&&aK[aL].hasOwnProperty(this.activeCountryId)){return aK[aL][this.activeCountryId]}return null};aC.prototype._getNewVendors=function(aJ,aH){if(!aJ||!aH){return[]}var aI=[];if(Array.isArray(aH)){aI=aH}else{for(var aM in aH){aI.push(parseInt(aM))}}var aL=[];for(var aK=0;aK<aJ.length;aK++){var aM=aJ[aK];if(aI.indexOf(aM)===-1){aL.push(aM)}}return aL};aC.prototype.setLocation=function(aH){this.country=aH;if(!this.langaugeRoot){this.activateTranslations(aH.defaultLanguage)}this.showNotice()};aC.prototype.setThemes=function(aH){this.themes=aH;this.showNotice()};aC.prototype.getVendorList=function(){this.appendScript(aB+aG)};aC.prototype.setVendorList=function(aH){this.vendorList=aH;this.showNotice()};aC.prototype.activateTranslations=function(aH){if(aH===undefined||!aH){return}this.languageCode=aH;this.languageRoot=aH;var aJ=this.languageCode.indexOf("-");if(aJ!==-1){this.languageRoot=this.languageCode.substr(0,aJ)}if(this.languageRoot==="nb"){this.languageRoot="no"}if(this.translations.hasOwnProperty(this.languageRoot)){this._setActiveTranslations();this.showNotice()}else{var aI=(typeof window.evidon.usegranulartranslations==="undefined")?false:window.evidon.usegranulartranslations;if(!aI){var aK=A+"/translations/"+this.languageRoot+".js";this.appendScript(aK);this.activeTranslations=null}else{this.loadTranslations()}}};aC.prototype.loadTranslations=function(){if(!this.activeTranslationId){this.activeTranslationId=this._getTranslationId()}if(!this.activeTranslationId){return}var aI=A+"/translations/"+this.languageRoot+"-"+this.activeTranslationId+".js",aH=this;this.appendScript(aI,function(){var aN=aH.translations[aH.languageRoot];if(aN.hasOwnProperty("items")){aH.activeTranslations=aH._setTranslationValues(aN[aH.activeTranslationId],aN.items);if(aN.hasOwnProperty("categories")){var aJ=null;if(aN.categories.hasOwnProperty(aH.categorySetId)){aJ=aN.categories[aH.categorySetId]}else{aJ=aN.categories["0"]}var aK=aH.activeTranslations.languageCode;if(aJ.hasOwnProperty(aK)){aH.activeTranslations.categories=aJ[aK]}else{var aM=Object.keys(aJ);var aL=aM[0];aH.activeTranslations.categories=aJ[aL]}}}else{aH.activeTranslations=aN[aH.activeTranslationId]}},function(){console.log("Unable to load the granular translation file: "+aI);window.evidon.usegranulartranslations=false;aH.activateTranslations(aH.languageCode)})};aC.prototype.setDomain=function(aH,aL){if(!aH){this.domain=window.location.hostname.toLowerCase();this.path=window.location.pathname.toLowerCase();var aI=this.path.lastIndexOf("/");if(aI>-1){var aJ=this.path.indexOf(".",aI);if(aJ>-1){this.path=this.path.substr(0,aI)}}}else{aH=aH.toLowerCase();var aJ=aH.indexOf("://");if(aJ!==-1){aH=aH.substr(aJ+3)}aJ=aH.indexOf("/");if(aJ===-1){this.domain=aH;this.path="/"}else{this.domain=aH.substr(0,aJ);aH=aH.substr(aJ);aJ=aH.indexOf("?");if(aJ!==-1){aH=aH.substr(0,aJ)}this.path=aH}}if(aL===undefined||!aL){var aK=this._getRootDomain(this.domain);aK=aK.replace(".","");var aM=(window.evidon.test!==undefined)?window.evidon.test:false;var aN=A+"/"+aK+((aM)?"/test":"")+"/settings.js";this.appendScript(aN)}this.showNotice()};aC.prototype.addTranslation=function(aH,aI){this.translations[aH]=aI;this.showNotice()};aC.prototype.loadSettings=function(aH){this.settings=aH;this.showNotice()};aC.prototype.getBannerStyle=function(){if(this.consentTypeId!==E){return null}if(!this.themes){this.themes=window.evidon.themes}if(!this.themes){return null}if(this.themes.hasOwnProperty(this.activeSettings.themeId)){return this.themes[this.activeSettings.themeId].banner}else{return null}};aC.prototype.getConsentTypeStyle=function(){var aH=this.getBarrierStyle();if(!aH){aH=this.getBannerStyle()}return aH};aC.prototype.getBarrierStyle=function(){if(this.consentTypeId!==F){return null}if(!this.themes){this.themes=window.evidon.themes}if(!this.themes){return null}if(this.themes.hasOwnProperty(this.activeSettings.themeId)){return this.themes[this.activeSettings.themeId].barrier}else{return null}};aC.prototype.getButtonStyle=function(){if(this.privacyAccessTypeId!==a.BUTTON){return null}if(!this.themes){this.themes=window.evidon.themes}if(!this.themes){return null}if(this.themes.hasOwnProperty(this.activeSettings.themeId)){return this.themes[this.activeSettings.themeId].button}else{return null}};aC.prototype.getLinkStyle=function(){if(this.privacyAccessTypeId!==a.LINK){return null}if(!this.themes){this.themes=window.evidon.themes}if(!this.themes){return null}if(this.themes.hasOwnProperty(this.activeSettings.themeId)){return this.themes[this.activeSettings.themeId].link}else{return null}};aC.prototype.getL2Style=function(){if(!this.L2Enabled){return}if(!this.themes){this.themes=window.evidon.themes}if(!this.themes){return null}if(this.themes.hasOwnProperty(this.activeSettings.themeId)){return this.themes[this.activeSettings.themeId].l2}else{return null}};aC.prototype.getPreferencesDialogV2Enabled=function(){var aH=this.getL2Style();if(!aH){return false}return this.isMobile()?aH.mobileEnablePreferencesDialogV2:aH.enablePreferencesDialogV2};aC.prototype.isGDPR=function(){return this.gdprEnabled||this.regulationId===ax.GDPR};aC.prototype.isCCPA=function(){return this.regulationId===ax.CCPA};aC.prototype.isOptedOut=function(){var aH=this._getConsentCookie();if(!aH||!aH.value){return false}if(!aH.value.hasOwnProperty("consent_type")){return false}return(aH.value.consent_type===aw)};aC.prototype.getTranslations=function(){return this.activeTranslations};aC.prototype.formatTranslation=function(a8){var a3=new RegExp(K,"g"),a1=new RegExp(D,"g"),a6=new RegExp(au,"g"),a2=new RegExp(I,"g"),a4=new RegExp(L,"gi"),a7=new RegExp(aF,"gi"),aZ=new RegExp(v,"gi"),a0=new RegExp(w,"gi"),a5=new RegExp(aq,"gi"),aP=this.getConsentUrl(),aY=this.getPrivacyPolicyLink(),aQ=this.getCookiePolicyLink(),aR=this.activeSettings.division||"",aS=this.consentDuration,aU=window.evidon.notice.isMobile();if(a8){var a9=this.getActiveVendors();if(a9===null){a9=[]}if(this.activeTranslations.hasOwnProperty("categories")){var aI={};for(var aV in this.activeTranslations.categories){var aJ=this.activeTranslations.categories[aV];if(typeof aJ==="object"&&aJ.hasOwnProperty("vendors")){var aO=aJ.vendors;for(var aT=0;aT<a9.length;aT++){if(aO.indexOf(a9[aT])!==-1){aI[aV]=aJ.text;break}}}else{aI[aV]=aJ}}if(a8.indexOf(v)>-1){var aM=[];for(var aV in aI){var aL='<a class="evidon-category-link" href="#" onclick="window.evidon.notice.showPreferencesDialog(\''+this.PREFDIAG_TABS.CONSENT+"', '"+aV+"'); return false;\">"+aI[aV]+"</a>";aM.push(aL)}var aK=aM.join(", ");a8=a8.replace(aZ,aK)}else{if(a8.indexOf(w)>-1){var aN="";for(var aV in aI){aN+="<li>"+aI[aV]+"</li>"}a8=a8.replace(a0,aN)}}}a8=a8.replace(a3,aR).replace(a1,aP).replace(a6,aY).replace(a2,aQ);a8=a8.replace(a4,"<b>"+aS+"</b>").replace(a7,"<b>"+a9.length+"</b>");if(a8.indexOf(aq)>-1){var aX=(((aU)?this.activeTranslations.mobilepolicyButtonText:this.activeTranslations.policyButtonText)||null);var aW=(aQ&&aQ!=="#")?aQ:(aY&&aY!=="#")?aY:null;if(aX&&aW){var aH='<br /><br /><a href="'+aW+'" target="_blank" class="evidon-policybutton">'+aX+"</a>";a8=a8.replace(a5,aH)}else{a8=a8.replace(a5,"")}}}return a8};aC.prototype.dropSuppressionCookie=function(aL,aN){var aH={date:new Date()};var aK=null;if(typeof aL!=="undefined"&&aL>0){var aJ=new Date();aJ.setDate(aJ.getDate()+aL);aK=aJ.toUTCString();var aM=this._getConsentCookieDomainPath();var aI=this._getConsentCookieDomain();this._writeCookie(aD,JSON.stringify(aH),aK,aM,aI)}else{var aM=this._getConsentCookieDomainPath();var aI=this._getConsentCookieDomain();this._delete_cookie(aD,aM,aI)}return aH};aC.prototype._delete_cookie=function(aI,aJ,aH){if(this._getCookie(aI)){document.cookie=aI+"="+((aJ)?";path="+aJ:"")+((aH)?";domain="+aH:"")+";expires=Thu, 01 Jan 1970 00:00:01 GMT"}};aC.prototype._getCookie=function(aK){var aI=this._readCookies();for(var aJ=0;aJ<aI.length;aJ++){var aH=aI[aJ];if(aH.name===aK){return aH}}return null};aC.prototype._readCookies=function(){var aI="";if(window.evidon.uriEncodeCookie){var aK=decodeURI(document.cookie);aI=aK.split(";")}else{aI=document.cookie.split(";")}var aJ=[];for(var aM=0;aM<aI.length;aM++){var aO=aI[aM];var aN=aO.slice(0,aO.indexOf("=")).replace(/^\s+|\s+$/g,"");var aP=aO.slice(aO.indexOf("=")+1);var aH={name:aN};try{aH.value=JSON.parse(aP)}catch(aL){aH.value=aP}aJ.push(aH)}return aJ};aC.prototype._writeCookie=function(aL,aN,aK,aM,aJ){if(window.evidon.uriEncodeCookie){aN=encodeURI(aN)}var aI=[aL+"="+aN];if(typeof aK==="string"){aI.push("expires="+aK)}aI.push("path="+aM);aI.push("SameSite=Lax");if(typeof aJ==="string"){aI.push("domain="+aJ)}var aH=aI.join("; ");document.cookie=aH;return(document.cookie.indexOf(aL)>-1)};aC.prototype._readLocalStorage=function(aI){try{if(!window.localStorage){return false}}catch(aH){return false}return window.localStorage.getItem(aI)};aC.prototype._writeLocalStorage=function(aI,aJ){try{if(!window.localStorage){return false}}catch(aH){return false}window.localStorage.setItem(aI,aJ);return window.localStorage.getItem(aI)!==null};aC.prototype._removeLocalStorageItem=function(aH){if(!window.localStorage){return}window.localStorage.removeItem(aH)};aC.prototype.withdrawConsent=function(){this._deleteConsentCookie();this.consentIsGiven=false;this.dropPixel(H);if(window.evidon.consentWithdrawnCallback){window.evidon.consentWithdrawnCallback()}};aC.prototype.newVendorCallback=function(aH){if(window.evidon.button){window.evidon.button.showNewVendorIndicator()}if(window.evidon.cmp&&window.evidon.cmp.consentString){window.evidon.cmp.newVendorCallback(aH)}if(window.evidon.cmpv2&&window.evidon.cmpv2.consentString){window.evidon.cmpv2.newVendorCallback(aH)}};aC.prototype._pullOptOutDetails=function(aI){var aJ=window.evidon.id,aL=this.activeSettings.id,aH=this.activeCountryId,aK=this;var aM=am;if(aM.substr(aM.length-1)!=="/"){aM+="/"}aM+="vendor/"+aJ+"/"+aL+"/"+aH;if(this.categorySetId&&this.categorySetId!==0){aM+="/"+this.categorySetId}aM+="?lang="+this.languageCode;var aN=new XMLHttpRequest();aN.onerror=function(){Toast.show(TOAST_ERROR,getTranslation(aK.isMobile()?"mobilesnL2L3FetchVendorsError":"snL2L3FetchVendorsError"),7)};aN.onreadystatechange=function(){if(aN.readyState!==4){return}if(aN.status===200){var aS=JSON.parse(aN.responseText);aK.optOutDetails={};aK.optOutDetails.categories={};aK.optOutDetails.cookies={};var aT=(aS.hasOwnProperty("thirdparty"))?aS.thirdparty:[];for(var aR=0;aR<aT.length;aR++){var aU=aT[aR];var aO=(aU.hasOwnProperty("CategoryBucketId"))?aU.CategoryBucketId.toLowerCase():aU.CategoryBucket.toLowerCase();if(!aK.optOutDetails.categories.hasOwnProperty(aO)){aK.optOutDetails.categories[aO]={id:aO,name:aU.CategoryBucket,description:aU.CategoryDescription,required:aU.CategoryRequired,vendors:[]}}aK.optOutDetails.categories[aO].vendors.push(aU)}var aQ=(aS.hasOwnProperty("firstparty"))?aS.firstparty:[];for(var aR=0;aR<aQ.length;aR++){var aP=aQ[aR];aK.optOutDetails.cookies[aP.CountryCookieId]={id:aP.CountryCookieId,name:aP.Name,description:aP.Description,required:aP.Required,optout:aP.OptOut,host:aP.Host,duration:aP.Duration,category:aP.Category}}aI()}else{if(aN.status===500){aI({message:"Unable to load the opt-out vendor list"},null)}}};aN.open("GET",aM,true);aN.send(null)};aC.prototype.getOptOutCategories=function(aH){var aI=this;if(!this.optOutDetails){this._pullOptOutDetails(function(aJ){if(aJ){aH(aJ,null)}else{aH(null,aI.optOutDetails.categories)}})}else{aH(null,aI.optOutDetails.categories)}};aC.prototype.getOptOutCategory=function(aH){if(this.optOutDetails){if(this.optOutDetails.categories.hasOwnProperty(aH)){return this.optOutDetails.categories[aH]}}return null};aC.prototype.getOptOutCookies=function(aH){var aI=this;if(!this.optOutDetails){this._pullOptOutDetails(function(aJ){if(aJ){aH(aJ,null)}else{aH(null,aI.optOutDetails.cookies)}})}else{aH(null,aI.optOutDetails.cookies)}};aC.prototype.findVendorDetails=function(aH){for(var aI=0;aI<this.companydetails.length;aI++){if(this.companydetails[aI].permalink===aH){return this.companydetails[aI]}}return null};aC.prototype.pullVendorDetails=function(aJ,aH){var aL=am,aK=this;var aI=this.findVendorDetails(aJ);if(aI){aH(null,aI)}else{aL=aL.replace("/site","");if(aL.substr(aL.length-1)!=="/"){aL+="/"}aL+="company/"+aJ+"/"+this.activeTranslationId;var aM=new XMLHttpRequest();aM.onerror=function(){};aM.onreadystatechange=function(){if(aM.readyState!==4){return}if(aM.status===200){aI=JSON.parse(aM.responseText);aK.companydetails.push(aI);aH(null,aI)}else{if(aM.status===500){aH({message:"Unable to load the vendor details"},null)}}};aM.open("GET",aL,true);aM.send(null)}};aC.prototype.pushNavigationScreen=function(aH){this.navigationStack.push(aH)};aC.prototype.popNavigationScreen=function(){if(this.navigationStack.length<1){return null}var aH=this.navigationStack.pop();return aH};aC.prototype.getNavigationScreenStackCount=function(){return this.navigationStack.length};aC.prototype.setUserIdentifier=function(aH){this.customerUserId=aH};aC.prototype.getOptOutApiUrl=function(){return am};var M=function(){this.subscriptions={};this.subscribe=function(aI,aH,aJ){if(!this.subscriptions.hasOwnProperty(aI)){this.subscriptions[aI]=[]}if(!aJ){aJ=-1}this.subscriptions[aI].push({callback:aH,limit:aJ})};this._fireEvent=function(aI,aH){if(!this.subscriptions.hasOwnProperty(aI)){return}var aL=this.subscriptions[aI];for(var aJ=0;aJ<aL.length;aJ++){var aK=aL[aJ];if(aK.callback&&typeof aK.callback==="function"){aK.callback.call(null,aH);if(aK.limit===-1){continue}aK.limit--;if(aK.limit===0){aL.splice(aJ,1);aJ--}}}}};if(!window.evidon.events){window.evidon.events=new M()}if(!window.evidon.notice){window.evidon.notice=new aC()}if(!window.evidon.button){window.evidon.button=new m()}if(!window.evidon.link){window.evidon.link=new aa()}window.evidon.events._fireEvent("apiReady",null)})();
