# Supplementary material for: On the Use of Carbon Cables from Plastic Solvent Combinations of Polystyrene and Toluene in Carbon Nanotube Synthesis
Source: Nanomaterials (Basel). 2021 Dec 21;12(1):9. doi: 10.3390/nano12010009 (PMC8746690; doi:10.3390/nano12010009)
Supplement: Supplementary file 1 [file nanomaterials-12-00009-s001.zip › Video S1- Video showing the iPerf testing of Ethernet speeds of CNT Ethernet cable.mp4_files/exception.min-vflVggUQW.js.download]

define(["require","exports"],(function(e,r){"use strict";Object.defineProperty(r,"__esModule",{value:!0}),r.assert=void 0,r.assert=function(e,r,t){if(void 0===t&&(t={}),!e){0;var s=new Error("Assertion Error: "+r),o=t.tags,i=void 0===o?[]:o,n=t.exc_extra,a=void 0===n?null:n;throw s.assertOptions={tags:i.concat("module:exception","assert"),exc_extra:a},s.isAssertion=!0,s}}}));
//# sourceMappingURL=exception.min.js-vfl-9Dz4q.map
