# Supplementary material for: On the Use of Carbon Cables from Plastic Solvent Combinations of Polystyrene and Toluene in Carbon Nanotube Synthesis
Source: Nanomaterials (Basel). 2021 Dec 21;12(1):9. doi: 10.3390/nano12010009 (PMC8746690; doi:10.3390/nano12010009)
Supplement: Supplementary file 1 [file nanomaterials-12-00009-s001.zip › Video S1- Video showing the iPerf testing of Ethernet speeds of CNT Ethernet cable.mp4_files/expanded_right_rail.amd.min-vflyB0cEN.js.download]

define(["require","exports","tslib","classnames","react","typescript/component_libraries/files_components/src/right-rail/context","dig-components/truncate","dig-components/typography","dig-components/buttons","dig-components/icons","dig-components/icons/src","dig-components/tooltips"],(function(e,t,a,n,r,i,l,o,p,c,d,s){"use strict";Object.defineProperty(t,"__esModule",{value:!0}),t.ExpandedWrapper=void 0,n=a.__importDefault(n),r=a.__importStar(r),t.ExpandedWrapper=function(e){var t=e.withTitle,a=e.withCollapseButton,m=e.onExpandBlade,E=e.onCollapse,x=e.expandedBlade,u=e.children,g=e.className;return r.createElement(i.ExpandedRightRailContext.Provider,{value:{onExpandBlade:m,expandedBlade:x}},r.createElement("div",{className:n.default("rc-expanded-right-rail-container",g)},r.createElement("div",{className:"rc-right-rail-title-container"},r.createElement("div",{className:"rc-right-rail-title-container--title"},r.createElement(o.Text,{isBold:!0,role:"heading","aria-level":2},r.createElement(l.Truncate,{location:.5,tooltipControlProps:{placement:"top",openDelay:500}},t))),a&&r.createElement("div",{className:"rc-right-rail-title-container--collapse-button"},r.createElement(s.Tooltip,{title:a,placement:"left"},r.createElement(p.IconButton,{variant:"transparent",onClick:E},r.createElement(c.UIIcon,{src:d.ExpandLine,"aria-label":a}))))),u))},t.ExpandedWrapper.displayName="ExpandedWrapper",t.ExpandedWrapper.displayName="ExpandedWrapper"}));
//# sourceMappingURL=expanded_right_rail.amd.min.js-vfl1BzsbG.map
