# Supplementary material for: On the Use of Carbon Cables from Plastic Solvent Combinations of Polystyrene and Toluene in Carbon Nanotube Synthesis
Source: Nanomaterials (Basel). 2021 Dec 21;12(1):9. doi: 10.3390/nano12010009 (PMC8746690; doi:10.3390/nano12010009)
Supplement: Supplementary file 1 [file nanomaterials-12-00009-s001.zip › Video S1- Video showing the iPerf testing of Ethernet speeds of CNT Ethernet cable.mp4_files/exp_cards-vfls5BO1G.css]

.c-card{box-sizing:border-box;position:relative;vertical-align:top;padding:12px;background-color:#fff;background-clip:padding-box;border:1px solid rgba(37,40,43,0.1);border-radius:3px;box-shadow:0 1px 2px rgba(37,40,43,0.1);transition:0.1s;z-index:999}.c-card.c-card--error{background-color:#ffe3e3;border:1px solid #fcbdbd;color:#921515}.c-card.c-card--error a{color:#921515;border-bottom:1px solid}.c-card.c-card--error a:hover{text-decoration:none}.c-card.c-card--arrow::before,.c-card.c-card--arrow::after{content:'';position:absolute;bottom:100%;left:50%;margin-left:-8px;border:8px solid transparent;border-bottom-color:#fff;transition:0.1s}.c-card.c-card--arrow::before{border-width:9px;border-bottom-color:rgba(37,40,43,0.2);margin-left:-9px}.c-card.c-card--arrow-nw::after,.c-card.c-card--arrow-nw::before,.c-card.c-card--arrow-sw::after,.c-card.c-card--arrow-sw::before{left:0;margin-left:12px}.c-card.c-card--arrow-nw::before,.c-card.c-card--arrow-sw::before{margin-left:11px}.c-card.c-card--arrow-ne::after,.c-card.c-card--arrow-ne::before,.c-card.c-card--arrow-se::after,.c-card.c-card--arrow-se::before{left:auto;right:15px;margin-right:12px}.c-card.c-card--arrow-ne::before,.c-card.c-card--arrow-se::before{margin-right:11px}.c-card.c-card--arrow-sw::after,.c-card.c-card--arrow-sw::before,.c-card.c-card--arrow-se::after,.c-card.c-card--arrow-se::before,.c-card.c-card--arrow-s::after,.c-card.c-card--arrow-s::before{bottom:auto;top:100%;border-bottom-color:transparent;border-top-color:#fff}.c-card.c-card--arrow-sw::before,.c-card.c-card--arrow-se::before,.c-card.c-card--arrow-s::before{border-top-color:rgba(37,40,43,0.2);filter:drop-shadow(0 1px 2px rgba(37,40,43,0.2))}.c-card--floating:hover{border-color:rgba(37,40,43,0.2);box-shadow:0 1px 2px rgba(37,40,43,0.2)}.c-card--floating.c-card--arrow:hover::before{border-bottom-color:rgba(37,40,43,0.3)}.c-card--floating.c-card--arrow-se:hover::before,.c-card--floating.c-card--arrow-sw:hover::before,.c-card--floating.c-card--arrow-s:hover::before{border-bottom-color:transparent;border-top-color:rgba(37,40,43,0.3);filter:drop-shadow(0 1px 2px rgba(37,40,43,0.3))}.c-card--floating.is-selected{border-color:#007ee5}.c-card--floating--arrow.is-selected::before,.c-card--floating--arrow.is-selected:hover::before{border-bottom-color:#007ee5}.c-card--floating--arrow-se.is-selected::before,.c-card--floating--arrow-se.is-selected:hover::before,.c-card--floating--arrow-sw.is-selected::before,.c-card--floating--arrow-sw.is-selected:hover::before,.c-card--floating--arrow-s.is-selected::before,.c-card--floating--arrow-s.is-selected:hover::before{border-bottom-color:transparent;border-top-color:#007ee5}
