# Supplementary material for: On the Use of Carbon Cables from Plastic Solvent Combinations of Polystyrene and Toluene in Carbon Nanotube Synthesis
Source: Nanomaterials (Basel). 2021 Dec 21;12(1):9. doi: 10.3390/nano12010009 (PMC8746690; doi:10.3390/nano12010009)
Supplement: Supplementary file 1 [file nanomaterials-12-00009-s001.zip › Video S1- Video showing the iPerf testing of Ethernet speeds of CNT Ethernet cable.mp4_files/extensions_mini_directory_modal.min-vflNhbn9b.js.download]

define(["require","exports","tslib","react","modules/core/i18n","spectrum/modal/index","modules/clean/static_urls","dig-components/buttons","modules/clean/ux_analytics_modal_tracking","modules/clean/react/components/css","modules/clean/react/components/modal","react-modal","lodash","modules/clean/react/extensions/common","modules/clean/react/extensions/data/helpers","modules/clean/react/extensions/data/selectors","modules/clean/react/app_actions/redirect","modules/clean/react/file_viewer/open_button/types","modules/clean/react/extensions/cloud_docs_compat","dig-components/typography","dig-components/text_fields","dig-components/icons","dig-components/icons/src","modules/clean/react/app_directory/client","dig-components/progress_indicators","classnames","lodash","modules/clean/react/app_actions/developers_site/types"],(function(e,t,n,a,r,o,i,s,c,l,d,p,u,m,f,_,h,y,g,v,E,x,M,S,A,C,N,w){"use strict";Object.defineProperty(t,"__esModule",{value:!0}),t.showExtensionsMiniDirectoryModal=t.ExtensionsMiniDirectoryModal=t.AppDirectoryEntryPoint=void 0,a=n.__importDefault(a),p=n.__importDefault(p),u=n.__importStar(u),S=n.__importStar(S),C=n.__importDefault(C);var I=function(e){return"api_app"===e[".tag"]?e[".tag"]+"/"+e.api_app:"first_party_app"===e[".tag"]?e[".tag"]+"/"+e.first_party_app:""+e[".tag"]};function D(){return a.default.createElement("div",{className:"extensions-mini-directory-modal__directory-entry-point"},a.default.createElement(v.Link,{href:"/apps",hasNoUnderline:!0,variant:"monochromatic",className:"extensions-mini-directory-modal__directory-entry-point-text-border"},a.default.createElement(v.Text,{isBold:!0},r.intl.formatMessage({id:"LbLi52",defaultMessage:"View all apps"}))))}t.AppDirectoryEntryPoint=D;var T=(function(e){function t(t){var n=e.call(this,t)||this;return n.hasUsedSearchBar=!1,n.onScroll=N.throttle((function(e){e>0&&!n.state.showTopBorder&&n.setState({showTopBorder:!0}),0===e&&n.state.showTopBorder&&n.setState({showTopBorder:!1})}),20),n.createClickHandler=function(e){return function(){d.Modal.close();var t=n.props,a=t.user,r=t.file,o=t.featureFlags,i=t.currentSession,s=t.telemetryContext,c=t.updateLinkState,l=t.onProfileServiceAuth;if(h.redirectToActionOrShowAuth(a,[r],e,o,s,c,l),"redirect"===e.handler[".tag"])m.logEvent(i,"select_action",m.getAppActionExtras(e));else if("cloud_editor"===e.handler[".tag"]){var p=g.isWopiAction(e)?y.OpenButtonAction.OPEN_WITH:y.OpenButtonAction.OPEN_WITH_CLOUD_DOC;m.logEvent(n.props.currentSession,"select_legacy_action",{type:p})}}},n.handleQueryChange=function(e){var t=e.currentTarget.value;n.setState({searchKey:t}),n.hasUsedSearchBar||(m.logEvent(n.props.currentSession,"start_searching",{}),n.hasUsedSearchBar=!0)},n.filterActions=function(){var e=n.props,t=e.appActions,a=e.categoryIdToInfos,r=n.state.searchKey.trim().toLowerCase(),o=t.map((function(e){return e.category})).map((function(e){return a[e]})).filter((function(e){return-1!==e.display_name.toLowerCase().indexOf(r)})).map((function(e){return e.id}));return t.filter((function(e){var t=n.getAppDirectoryPageInfo(e);return(function(e,t){return t||e.app_directory_id&&"first_party_app"===e.app_directory_id[".tag"]||e.developer_state===w.DeveloperState.IN_DEVELOPMENT})(e,t)&&(-1!==e.description.toLowerCase().indexOf(r)||(function(e){return!(!e||!e.short_description)&&-1!==e.short_description.toLowerCase().indexOf(r)})(t)||o.includes(e.category))}))},n.clearSearch=function(){n.setState({searchKey:""})},n.renderExtensionItem=function(e){var t=e.icon,o=t.is_static?i.static_url("/static/images/generic_app_icon-vflIPYT1H.png"):t.url,c=m.isLinked(e),l=c?"primary":"opacity",d=c?_.isShareAction(e)?r.intl.formatMessage({id:"NoV3Co",defaultMessage:"Share"}):r.intl.formatMessage({id:"CNPdm5",defaultMessage:"Open"}):r.intl.formatMessage({id:"vV9l+M",defaultMessage:"Connect"});return a.default.createElement("div",{className:"extension-section",key:e.description},a.default.createElement("img",{src:o,className:"extensions-icon",alt:""}),n.renderActionInfo(e),a.default.createElement("div",{className:"extensions-mini-directory-modal__redirect_button_wrapper"},a.default.createElement(s.Button,{variant:l,onClick:n.createClickHandler(e),className:"extensions-mini-directory-modal__redirect_button"},d)))},n.getAppDirectoryPageInfo=function(e){var t=e.app_directory_id&&I(e.app_directory_id);return t?n.state.appDirectoryPageInfo.get(t):void 0},n.renderActionInfo=function(e){var t=n.getAppDirectoryPageInfo(e),r=t&&t.short_description,o=t&&t.page_url,i=a.default.createElement(a.default.Fragment,null,a.default.createElement(v.Text,{tagName:"div",isBold:!0},e.description),a.default.createElement(v.Text,{color:"faint",className:"extensions-short-description",size:"small"},r));return o?a.default.createElement("div",{className:"extensions-description"},a.default.createElement(v.Link,{href:o,target:"_blank",rel:"noreferrer",variant:"monochromatic",hasNoUnderline:!0,className:"extensions-description__link"},i)):a.default.createElement("div",{className:"extensions-description"},i)},n.renderEmptySearch=function(){var e=n.state.searchKey,t=e?"/apps/search?query="+e:"/apps",o=e?r.intl.formatMessage({id:"4fGTX4",defaultMessage:"Search “{search_key}” in App Center"},{search_key:e}):r.intl.formatMessage({id:"C5jY7c",defaultMessage:"Search in App Center"});return a.default.createElement("div",{className:"extensions-mini-directory-modal__empty-search-app-center"},a.default.createElement(v.Text,null,r.intl.formatMessage({id:"niuDq6",defaultMessage:"Looking for something?"})),a.default.createElement(v.Link,{href:t,variant:"monochromatic"},a.default.createElement(v.Text,null,o)))},n.state={searchKey:"",appDirectoryPageInfo:new Map,loading:!0},n}return n.__extends(t,e),t.prototype.componentDidMount=function(){var e=this,t=this.props.appActions.map((function(e){return e.app_directory_id})).filter((function(e){return void 0!==e}));this.fetchAppDirectoryPageInfoMap(t).then((function(t){return e.setState({appDirectoryPageInfo:t,loading:!1})}))},t.prototype.fetchAppDirectoryPageInfoMap=function(e){return n.__awaiter(this,void 0,Promise,(function(){return n.__generator(this,(function(t){switch(t.label){case 0:return[4,S.getPageInfos(e,this.props.user.id)];case 1:return[2,t.sent().reduce((function(e,t){for(var n=0,a=t.app_identifiers;n<a.length;n++){var r=a[n];e.set(I(r),t)}return e}),new Map)]}}))}))},t.prototype.render=function(){var e=this,t=this.props,n=t.onRequestClose,i=t.modalTitle,l=this.filterActions().sort(f.actionCompareFn);return a.default.createElement(o.Modal,{ariaLabel:r.intl.formatMessage({id:"wjwJvt",defaultMessage:"App actions"}),className:"extensions-mini-directory-modal",displayCloseButton:!0,open:!0,overlayClassName:"file-viewer-modal-overlay",overlayFixed:!1,onRequestClose:function(){return n()}},this.state.loading?a.default.createElement("div",{className:"extensions-mini-directory-modal__body-loading"}," ",a.default.createElement(A.Spinner,{"aria-valuetext":"Loading Apps"})," "):a.default.createElement("div",{className:"extensions-mini-directory-modal__body-wrapper"},a.default.createElement("div",{className:C.default({"extensions-mini-directory-modal__header-border":this.state.showTopBorder})},a.default.createElement("div",{className:"extensions-mini-directory-modal__title"},a.default.createElement(v.Title,null,i)),a.default.createElement("div",{className:"extensions-mini-directory-modal__search-bar"},a.default.createElement(E.TextInput,{"aria-label":"Search Apps",withLeftAccessory:a.default.createElement(x.UIIcon,{src:M.SearchLine}),withRightAccessory:this.state.searchKey&&a.default.createElement(s.IconButton,{size:"small",variant:"transparent",onClick:this.clearSearch},a.default.createElement(x.UIIcon,{src:M.FailFill})),placeholder:r.intl.formatMessage({id:"+enW1p",defaultMessage:"Search by action or app name"}),value:this.state.searchKey,onChange:this.handleQueryChange}))),a.default.createElement("div",{className:"extensions-container",onScroll:function(t){var n=t.currentTarget.scrollTop;return e.onScroll(n)}},l.length>0?l.map((function(t){return e.renderExtensionItem(t)})):this.renderEmptySearch()),a.default.createElement(D,null)),a.default.createElement(c.UXAnalyticsModalTracking,{id:"extensions-mini-directory-modal"}))},t.displayName="ExtensionsMiniDirectoryModalComponent",t})(a.default.Component);t.ExtensionsMiniDirectoryModal=l.requireCssWithComponent(T,["/static/js/typescript/component_libraries/deep-integrations/src/index.web-vfl8ygv0f.css","/static/css/app_actions/index-vfl6RtqH3.css"]);var b=u.once((function(){p.default.setAppElement(document.body)}));t.showExtensionsMiniDirectoryModal=function(e,n,r,o,i,s,c,l,p,u){b(),d.Modal.showInstance(a.default.createElement(t.ExtensionsMiniDirectoryModal,{modalTitle:e,user:n,file:r,onRequestClose:d.Modal.close,appActions:o,categoryIdToInfos:i,featureFlags:s,updateLinkState:c,telemetryContext:l,currentSession:p,onProfileServiceAuth:u}));var f=m.partitionActionsByLinkStatus(o),_=f.connected_apps,h=f.unconnected_apps;m.logEvent(p,"view_scaling_modal",{connected_apps:_,unconnected_apps:h})}}));
//# sourceMappingURL=extensions_mini_directory_modal.min.js-vflS-RxSz.map
