# Supplementary material for: On the Use of Carbon Cables from Plastic Solvent Combinations of Polystyrene and Toluene in Carbon Nanotube Synthesis
Source: Nanomaterials (Basel). 2021 Dec 21;12(1):9. doi: 10.3390/nano12010009 (PMC8746690; doi:10.3390/nano12010009)
Supplement: Supplementary file 1 [file nanomaterials-12-00009-s001.zip › Video S1- Video showing the iPerf testing of Ethernet speeds of CNT Ethernet cable.mp4_files/extensions_utils.min-vflA1B-sV.js.download]

define(["require","exports","modules/clean/react/file_viewer/open_button/utils","modules/clean/cloud_docs/open_with_utils","modules/clean/cloud_docs/event_logging"],(function(e,o,n,i,r){"use strict";Object.defineProperty(o,"__esModule",{value:!0}),o.getCategoryIdToInfos=o.getOpenOptionsForFile=void 0;var l=Object.freeze({local_path:null,resolved_local_path:null,is_locally_available:!1,can_open_directly:!1,open_application_identifier:null,open_application_name:null,path_is_dir:!1,is_infinite_placeholder:!1,error_message:null});o.getOpenOptionsForFile=function(e){var o=r.getActionSourceFromSurface(e.surface),t=e.sharingServiceInfo||{},a=e.isCloudEditorDisabled,s=a;return a||(a=!!e.cloudDocsInfo&&!e.cloudDocsInfo.openWithGddSupported,s=!!e.isOpenWithDisabled),n.getOpenOptions({file:e.file,hasOpenInPaperSupport:!!e.hasOpenInPaperSupport||!1,isOpenWithDisabled:!!s,unityInfo:e.unityInfo||l,extraOptions:e.extraOptions,user:e.user,sharingServiceInfo:t,refreshSharingServiceInfo:e.refreshSharingServiceInfo,showOpenWithShare:!1,onPresentInZoom:e.onPresentInZoom,isCloudBasedDoc:i.isCloudBasedDoc(e.file),actionSource:o,isCloudEditorDisabled:a,landingPagesEnabled:e.landingPagesEnabled,isInActionBar:e.isInActionBar,previewActionHandler:e.previewActionHandler,openDesktopActionHandler:e.openDesktopActionHandler,goToFolderActionHandler:e.goToFolderActionHandler,isCurrentFolderEligibleForAutomation:e.isCurrentFolderEligibleForAutomation,isSubfolderEligibleForAutomation:e.isSubfolderEligibleForAutomation,hideZipAction:e.hideZipAction||!1,replayActionHandler:e.replayActionHandler})},o.getCategoryIdToInfos=function(e){var o={};return e.forEach((function(e){o[e.id]=e})),o}}));
//# sourceMappingURL=extensions_utils.min.js-vflhCBtQw.map
