# Supplementary material for: On the Use of Carbon Cables from Plastic Solvent Combinations of Polystyrene and Toluene in Carbon Nanotube Synthesis
Source: Nanomaterials (Basel). 2021 Dec 21;12(1):9. doi: 10.3390/nano12010009 (PMC8746690; doi:10.3390/nano12010009)
Supplement: Supplementary file 1 [file nanomaterials-12-00009-s001.zip › Video S1- Video showing the iPerf testing of Ethernet speeds of CNT Ethernet cable.mp4_files/facepile_members_avatar.min-vfldc80g8.js.download]

define(["require","exports","tslib","react","spectrum/avatar/index","spectrum/button/index"],(function(e,a,r,t,i,n){"use strict";Object.defineProperty(a,"__esModule",{value:!0}),a.FacepileMembersAvatar=void 0;var o=(function(e){function a(){var a=e.apply(this,arguments)||this;return a.renderAvatarInitials=function(){var e=a.props,r=e.active,n=e["aria-label"],o=e.avatarColorSeed,s=e.avatarSize,l=e.initials,v=e.initialsToColorAssigner;return t.createElement(i.AvatarInitials,{avatarSize:s,"aria-label":n,backgroundColor:v?v(o):i.avatarColorForUserIdentifier(o),variant:r?"normal":"inactive"},l)},a}return r.__extends(a,e),a.prototype.render=function(){var e=this.props,a=e.active,r=e["aria-label"],o=e["aria-describedby"],s=e.avatarColorSeed,l=e.avatarSize,v=e.disabled,c=e.photoUrl,d=e.onClick,u=e.onMouseEnter,b=e.onMouseLeave,p=e.onMouseOver,m=e.tabIndex,f=e.initialsToColorAssigner,C=f?f(s):i.avatarColorForUserIdentifier(s);return t.createElement(n.Button,{"aria-label":r,"aria-describedby":o,className:"mc-facepile-members-avatar",disabled:v,onClick:d,onMouseEnter:u,onMouseLeave:b,onMouseOver:p,tabIndex:m,variant:"circular"},c?t.createElement(i.Avatar,{renderFallback:this.renderAvatarInitials,size:l,src:c||void 0,variant:a?"normal":"inactive",style:{background:a?C:"#BFBFBF"}}):this.renderAvatarInitials())},a})((t=r.__importStar(t)).PureComponent);a.FacepileMembersAvatar=o}));
//# sourceMappingURL=facepile_members_avatar.min.js-vflsDXLR5.map
