# Supplementary material for: On the Use of Carbon Cables from Plastic Solvent Combinations of Polystyrene and Toluene in Carbon Nanotube Synthesis
Source: Nanomaterials (Basel). 2021 Dec 21;12(1):9. doi: 10.3390/nano12010009 (PMC8746690; doi:10.3390/nano12010009)
Supplement: Supplementary file 1 [file nanomaterials-12-00009-s001.zip › Video S1- Video showing the iPerf testing of Ethernet speeds of CNT Ethernet cable.mp4_files/feature_config.min-vflJDBjyO.js.download]

define(["require","exports","tslib","modules/constants/file_viewer","file-viewer/core/index","modules/clean/react/file_viewer/sdk_file_viewer/utils","modules/clean/react/file_viewer/utils"],(function(e,i,r,_,o,a,l){"use strict";Object.defineProperty(i,"__esModule",{value:!0}),i.getFeatureConfig=void 0,i.getFeatureConfig=function(e,i,s,t,n){var p,w=e===a.SDKPreviewSurface.BROWSE,u=e===a.SDKPreviewSurface.SHARED_LINK;return{html_support:!0,excel_support:"excel1",annotations:w,ax_annotations:_.FVSDK_AX_ANNOTATIONS,enable_fullscreen:!0,file_flipping:i,keyboard_shortcuts:!0,titlebar_logo_config:{show_logo:!0,base_url:"www.dropbox.com"},preview_types:(p={},p[o.PreviewType.SsrDoc]=r.__assign(r.__assign({},o.DEFAULT_CONFIG.preview_types[o.PreviewType.SsrDoc]),{showPageNavigation:!0}),p),mobile_web_fvsdk_variant:u&&l.isMobileWebRevampEnabled()&&!n?_.MOBILE_WEB_FVSDK_VARIANT:null,preview_content_only:s,preview_page_revamp:l.isPreviewPageRevampEnabled(),new_pass_ux:!0,show_cloud_doc_preview:t,partial_prewarm_allowed:_.PARTIAL_PREWARM_ALLOWED}}}));
//# sourceMappingURL=feature_config.min.js-vflFEyIHw.map
