# Supplementary material for: On the Use of Carbon Cables from Plastic Solvent Combinations of Polystyrene and Toluene in Carbon Nanotube Synthesis
Source: Nanomaterials (Basel). 2021 Dec 21;12(1):9. doi: 10.3390/nano12010009 (PMC8746690; doi:10.3390/nano12010009)
Supplement: Supplementary file 1 [file nanomaterials-12-00009-s001.zip › Video S1- Video showing the iPerf testing of Ethernet speeds of CNT Ethernet cable.mp4_files/filepath.amd.min-vflFkYt1r.js.download]

define(["require","exports"],(function(e,n){"use strict";function t(e){return e?("/"!==e.charAt(0)&&(e="/"+e),"/"===e.charAt(e.length-1)?e.substr(0,e.length-1):e):""}function i(e){if(!e)return{name:"",ext:""};var n=e.split("."),t=e.length>0&&"."===e[0],i=e.indexOf(".")<0;t&&(i=n.length<=2);var r=n.pop();return r&&!i?{name:n.join("."),ext:r}:{name:e,ext:""}}function r(e){return i(e).ext.toLowerCase()}function o(e){return e.split("/").slice(0,-1).join("/")||"/"}Object.defineProperty(n,"__esModule",{value:!0}),n.joinPathWithFileName=n.parentDirName=n.child_dir=n.parent_dirs=n.parent_dir=n.file_extension_for_logging=n.file_extension=n.split_filename=n.filename_without_extension=n.filename=n.inSubDirectory=n.inSameDirectory=n.paths_are_equal=n.normalize=void 0,n.normalize=t,n.paths_are_equal=function(e,n){return t(e).toLowerCase()===t(n).toLowerCase()},n.inSameDirectory=function(e){if(!e.length)return!1;var n=o(e[0]);return!e.find((function(e){return o(e)!==n}))},n.inSubDirectory=function(e,n){var i=(e=t(e)).split("/"),r=(n=t(n)).split("/");if(r.length<=i.length)return!1;for(var o=0;o<i.length;o++)if(i[o]!==r[o])return!1;return!0},n.filename=function(e,n){var i=(e=t(e)).split("/").pop();return i||(n||"Dropbox")},n.filename_without_extension=function(e){return e?-1===e.indexOf(".")?e:e.split(".").slice(0,-1).join("."):""},n.split_filename=i,n.file_extension=r,n.file_extension_for_logging=function(e){return-1===e.indexOf(".")?"":r(e).toLowerCase()},n.parent_dir=o,n.parent_dirs=function(e){for(var n=[],t=o(e);"/"!==t;)n.push(t),t=o(t);return n},n.child_dir=function(e){return e.split("/").pop()||""},n.parentDirName=function(e){var n=e.split("/");return n.length>1?n[n.length-2]:""},n.joinPathWithFileName=function(e){var n=e.fqPath,t=e.fileName;return[n,t].join("/"===n?"":"/")}}));
//# sourceMappingURL=filepath.amd.min.js-vfl9qF2FU.map
