# Supplementary material for: On the Use of Carbon Cables from Plastic Solvent Combinations of Polystyrene and Toluene in Carbon Nanotube Synthesis
Source: Nanomaterials (Basel). 2021 Dec 21;12(1):9. doi: 10.3390/nano12010009 (PMC8746690; doi:10.3390/nano12010009)
Supplement: Supplementary file 1 [file nanomaterials-12-00009-s001.zip › Video S1- Video showing the iPerf testing of Ethernet speeds of CNT Ethernet cable.mp4_files/file_activity_blade.amd.min-vflcWHRAv.js.download]

define(["require","exports","tslib","react","react-redux","react-intl","dig-components/icons","dig-components/icons/src","typescript/component_libraries/files_components/src/right-rail/index","typescript/component_libraries/files_components/src/blades/file_activity/component/file_activity","typescript/component_libraries/files_components/src/blades/file_activity/component/version_history_menu","typescript/component_libraries/files_components/src/blades/file_activity/data/actions"],(function(e,i,t,l,s,n,a,o,c,r,d,p){"use strict";Object.defineProperty(i,"__esModule",{value:!0}),i.CollapsedFileActivityBladeButton=i.FileActivityBlade=void 0,l=t.__importStar(l),i.FileActivityBlade=function(e){var i,y,v=e.id,m=e.versionHistory,u=e.intl,f=t.__rest(e,["id","versionHistory","intl"]);i=f.fileId,y=s.useDispatch(),l.useEffect((function(){y({type:p.FileActivityActionTypes.SET_FILTER,filter:{}})}),[y,i]);var _=c.useIsExpanded(v);return l.createElement(n.RawIntlProvider,{value:u},l.createElement(c.RightRail.Blade,{withTitle:u.formatMessage({id:"avG+QD",defaultMessage:"Activity"}),withIcon:l.createElement(a.UIIcon,{src:o.FileHistoryLine}),id:v,withTitleRightAccessory:_&&m&&m.enabled&&l.createElement(d.VersionHistoryMenu,{onVersionHistoryClicked:m.onVersionHistoryClicked})},l.createElement(r.FileActivity,Object.assign({},f))))},i.FileActivityBlade.displayName="FileActivityBlade",i.CollapsedFileActivityBladeButton=function(e){var i=e.id,t=e.intl;return l.createElement(c.RightRail.CollapsedBladeIcon,{id:i,withIcon:l.createElement(a.UIIcon,{src:o.FileHistoryLine,"aria-label":t.formatMessage({id:"Qimr0o",defaultMessage:"Open activity panel"})}),tooltip:t.formatMessage({id:"huSYqM",defaultMessage:"Activity"})})},i.CollapsedFileActivityBladeButton.displayName="CollapsedFileActivityBladeButton"}));
//# sourceMappingURL=file_activity_blade.amd.min.js-vflSS-X1U.map
