# Supplementary material for: On the Use of Carbon Cables from Plastic Solvent Combinations of Polystyrene and Toluene in Carbon Nanotube Synthesis
Source: Nanomaterials (Basel). 2021 Dec 21;12(1):9. doi: 10.3390/nano12010009 (PMC8746690; doi:10.3390/nano12010009)
Supplement: Supplementary file 1 [file nanomaterials-12-00009-s001.zip › Video S1- Video showing the iPerf testing of Ethernet speeds of CNT Ethernet cable.mp4_files/file_activity_blade_plugin.min-vflzm4gAZ.js.download]

define(["require","exports","tslib","react","typescript/component_libraries/files_components/src/blades/file_activity/index","react-redux"],(function(e,t,i,r,n,o){"use strict";Object.defineProperty(t,"__esModule",{value:!0}),t.FileActivityPluginBase=t.FILE_ACTIVITY_PLUGIN_ID=void 0,r=i.__importStar(r),t.FILE_ACTIVITY_PLUGIN_ID="file_activity";var l=function(e,i,l,s,c){var a=this;this.lifecycle={},this.layerUI={},this.rightRailUI={Sidebar:function(e){var i=a.onOpenVersionHistory,l=r.useMemo((function(){return i?{enabled:!0,onVersionHistoryClicked:function(){i(),a.context.logUserAction({action:"version_history_clicked",context:"right_sidebar"})}}:{enabled:!1}}),[i]),s=r.useCallback((function(e){a.context.logUserAction({action:e,context:"right_sidebar"})}),[]);return r.default.createElement(o.Provider,{store:a.store},r.default.createElement(n.FileActivityBlade,{id:t.FILE_ACTIVITY_PLUGIN_ID,fileId:e.file.fileId,user:a.user,intl:a.platform.intl,versionHistory:l,logFilterChange:s}))},Control:function(){return r.default.createElement(n.CollapsedFileActivityBladeButton,{id:t.FILE_ACTIVITY_PLUGIN_ID,intl:a.platform.intl})}},this.platform=e,this.store=i,this.user=l,this.context=s,this.onOpenVersionHistory=c};t.FileActivityPluginBase=l}));
//# sourceMappingURL=file_activity_blade_plugin.min.js-vflHLnvbD.map
