# Supplementary material for: On the Use of Carbon Cables from Plastic Solvent Combinations of Polystyrene and Toluene in Carbon Nanotube Synthesis
Source: Nanomaterials (Basel). 2021 Dec 21;12(1):9. doi: 10.3390/nano12010009 (PMC8746690; doi:10.3390/nano12010009)
Supplement: Supplementary file 1 [file nanomaterials-12-00009-s001.zip › Video S1- Video showing the iPerf testing of Ethernet speeds of CNT Ethernet cable.mp4_files/file_activity_stream.min-vfls2aVJM.js.download]

define(["require","exports","api_v2/redux/base_action"],(function(t,e,i){"use strict";var c;Object.defineProperty(e,"__esModule",{value:!0}),e.middleware=e.recentFilesWithLatestEventsResultAction=e.recentFilesWithLatestEventsAction=e.getActivityStreamBatchResultAction=e.getActivityStreamBatchAction=e.getActivityStreamResultAction=e.getActivityStreamAction=e.Action=void 0,e.Action={GetActivityStream:"@@apiv2_redux/file_activity_stream/get_activity_stream",GetActivityStreamResult:"@@apiv2_redux/file_activity_stream/get_activity_stream_result",GetActivityStreamBatch:"@@apiv2_redux/file_activity_stream/get_activity_stream_batch",GetActivityStreamBatchResult:"@@apiv2_redux/file_activity_stream/get_activity_stream_batch_result",RecentFilesWithLatestEvents:"@@apiv2_redux/file_activity_stream/recent_files_with_latest_events",RecentFilesWithLatestEventsResult:"@@apiv2_redux/file_activity_stream/recent_files_with_latest_events_result"},e.getActivityStreamAction=i._createAction(e.Action.GetActivityStream),e.getActivityStreamResultAction=i._createAction(e.Action.GetActivityStreamResult),e.getActivityStreamBatchAction=i._createAction(e.Action.GetActivityStreamBatch),e.getActivityStreamBatchResultAction=i._createAction(e.Action.GetActivityStreamBatchResult),e.recentFilesWithLatestEventsAction=i._createAction(e.Action.RecentFilesWithLatestEvents),e.recentFilesWithLatestEventsResultAction=i._createAction(e.Action.RecentFilesWithLatestEventsResult);var a=((c={})[e.Action.GetActivityStream]={endpoint:"get_activity_stream",action:e.getActivityStreamResultAction},c[e.Action.GetActivityStreamBatch]={endpoint:"get_activity_stream_batch",action:e.getActivityStreamBatchResultAction},c[e.Action.RecentFilesWithLatestEvents]={endpoint:"recent_files_with_latest_events",action:e.recentFilesWithLatestEventsResultAction},c);e.middleware=i._createMiddleware(a)}));
//# sourceMappingURL=file_activity_stream.min.js-vflzvhZD_.map
