# Supplementary material for: On the Use of Carbon Cables from Plastic Solvent Combinations of Polystyrene and Toluene in Carbon Nanotube Synthesis
Source: Nanomaterials (Basel). 2021 Dec 21;12(1):9. doi: 10.3390/nano12010009 (PMC8746690; doi:10.3390/nano12010009)
Supplement: Supplementary file 1 [file nanomaterials-12-00009-s001.zip › Video S1- Video showing the iPerf testing of Ethernet speeds of CNT Ethernet cable.mp4_files/file_breadcrumb.amd.min-vflzFaka5.js.download]

define(["require","exports","tslib","react","dig-components/breadcrumb","typescript/component_libraries/files_components/src/common/filepath"],(function(e,r,t,i,a,n){"use strict";Object.defineProperty(r,"__esModule",{value:!0}),r.FileBreadcrumb=void 0,i=t.__importStar(i),n=t.__importStar(n),r.FileBreadcrumb=i.memo((function(e){var r=e.path,o=e.size,c=void 0===o?"small":o,m=e.openPath,s=e.accountRootName,l=t.__rest(e,["path","size","openPath","accountRootName"]),u=n.normalize(r),d=s,p=n.parent_dirs(u).reverse();return p.unshift(""),i.createElement(a.Breadcrumb,Object.assign({size:c,isRootOverflow:!0},l),p.map((function(e){return i.createElement(a.Breadcrumb.Link,{key:n.filename(e,d),href:function(){return m(e)},isCurrentPath:!1,className:"info-blade--file-breadcrumb-link"},n.filename(e,d))})))})),r.FileBreadcrumb.displayName="FileBreadcrumb"}));
//# sourceMappingURL=file_breadcrumb.amd.min.js-vflDmFgLm.map
