# Supplementary material for: On the Use of Carbon Cables from Plastic Solvent Combinations of Polystyrene and Toluene in Carbon Nanotube Synthesis
Source: Nanomaterials (Basel). 2021 Dec 21;12(1):9. doi: 10.3390/nano12010009 (PMC8746690; doi:10.3390/nano12010009)
Supplement: Supplementary file 1 [file nanomaterials-12-00009-s001.zip › Video S1- Video showing the iPerf testing of Ethernet speeds of CNT Ethernet cable.mp4_files/file_category.amd.min-vfl0gtWLr.js.download]

define(["require","exports"],(function(e,s){"use strict";Object.defineProperty(s,"__esModule",{value:!0}),s.getFileCategory=s.FileTypeCategoryTranslationMap=s.ExtensionCategories=void 0;var t={BINDER:["binder"],PAPER:["paper"],PAPER_TEMPLATE:["papert"],IMAGE:["3fr","arw","bmp","cr2","crw","dcr","dcs","dng","erf","gif","heic","j2c","j2k","jp2","jpc","jpeg","jpf","jpg","jpg2","jpm","jpx","kdc","mef","mos","mrw","nef","nrw","orf","pef","png","ppm","psd","r3d","raf","rw2","rwl","sr2","svg","svgz","tga","tif","tiff","wbmp","web","webp","x3f","ico","heif"],VIDEO:["3gp","3gpp","3gpp2","avi","dv","flv","m2t","m4v","mkv","mov","mp4","mpeg","mpg","mts","mxf","ts","vob","wmv"],AUDIO:["aif","flac","m4a","m4p","mp3","ogg","wav","wma"],DOCUMENT:["ai","cdr","csv","doc","docx","docm","eps","fla","gdoc","gsheet","gslides","indd","keynote","numbers","otf","pages","pdf","ppt","pptx","pptm","pps","ppsx","ppsm","ps","rtf","swf","txt","wpd","xls","xlsx","xlsm"],COMPRESSED_FILE:["7z","bz2","gz","gzip","rar","tar","zip"],CODE:["as","as3","asm","aspx","bat","c","cc","cmake","coffee","cpp","cs","css","cxx","diff","erb","erl","groovy","gry","h","haml","hh","hpp","html","htm","hxx","java","js","json","jsx","less","lst","m","make","mk","ml","mm","msg","out","patch","php","pl","pm","plist","properties","py","rb","sass","scala","scm","script","scss","sh","sml","sql","vb","vi","vim","xhtml","xml","xsd","xsl","y","yaml","yml","yxx"],DISK_IMAGE:["dmg","iso"],EXECUTABLE:["exe"],SHORTCUT:["lnk","web"],LINK:["url","webloc"],FONT:["ttf"]};s.ExtensionCategories={};for(var a=0,r=Object.keys(t);a<r.length;a++)for(var i=r[a],n=0,o=t[i];n<o.length;n++){var f=o[n];s.ExtensionCategories[f]=i}s.FileTypeCategoryTranslationMap={FILE:function(e){return e.formatMessage({id:"v4Shkr",defaultMessage:"File"})},IMAGE:function(e){return e.formatMessage({id:"taNwEu",defaultMessage:"Image"})},VIDEO:function(e){return e.formatMessage({id:"0oGQrb",defaultMessage:"Video"})},AUDIO:function(e){return e.formatMessage({id:"sRcbgl",defaultMessage:"Audio"})},DOCUMENT:function(e){return e.formatMessage({id:"Fc5K7b",defaultMessage:"Document"})},COMPRESSED_FILE:function(e){return e.formatMessage({id:"etyvLK",defaultMessage:"Archive"})},CODE:function(e){return e.formatMessage({id:"+XtI3U",defaultMessage:"Code"})},DISK_IMAGE:function(e){return e.formatMessage({id:"1ibhRZ",defaultMessage:"Disk image"})},EXECUTABLE:function(e){return e.formatMessage({id:"AcUuht",defaultMessage:"Executable"})},SHORTCUT:function(e){return e.formatMessage({id:"JOimvX",defaultMessage:"Shortcut"})},LINK:function(e){return e.formatMessage({id:"g8rKMf",defaultMessage:"Link"})},FONT:function(e){return e.formatMessage({id:"1xtVFj",defaultMessage:"Font"})},PAPER:function(e){return e.formatMessage({id:"ONHPlw",defaultMessage:"Paper doc"})},PAPER_TEMPLATE:function(e){return e.formatMessage({id:"TfIt0w",defaultMessage:"Paper template"})},BINDER:function(e){return e.formatMessage({id:"3Tt6Qx",defaultMessage:"Binder"})}},s.getFileCategory=function(e,t){return(0,s.FileTypeCategoryTranslationMap[s.ExtensionCategories[e]||"FILE"])(t)}}));
//# sourceMappingURL=file_category.amd.min.js-vflC3j79q.map
