# Supplementary material for: On the Use of Carbon Cables from Plastic Solvent Combinations of Polystyrene and Toluene in Carbon Nanotube Synthesis
Source: Nanomaterials (Basel). 2021 Dec 21;12(1):9. doi: 10.3390/nano12010009 (PMC8746690; doi:10.3390/nano12010009)
Supplement: Supplementary file 1 [file nanomaterials-12-00009-s001.zip › Video S1- Video showing the iPerf testing of Ethernet speeds of CNT Ethernet cable.mp4_files/file_conversion_options.min-vflKGX9DG.js.download]

define(["require","exports","tslib","dig-components/menu","modules/clean/react/components/css","modules/clean/react/file_viewer/open_button/types","react","modules/clean/react/extensions/utils"],(function(e,t,n,o,i,r,s,l){"use strict";Object.defineProperty(t,"__esModule",{value:!0}),t.FileConversionOptions=void 0;var u=(function(e){function t(){return null!==e&&e.apply(this,arguments)||this}return n.__extends(t,e),t.prototype.isFileConversionAction=function(e){return[r.OpenButtonAction.DECOMPRESS_FILE].includes(e.type)},t.prototype.render=function(){var e=this.props,t=e.openOptions,n=e.wrapValuesForActionBar,i=t.filter(this.isFileConversionAction);if(!i.length)return null;var r=i.map((function(e){var t=n?l.toActionBarValue(e):e;return s.default.createElement(o.Menu.ActionItem,{key:e.text,value:t,withLeftAccessory:e.iconElement},s.default.createElement("span",null,e.text))}));return s.default.createElement(o.Menu.Segment,{key:"file-conversions"},r)},t.displayName="FileConversionOptionsComponent",t})((s=n.__importDefault(s)).default.Component);t.FileConversionOptions=i.requireCssWithComponent(u,["/static/css/app_actions/index-vfl6RtqH3.css"])}));
//# sourceMappingURL=file_conversion_options.min.js-vfl7tqLG_.map
