# Supplementary material for: On the Use of Carbon Cables from Plastic Solvent Combinations of Polystyrene and Toluene in Carbon Nanotube Synthesis
Source: Nanomaterials (Basel). 2021 Dec 21;12(1):9. doi: 10.3390/nano12010009 (PMC8746690; doi:10.3390/nano12010009)
Supplement: Supplementary file 1 [file nanomaterials-12-00009-s001.zip › Video S1- Video showing the iPerf testing of Ethernet speeds of CNT Ethernet cable.mp4_files/file_system.min-vfl7lYrKe.js.download]

define(["require","exports","file-viewer/core/logging/actions"],(function(e,o,i){"use strict";Object.defineProperty(o,"__esModule",{value:!0}),o.middleware=void 0,o.middleware=function(e){return function(o){var r=o.dispatch;return function(o){return function(n){return"@@previews/fileSystem/downloadFile"===n.type?e.downloadFile():"@@previews/fileSystem/copyToDropbox"===n.type&&e.copyToDropbox({role:n.payload.role,logModalConfirm:function(){r(i.logUserActionEvent({userAction:"save_to_dropbox_approve",fileViewerId:n.payload.fileViewerId,actionContext:"sidebar"}))},logModalCancel:function(){r(i.logUserActionEvent({userAction:"save_to_dropbox_cancel",fileViewerId:n.payload.fileViewerId,actionContext:"sidebar"}))}}),o(n)}}}}}));
//# sourceMappingURL=file_system.min.js-vfliL7t5F.map
