# Supplementary material for: On the Use of Carbon Cables from Plastic Solvent Combinations of Polystyrene and Toluene in Carbon Nanotube Synthesis
Source: Nanomaterials (Basel). 2021 Dec 21;12(1):9. doi: 10.3390/nano12010009 (PMC8746690; doi:10.3390/nano12010009)
Supplement: Supplementary file 1 [file nanomaterials-12-00009-s001.zip › Video S1- Video showing the iPerf testing of Ethernet speeds of CNT Ethernet cable.mp4_files/file_system.min-vflChRg9_.js.download]

define(["require","exports","modules/clean/react/share_download/util","modules/clean/react/file_viewer/sdk_file_viewer/download_utils"],(function(e,o,l,i){"use strict";Object.defineProperty(o,"__esModule",{value:!0}),o.makeFileSystemClient=void 0,o.makeFileSystemClient=function(e,o,n){var a=n.allowCopyToDropbox,r=n.shareToken,t=n.encryptionOptions,d=n.sharePermission,s=n.authModalKind;return{copyToDropbox:!a||d&&!l.isDownloadAllowed(d)?function(){}:function(l){var n=l.logModalConfirm,a=l.logModalCancel,d=o().file;i.saveToDropbox(d,(function(e){"save_to_dropbox_approve"===e?n():"save_to_dropbox_cancel"===e&&a()}),e,r,t)},downloadFile:function(){var l=o().file;i.downloadActiveFile(l,e,t,s)}}}}));
//# sourceMappingURL=file_system.min.js-vflQyCPXP.map
