# Supplementary material for: On the Use of Carbon Cables from Plastic Solvent Combinations of Polystyrene and Toluene in Carbon Nanotube Synthesis
Source: Nanomaterials (Basel). 2021 Dec 21;12(1):9. doi: 10.3390/nano12010009 (PMC8746690; doi:10.3390/nano12010009)
Supplement: Supplementary file 1 [file nanomaterials-12-00009-s001.zip › Video S1- Video showing the iPerf testing of Ethernet speeds of CNT Ethernet cable.mp4_files/file_viewer.min-vflmrD8XN.js.download]

define(["require","exports","api_v2/redux/base_action"],(function(e,t,i){"use strict";var o;Object.defineProperty(t,"__esModule",{value:!0}),t.middleware=t.watermarkingWatermarkFileResultAction=t.watermarkingWatermarkFileAction=t.loggedOutGetModeResultAction=t.loggedOutGetModeAction=t.getModeResultAction=t.getModeAction=t.Action=void 0,t.Action={GetMode:"@@apiv2_redux/file_viewer/get_mode",GetModeResult:"@@apiv2_redux/file_viewer/get_mode_result",LoggedOutGetMode:"@@apiv2_redux/file_viewer/logged_out/get_mode",LoggedOutGetModeResult:"@@apiv2_redux/file_viewer/logged_out/get_mode_result",WatermarkingWatermarkFile:"@@apiv2_redux/file_viewer/watermarking/watermark_file",WatermarkingWatermarkFileResult:"@@apiv2_redux/file_viewer/watermarking/watermark_file_result"},t.getModeAction=i._createAction(t.Action.GetMode),t.getModeResultAction=i._createAction(t.Action.GetModeResult),t.loggedOutGetModeAction=i._createAction(t.Action.LoggedOutGetMode),t.loggedOutGetModeResultAction=i._createAction(t.Action.LoggedOutGetModeResult),t.watermarkingWatermarkFileAction=i._createAction(t.Action.WatermarkingWatermarkFile),t.watermarkingWatermarkFileResultAction=i._createAction(t.Action.WatermarkingWatermarkFileResult);var r=((o={})[t.Action.GetMode]={endpoint:"get_mode",action:t.getModeResultAction},o[t.Action.LoggedOutGetMode]={endpoint:"logged_out/get_mode",action:t.loggedOutGetModeResultAction},o[t.Action.WatermarkingWatermarkFile]={endpoint:"watermarking/watermark_file",action:t.watermarkingWatermarkFileResultAction},o);t.middleware=i._createMiddleware(r)}));
//# sourceMappingURL=file_viewer.min.js-vflDH-3L9.map
