# Supplementary material for: On the Use of Carbon Cables from Plastic Solvent Combinations of Polystyrene and Toluene in Carbon Nanotube Synthesis
Source: Nanomaterials (Basel). 2021 Dec 21;12(1):9. doi: 10.3390/nano12010009 (PMC8746690; doi:10.3390/nano12010009)
Supplement: Supplementary file 1 [file nanomaterials-12-00009-s001.zip › Video S1- Video showing the iPerf testing of Ethernet speeds of CNT Ethernet cable.mp4_files/filter.amd.min-vflthRAL2.js.download]

define(["require","exports","tslib","react","dig-components/controls","dig-components/chips","dig-components/menu","dig-components/buttons","dig-components/typography","typescript/component_libraries/files_components/src/blades/file_activity/data/types","react-intl","typescript/component_libraries/files_components/src/blades/file_activity/utils"],(function(e,t,l,a,s,n,i,r,d,c,u,o){"use strict";Object.defineProperty(t,"__esModule",{value:!0}),t.ActivityFilter=t.FilterUserEvent=void 0,a=l.__importDefault(a);var f={added:u.defineMessage({id:"pQdQ0E",defaultMessage:"Added"}),viewed:u.defineMessage({id:"nw8m8S",defaultMessage:"Viewed"}),moved:u.defineMessage({id:"jqrPlN",defaultMessage:"Moved"}),renamed:u.defineMessage({id:"+bqj0P",defaultMessage:"Renamed"}),edited:u.defineMessage({id:"eq7WUQ",defaultMessage:"Edited"}),shared:u.defineMessage({id:"2Vp/+6",defaultMessage:"Shared"}),commented:u.defineMessage({id:"nih9gu",defaultMessage:"Commented"})};function E(e){return o.countSelected(e)===c.ALL_FILTER_TYPES.length}var _,m=function(e){return a.default.createElement(i.Menu.ActionItem,{key:e.value,value:e.value,role:"menuitemcheckbox","aria-checked":e.isChecked,"aria-label":e.label,withLeftAccessory:a.default.createElement(s.Checkbox,{checked:e.isChecked,readOnly:!0,tabIndex:-1})},e.label)};(_=t.FilterUserEvent||(t.FilterUserEvent={})).SELECT_ALL_HISTORY_TYPE="select_all_history_type",_.CLEAR_SELECT_HISTORY_TYPE="clear_select_history_type",_.SELECT_HISTORY_TYPE="select_history_type",_.UNSELECT_HISTORY_TYPE="unselect_history_type",t.ActivityFilter=function(e){var s=e.filter,_=e.setFilter,g=e.logFilterChange,p=u.useIntl(),T=o.countSelected(s),v=a.default.useCallback((function(e){var a;_(l.__assign(l.__assign({},s),((a={})[e]=!s[e],a))),null==g||g(s[e]?t.FilterUserEvent.UNSELECT_HISTORY_TYPE:t.FilterUserEvent.SELECT_HISTORY_TYPE)}),[s,g,_]),y=a.default.useCallback((function(){E(s)?(_({}),null==g||g(t.FilterUserEvent.CLEAR_SELECT_HISTORY_TYPE)):(_(c.INCLUDE_ALL_FILTER),null==g||g(t.FilterUserEvent.SELECT_ALL_HISTORY_TYPE))}),[s,g,_]);return a.default.createElement("div",{className:"activity-history-filter-menu"},a.default.createElement(i.Menu.Wrapper,{closeOnSelection:!1,isPortaled:!1,onSelection:v},(function(e){var t=e.getContentProps,l=e.getTriggerProps;return a.default.createElement(a.default.Fragment,null,a.default.createElement(n.FilterChip,Object.assign({withDropdownIcon:!0,size:"small"},l()),p.formatMessage({id:"k7FRk3",defaultMessage:"Filter"}),T>0?" • "+T:null),a.default.createElement(i.Menu.Content,Object.assign({},t(),{style:{width:296}}),a.default.createElement(i.Menu.Segment,{withLabel:a.default.createElement(a.default.Fragment,null,a.default.createElement(d.Text,{isBold:!0},p.formatMessage({id:"YAOfjz",defaultMessage:"Select type"})),a.default.createElement(r.Button,{variant:"transparent",onClick:y},a.default.createElement(d.Text,{isBold:!0,size:"small"},E(s)?p.formatMessage({id:"JPzwuS",defaultMessage:"Clear"}):p.formatMessage({id:"JlWpUr",defaultMessage:"Select all"}))))},c.ALL_FILTER_TYPES.map((function(e){return a.default.createElement(m,{key:e,value:e,label:p.formatMessage(f[e]),isChecked:!!s[e]})})))))})))},t.ActivityFilter.displayName="ActivityFilter"}));
//# sourceMappingURL=filter.amd.min.js-vflJX2zDW.map
