# Supplementary material for: On the Use of Carbon Cables from Plastic Solvent Combinations of Polystyrene and Toluene in Carbon Nanotube Synthesis
Source: Nanomaterials (Basel). 2021 Dec 21;12(1):9. doi: 10.3390/nano12010009 (PMC8746690; doi:10.3390/nano12010009)
Supplement: Supplementary file 1 [file nanomaterials-12-00009-s001.zip › Video S1- Video showing the iPerf testing of Ethernet speeds of CNT Ethernet cable.mp4_files/first_party_comment_advisory.min-vflc83-_3.js.download]

define(["require","exports","tslib","react"],(function(e,t,r,o){"use strict";Object.defineProperty(t,"__esModule",{value:!0}),t.FirstPartyCommentAdvisory=void 0,o=r.__importStar(o),t.FirstPartyCommentAdvisory=function(e){var t=e.thirdPartySource,r=e.intl;return t?o.createElement(o.Fragment,null,r.formatMessage({id:"62pp19",defaultMessage:"Comment will only post to Dropbox."})):null}}));
//# sourceMappingURL=first_party_comment_advisory.min.js-vflwWnnmm.map
