# Supplementary material for: On the Use of Carbon Cables from Plastic Solvent Combinations of Polystyrene and Toluene in Carbon Nanotube Synthesis
Source: Nanomaterials (Basel). 2021 Dec 21;12(1):9. doi: 10.3390/nano12010009 (PMC8746690; doi:10.3390/nano12010009)
Supplement: Supplementary file 1 [file nanomaterials-12-00009-s001.zip › Video S1- Video showing the iPerf testing of Ethernet speeds of CNT Ethernet cable.mp4_files/flash_pagelet.min-vflLoae7i.js.download]

define(["require","exports","modules/core/i18n","modules/core/notify","modules/core/html","modules/core/toast/toast_on_init"],(function(e,o,i,t,s,r){"use strict";Object.defineProperty(o,"__esModule",{value:!0}),o.utils=o.initialize_module=void 0,o.initialize_module=function(e){var n=e.message,a=e.isError;o.utils.cookies_are_enabled()||t.Notify.error(i.intl.formatMessage({id:"mO3cx4",defaultMessage:"Please enable browser-cookies to use the Dropbox website."})),n?null==a||a?t.Notify.error(new s.HTML(n)):t.Notify.success(new s.HTML(n)):r.showToastFromCookie()},o.utils={cookies_are_enabled:function(){return navigator.cookieEnabled?navigator.cookieEnabled:(document.cookie="this_is_a_test_cookie",-1!==document.cookie.indexOf("this_is_a_test_cookie"))}}}));
//# sourceMappingURL=flash_pagelet.min.js-vfliXvkFy.map
