# Supplementary material for: On the Use of Carbon Cables from Plastic Solvent Combinations of Polystyrene and Toluene in Carbon Nanotube Synthesis
Source: Nanomaterials (Basel). 2021 Dec 21;12(1):9. doi: 10.3390/nano12010009 (PMC8746690; doi:10.3390/nano12010009)
Supplement: Supplementary file 1 [file nanomaterials-12-00009-s001.zip › Video S1- Video showing the iPerf testing of Ethernet speeds of CNT Ethernet cable.mp4_files/flows.min-vflw0ofuz.js.download]

define(["require","exports","api_v2/redux/base_action"],(function(e,t,o){"use strict";var n;Object.defineProperty(t,"__esModule",{value:!0}),t.middleware=t.updateSolutionInstanceResultAction=t.updateSolutionInstanceAction=t.updateRulesResultAction=t.updateRulesAction=t.updateAdoptionStatusResultAction=t.updateAdoptionStatusAction=t.unzipResultAction=t.unzipAction=t.undoActionsResultAction=t.undoActionsAction=t.setupRuleResultAction=t.setupRuleAction=t.respondToApprovalResultAction=t.respondToApprovalAction=t.removeRulesResultAction=t.removeRulesAction=t.mediaRemuxResultAction=t.mediaRemuxAction=t.logFeedbackResultAction=t.logFeedbackAction=t.listSolutionInstancesResultAction=t.listSolutionInstancesAction=t.getUserAutomationsResultAction=t.getUserAutomationsAction=t.getRuleBatchResultAction=t.getRuleBatchAction=t.getRuleResultAction=t.getRuleAction=t.getFolderRulesConfigResultAction=t.getFolderRulesConfigAction=t.getFileStatusResultAction=t.getFileStatusAction=t.getFeedbackStatusResultAction=t.getFeedbackStatusAction=t.getBoltDataResultAction=t.getBoltDataAction=t.generateAuthCodeResultAction=t.generateAuthCodeAction=t.editApprovalResultAction=t.editApprovalAction=t.deleteSolutionInstanceResultAction=t.deleteSolutionInstanceAction=t.deleteRuleResultAction=t.deleteRuleAction=t.deleteApprovalThreadResultAction=t.deleteApprovalThreadAction=t.deleteApprovalResultAction=t.deleteApprovalAction=t.createUserTokenResultAction=t.createUserTokenAction=t.createTrayUserResultAction=t.createTrayUserAction=t.createSolutionInstanceResultAction=t.createSolutionInstanceAction=t.createApprovalResultAction=t.createApprovalAction=t.convertVideoToGifResultAction=t.convertVideoToGifAction=t.convertToPdfResultAction=t.convertToPdfAction=t.convertImageFormatResultAction=t.convertImageFormatAction=t.convertDocToImageResultAction=t.convertDocToImageAction=t.checkAdoptionStatusResultAction=t.checkAdoptionStatusAction=t.archiveResultAction=t.archiveAction=t.Action=void 0,t.Action={Archive:"@@apiv2_redux/flows/archive",ArchiveResult:"@@apiv2_redux/flows/archive_result",CheckAdoptionStatus:"@@apiv2_redux/flows/check_adoption_status",CheckAdoptionStatusResult:"@@apiv2_redux/flows/check_adoption_status_result",ConvertDocToImage:"@@apiv2_redux/flows/convert_doc_to_image",ConvertDocToImageResult:"@@apiv2_redux/flows/convert_doc_to_image_result",ConvertImageFormat:"@@apiv2_redux/flows/convert_image_format",ConvertImageFormatResult:"@@apiv2_redux/flows/convert_image_format_result",ConvertToPdf:"@@apiv2_redux/flows/convert_to_pdf",ConvertToPdfResult:"@@apiv2_redux/flows/convert_to_pdf_result",ConvertVideoToGif:"@@apiv2_redux/flows/convert_video_to_gif",ConvertVideoToGifResult:"@@apiv2_redux/flows/convert_video_to_gif_result",CreateApproval:"@@apiv2_redux/flows/create_approval",CreateApprovalResult:"@@apiv2_redux/flows/create_approval_result",CreateSolutionInstance:"@@apiv2_redux/flows/create_solution_instance",CreateSolutionInstanceResult:"@@apiv2_redux/flows/create_solution_instance_result",CreateTrayUser:"@@apiv2_redux/flows/create_tray_user",CreateTrayUserResult:"@@apiv2_redux/flows/create_tray_user_result",CreateUserToken:"@@apiv2_redux/flows/create_user_token",CreateUserTokenResult:"@@apiv2_redux/flows/create_user_token_result",DeleteApproval:"@@apiv2_redux/flows/delete_approval",DeleteApprovalResult:"@@apiv2_redux/flows/delete_approval_result",DeleteApprovalThread:"@@apiv2_redux/flows/delete_approval_thread",DeleteApprovalThreadResult:"@@apiv2_redux/flows/delete_approval_thread_result",DeleteRule:"@@apiv2_redux/flows/delete_rule",DeleteRuleResult:"@@apiv2_redux/flows/delete_rule_result",DeleteSolutionInstance:"@@apiv2_redux/flows/delete_solution_instance",DeleteSolutionInstanceResult:"@@apiv2_redux/flows/delete_solution_instance_result",EditApproval:"@@apiv2_redux/flows/edit_approval",EditApprovalResult:"@@apiv2_redux/flows/edit_approval_result",GenerateAuthCode:"@@apiv2_redux/flows/generate_auth_code",GenerateAuthCodeResult:"@@apiv2_redux/flows/generate_auth_code_result",GetBoltData:"@@apiv2_redux/flows/get_bolt_data",GetBoltDataResult:"@@apiv2_redux/flows/get_bolt_data_result",GetFeedbackStatus:"@@apiv2_redux/flows/get_feedback_status",GetFeedbackStatusResult:"@@apiv2_redux/flows/get_feedback_status_result",GetFileStatus:"@@apiv2_redux/flows/get_file_status",GetFileStatusResult:"@@apiv2_redux/flows/get_file_status_result",GetFolderRulesConfig:"@@apiv2_redux/flows/get_folder_rules_config",GetFolderRulesConfigResult:"@@apiv2_redux/flows/get_folder_rules_config_result",GetRule:"@@apiv2_redux/flows/get_rule",GetRuleResult:"@@apiv2_redux/flows/get_rule_result",GetRuleBatch:"@@apiv2_redux/flows/get_rule_batch",GetRuleBatchResult:"@@apiv2_redux/flows/get_rule_batch_result",GetUserAutomations:"@@apiv2_redux/flows/get_user_automations",GetUserAutomationsResult:"@@apiv2_redux/flows/get_user_automations_result",ListSolutionInstances:"@@apiv2_redux/flows/list_solution_instances",ListSolutionInstancesResult:"@@apiv2_redux/flows/list_solution_instances_result",LogFeedback:"@@apiv2_redux/flows/log_feedback",LogFeedbackResult:"@@apiv2_redux/flows/log_feedback_result",MediaRemux:"@@apiv2_redux/flows/media_remux",MediaRemuxResult:"@@apiv2_redux/flows/media_remux_result",RemoveRules:"@@apiv2_redux/flows/remove_rules",RemoveRulesResult:"@@apiv2_redux/flows/remove_rules_result",RespondToApproval:"@@apiv2_redux/flows/respond_to_approval",RespondToApprovalResult:"@@apiv2_redux/flows/respond_to_approval_result",SetupRule:"@@apiv2_redux/flows/setup_rule",SetupRuleResult:"@@apiv2_redux/flows/setup_rule_result",UndoActions:"@@apiv2_redux/flows/undo_actions",UndoActionsResult:"@@apiv2_redux/flows/undo_actions_result",Unzip:"@@apiv2_redux/flows/unzip",UnzipResult:"@@apiv2_redux/flows/unzip_result",UpdateAdoptionStatus:"@@apiv2_redux/flows/update_adoption_status",UpdateAdoptionStatusResult:"@@apiv2_redux/flows/update_adoption_status_result",UpdateRules:"@@apiv2_redux/flows/update_rules",UpdateRulesResult:"@@apiv2_redux/flows/update_rules_result",UpdateSolutionInstance:"@@apiv2_redux/flows/update_solution_instance",UpdateSolutionInstanceResult:"@@apiv2_redux/flows/update_solution_instance_result"},t.archiveAction=o._createAction(t.Action.Archive),t.archiveResultAction=o._createAction(t.Action.ArchiveResult),t.checkAdoptionStatusAction=o._createAction(t.Action.CheckAdoptionStatus),t.checkAdoptionStatusResultAction=o._createAction(t.Action.CheckAdoptionStatusResult),t.convertDocToImageAction=o._createAction(t.Action.ConvertDocToImage),t.convertDocToImageResultAction=o._createAction(t.Action.ConvertDocToImageResult),t.convertImageFormatAction=o._createAction(t.Action.ConvertImageFormat),t.convertImageFormatResultAction=o._createAction(t.Action.ConvertImageFormatResult),t.convertToPdfAction=o._createAction(t.Action.ConvertToPdf),t.convertToPdfResultAction=o._createAction(t.Action.ConvertToPdfResult),t.convertVideoToGifAction=o._createAction(t.Action.ConvertVideoToGif),t.convertVideoToGifResultAction=o._createAction(t.Action.ConvertVideoToGifResult),t.createApprovalAction=o._createAction(t.Action.CreateApproval),t.createApprovalResultAction=o._createAction(t.Action.CreateApprovalResult),t.createSolutionInstanceAction=o._createAction(t.Action.CreateSolutionInstance),t.createSolutionInstanceResultAction=o._createAction(t.Action.CreateSolutionInstanceResult),t.createTrayUserAction=o._createAction(t.Action.CreateTrayUser),t.createTrayUserResultAction=o._createAction(t.Action.CreateTrayUserResult),t.createUserTokenAction=o._createAction(t.Action.CreateUserToken),t.createUserTokenResultAction=o._createAction(t.Action.CreateUserTokenResult),t.deleteApprovalAction=o._createAction(t.Action.DeleteApproval),t.deleteApprovalResultAction=o._createAction(t.Action.DeleteApprovalResult),t.deleteApprovalThreadAction=o._createAction(t.Action.DeleteApprovalThread),t.deleteApprovalThreadResultAction=o._createAction(t.Action.DeleteApprovalThreadResult),t.deleteRuleAction=o._createAction(t.Action.DeleteRule),t.deleteRuleResultAction=o._createAction(t.Action.DeleteRuleResult),t.deleteSolutionInstanceAction=o._createAction(t.Action.DeleteSolutionInstance),t.deleteSolutionInstanceResultAction=o._createAction(t.Action.DeleteSolutionInstanceResult),t.editApprovalAction=o._createAction(t.Action.EditApproval),t.editApprovalResultAction=o._createAction(t.Action.EditApprovalResult),t.generateAuthCodeAction=o._createAction(t.Action.GenerateAuthCode),t.generateAuthCodeResultAction=o._createAction(t.Action.GenerateAuthCodeResult),t.getBoltDataAction=o._createAction(t.Action.GetBoltData),t.getBoltDataResultAction=o._createAction(t.Action.GetBoltDataResult),t.getFeedbackStatusAction=o._createAction(t.Action.GetFeedbackStatus),t.getFeedbackStatusResultAction=o._createAction(t.Action.GetFeedbackStatusResult),t.getFileStatusAction=o._createAction(t.Action.GetFileStatus),t.getFileStatusResultAction=o._createAction(t.Action.GetFileStatusResult),t.getFolderRulesConfigAction=o._createAction(t.Action.GetFolderRulesConfig),t.getFolderRulesConfigResultAction=o._createAction(t.Action.GetFolderRulesConfigResult),t.getRuleAction=o._createAction(t.Action.GetRule),t.getRuleResultAction=o._createAction(t.Action.GetRuleResult),t.getRuleBatchAction=o._createAction(t.Action.GetRuleBatch),t.getRuleBatchResultAction=o._createAction(t.Action.GetRuleBatchResult),t.getUserAutomationsAction=o._createAction(t.Action.GetUserAutomations),t.getUserAutomationsResultAction=o._createAction(t.Action.GetUserAutomationsResult),t.listSolutionInstancesAction=o._createAction(t.Action.ListSolutionInstances),t.listSolutionInstancesResultAction=o._createAction(t.Action.ListSolutionInstancesResult),t.logFeedbackAction=o._createAction(t.Action.LogFeedback),t.logFeedbackResultAction=o._createAction(t.Action.LogFeedbackResult),t.mediaRemuxAction=o._createAction(t.Action.MediaRemux),t.mediaRemuxResultAction=o._createAction(t.Action.MediaRemuxResult),t.removeRulesAction=o._createAction(t.Action.RemoveRules),t.removeRulesResultAction=o._createAction(t.Action.RemoveRulesResult),t.respondToApprovalAction=o._createAction(t.Action.RespondToApproval),t.respondToApprovalResultAction=o._createAction(t.Action.RespondToApprovalResult),t.setupRuleAction=o._createAction(t.Action.SetupRule),t.setupRuleResultAction=o._createAction(t.Action.SetupRuleResult),t.undoActionsAction=o._createAction(t.Action.UndoActions),t.undoActionsResultAction=o._createAction(t.Action.UndoActionsResult),t.unzipAction=o._createAction(t.Action.Unzip),t.unzipResultAction=o._createAction(t.Action.UnzipResult),t.updateAdoptionStatusAction=o._createAction(t.Action.UpdateAdoptionStatus),t.updateAdoptionStatusResultAction=o._createAction(t.Action.UpdateAdoptionStatusResult),t.updateRulesAction=o._createAction(t.Action.UpdateRules),t.updateRulesResultAction=o._createAction(t.Action.UpdateRulesResult),t.updateSolutionInstanceAction=o._createAction(t.Action.UpdateSolutionInstance),t.updateSolutionInstanceResultAction=o._createAction(t.Action.UpdateSolutionInstanceResult);var i=((n={})[t.Action.Archive]={endpoint:"archive",action:t.archiveResultAction},n[t.Action.CheckAdoptionStatus]={endpoint:"check_adoption_status",action:t.checkAdoptionStatusResultAction},n[t.Action.ConvertDocToImage]={endpoint:"convert_doc_to_image",action:t.convertDocToImageResultAction},n[t.Action.ConvertImageFormat]={endpoint:"convert_image_format",action:t.convertImageFormatResultAction},n[t.Action.ConvertToPdf]={endpoint:"convert_to_pdf",action:t.convertToPdfResultAction},n[t.Action.ConvertVideoToGif]={endpoint:"convert_video_to_gif",action:t.convertVideoToGifResultAction},n[t.Action.CreateApproval]={endpoint:"create_approval",action:t.createApprovalResultAction},n[t.Action.CreateSolutionInstance]={endpoint:"create_solution_instance",action:t.createSolutionInstanceResultAction},n[t.Action.CreateTrayUser]={endpoint:"create_tray_user",action:t.createTrayUserResultAction},n[t.Action.CreateUserToken]={endpoint:"create_user_token",action:t.createUserTokenResultAction},n[t.Action.DeleteApproval]={endpoint:"delete_approval",action:t.deleteApprovalResultAction},n[t.Action.DeleteApprovalThread]={endpoint:"delete_approval_thread",action:t.deleteApprovalThreadResultAction},n[t.Action.DeleteRule]={endpoint:"delete_rule",action:t.deleteRuleResultAction},n[t.Action.DeleteSolutionInstance]={endpoint:"delete_solution_instance",action:t.deleteSolutionInstanceResultAction},n[t.Action.EditApproval]={endpoint:"edit_approval",action:t.editApprovalResultAction},n[t.Action.GenerateAuthCode]={endpoint:"generate_auth_code",action:t.generateAuthCodeResultAction},n[t.Action.GetBoltData]={endpoint:"get_bolt_data",action:t.getBoltDataResultAction},n[t.Action.GetFeedbackStatus]={endpoint:"get_feedback_status",action:t.getFeedbackStatusResultAction},n[t.Action.GetFileStatus]={endpoint:"get_file_status",action:t.getFileStatusResultAction},n[t.Action.GetFolderRulesConfig]={endpoint:"get_folder_rules_config",action:t.getFolderRulesConfigResultAction},n[t.Action.GetRule]={endpoint:"get_rule",action:t.getRuleResultAction},n[t.Action.GetRuleBatch]={endpoint:"get_rule_batch",action:t.getRuleBatchResultAction},n[t.Action.GetUserAutomations]={endpoint:"get_user_automations",action:t.getUserAutomationsResultAction},n[t.Action.ListSolutionInstances]={endpoint:"list_solution_instances",action:t.listSolutionInstancesResultAction},n[t.Action.LogFeedback]={endpoint:"log_feedback",action:t.logFeedbackResultAction},n[t.Action.MediaRemux]={endpoint:"media_remux",action:t.mediaRemuxResultAction},n[t.Action.RemoveRules]={endpoint:"remove_rules",action:t.removeRulesResultAction},n[t.Action.RespondToApproval]={endpoint:"respond_to_approval",action:t.respondToApprovalResultAction},n[t.Action.SetupRule]={endpoint:"setup_rule",action:t.setupRuleResultAction},n[t.Action.UndoActions]={endpoint:"undo_actions",action:t.undoActionsResultAction},n[t.Action.Unzip]={endpoint:"unzip",action:t.unzipResultAction},n[t.Action.UpdateAdoptionStatus]={endpoint:"update_adoption_status",action:t.updateAdoptionStatusResultAction},n[t.Action.UpdateRules]={endpoint:"update_rules",action:t.updateRulesResultAction},n[t.Action.UpdateSolutionInstance]={endpoint:"update_solution_instance",action:t.updateSolutionInstanceResultAction},n);t.middleware=o._createMiddleware(i)}));
//# sourceMappingURL=flows.min.js-vflTuF66i.map
