# Supplementary material for: On the Use of Carbon Cables from Plastic Solvent Combinations of Polystyrene and Toluene in Carbon Nanotube Synthesis
Source: Nanomaterials (Basel). 2021 Dec 21;12(1):9. doi: 10.3390/nano12010009 (PMC8746690; doi:10.3390/nano12010009)
Supplement: Supplementary file 1 [file nanomaterials-12-00009-s001.zip › Video S1- Video showing the iPerf testing of Ethernet speeds of CNT Ethernet cable.mp4_files/font_paper_atlas_grotesk-vflEbKJso.css]

@font-face{font-family:'AtlasGrotesk';src:url("/static/fonts/paper-atlasgrotesk/AtlasGrotesk-Thin-Web-vflugmAly.woff2") format("woff2"),url("/static/fonts/paper-atlasgrotesk/AtlasGrotesk-Thin-Web-vflWr14lv.woff") format("woff"),url("/static/fonts/paper-atlasgrotesk/AtlasGrotesk-Thin-Web-vflYSEsbG.ttf") format("truetype");font-weight:100;font-style:normal}@font-face{font-family:'AtlasGrotesk';src:url("/static/fonts/paper-atlasgrotesk/AtlasGrotesk-ThinItalic-Web-vflP-manv.woff2") format("woff2"),url("/static/fonts/paper-atlasgrotesk/AtlasGrotesk-ThinItalic-Web-vflmKWqdQ.woff") format("woff"),url("/static/fonts/paper-atlasgrotesk/AtlasGrotesk-ThinItalic-Web-vflHYkDrv.ttf") format("truetype");font-weight:100;font-style:italic}@font-face{font-family:'AtlasGrotesk';src:url("/static/fonts/paper-atlasgrotesk/AtlasGrotesk-Light-Web-vflvAXMid.woff2") format("woff2"),url("/static/fonts/paper-atlasgrotesk/AtlasGrotesk-Light-Web-vfl9_ktQy.woff") format("woff"),url("/static/fonts/paper-atlasgrotesk/AtlasGrotesk-Light-Web-vflc5lLwp.ttf") format("truetype");font-weight:300;font-style:normal}@font-face{font-family:'AtlasGrotesk';src:url("/static/fonts/paper-atlasgrotesk/AtlasGrotesk-LightItalic-Web-vflq-t642.woff2") format("woff2"),url("/static/fonts/paper-atlasgrotesk/AtlasGrotesk-LightItalic-Web-vfl1PZNwi.woff") format("woff"),url("/static/fonts/paper-atlasgrotesk/AtlasGrotesk-LightItalic-Web-vflvfjS6x.ttf") format("truetype");font-weight:300;font-style:italic}@font-face{font-family:'AtlasGrotesk';src:url("/static/fonts/paper-atlasgrotesk/AtlasGrotesk-Regular-Web-vflk7bxjs.woff2") format("woff2"),url("/static/fonts/paper-atlasgrotesk/AtlasGrotesk-Regular-Web-vflyEJFZg.woff") format("woff"),url("/static/fonts/paper-atlasgrotesk/AtlasGrotesk-Regular-Web-vflJ3txfq.ttf") format("truetype");font-weight:400;font-style:normal}@font-face{font-family:'AtlasGrotesk';src:url("/static/fonts/paper-atlasgrotesk/AtlasGrotesk-RegularItalic-Web-vflOIRvCj.woff2") format("woff2"),url("/static/fonts/paper-atlasgrotesk/AtlasGrotesk-RegularItalic-Web-vflDo8Kta.woff") format("woff"),url("/static/fonts/paper-atlasgrotesk/AtlasGrotesk-RegularItalic-Web-vfllxpplt.ttf") format("truetype");font-weight:400;font-style:italic}@font-face{font-family:'AtlasGrotesk';src:url("/static/fonts/paper-atlasgrotesk/AtlasGrotesk-Medium-Web-vfl38XiTL.woff2") format("woff2"),url("/static/fonts/paper-atlasgrotesk/AtlasGrotesk-Medium-Web-vflyja8tN.woff") format("woff"),url("/static/fonts/paper-atlasgrotesk/AtlasGrotesk-Medium-Web-vflbI0jjP.ttf") format("truetype");font-weight:500;font-style:normal}@font-face{font-family:'AtlasGrotesk';src:url("/static/fonts/paper-atlasgrotesk/AtlasGrotesk-MediumItalic-Web-vfliTEIPs.woff2") format("woff2"),url("/static/fonts/paper-atlasgrotesk/AtlasGrotesk-MediumItalic-Web-vflSOoqcm.woff") format("woff"),url("/static/fonts/paper-atlasgrotesk/AtlasGrotesk-MediumItalic-Web-vflp44bwY.ttf") format("truetype");font-weight:500;font-style:italic}@font-face{font-family:'AtlasGrotesk';src:url("/static/fonts/paper-atlasgrotesk/AtlasGrotesk-Bold-Web-vfl39K48X.woff2") format("woff2"),url("/static/fonts/paper-atlasgrotesk/AtlasGrotesk-Bold-Web-vflaLofNp.woff") format("woff"),url("/static/fonts/paper-atlasgrotesk/AtlasGrotesk-Bold-Web-vflD33tdn.ttf") format("truetype");font-weight:700;font-style:normal}@font-face{font-family:'AtlasGrotesk';src:url("/static/fonts/paper-atlasgrotesk/AtlasGrotesk-BoldItalic-Web-vflk44sx_.woff2") format("woff2"),url("/static/fonts/paper-atlasgrotesk/AtlasGrotesk-BoldItalic-Web-vflIKY_FY.woff") format("woff"),url("/static/fonts/paper-atlasgrotesk/AtlasGrotesk-BoldItalic-Web-vflntJR9Z.ttf") format("truetype");font-weight:700;font-style:italic}@font-face{font-family:'AtlasGrotesk';src:url("/static/fonts/paper-atlasgrotesk/AtlasGrotesk-Black-Web-vflp3rI0W.woff2") format("woff2"),url("/static/fonts/paper-atlasgrotesk/AtlasGrotesk-Black-Web-vflY3PiPg.woff") format("woff"),url("/static/fonts/paper-atlasgrotesk/AtlasGrotesk-Black-Web-vflNBqfnS.ttf") format("truetype");font-weight:900;font-style:normal}@font-face{font-family:'AtlasGrotesk';src:url("/static/fonts/paper-atlasgrotesk/AtlasGrotesk-BlackItalic-Web-vflCRgLG7.woff2") format("woff2"),url("/static/fonts/paper-atlasgrotesk/AtlasGrotesk-BlackItalic-Web-vflLHCpzg.woff") format("woff"),url("/static/fonts/paper-atlasgrotesk/AtlasGrotesk-BlackItalic-Web-vflazUzhM.ttf") format("truetype");font-weight:900;font-style:italic}
