# Supplementary material for: On the Use of Carbon Cables from Plastic Solvent Combinations of Polystyrene and Toluene in Carbon Nanotube Synthesis
Source: Nanomaterials (Basel). 2021 Dec 21;12(1):9. doi: 10.3390/nano12010009 (PMC8746690; doi:10.3390/nano12010009)
Supplement: Supplementary file 1 [file nanomaterials-12-00009-s001.zip › Video S1- Video showing the iPerf testing of Ethernet speeds of CNT Ethernet cable.mp4_files/footer.min-vflNVEfJH.js.download]

define(["require","exports","tslib","react","dig-components/buttons","dig-components/icons","file-viewer/core/data/actions","react-redux","dig-components/icons/src","file-viewer/core/data/selectors","react-intl"],(function(e,t,o,a,n,i,r,l,c,s,u){"use strict";Object.defineProperty(t,"__esModule",{value:!0}),t.Footer=void 0,a=o.__importDefault(a);var d="footerContainer__1oPc3_Vbaa__mobile_web",f="abTestButton__2ujKL_swTp__mobile_web",m="rightButtonsContainer__2-0Cn1ox0Q__mobile_web";t.Footer=function(e){var t=e.variant,o=e.fileViewerId,_=e.previewKey,v=e.showAuthModal,g=l.useDispatch(),p=u.useIntl(),w=l.useSelector(s.getCurrentUser);function b(){g(r.downloadFile({fileViewerId:o,previewKey:_,sourceContext:w?"mobile_web_footer":"mobile_web_footer_logged_out"}))}return a.default.createElement("div",{className:d},"SIGNUP"===t?a.default.createElement(n.IconButton,{size:"large",onClick:b,variant:"opacity"},a.default.createElement(i.UIIcon,{src:c.DownloadLine})):a.default.createElement(n.IconButton,{size:"large",onClick:function(){},variant:"opacity"},a.default.createElement(i.UIIcon,{src:c.LinkLine})),a.default.createElement("div",{className:m},a.default.createElement("div",{className:f},"SIGNUP"===t?a.default.createElement(n.Button,{size:"large",onClick:function(){null==v||v({mode:1,kind:"immediate"})},variant:"opacity"},p.formatMessage({id:"Gi4Nez",defaultMessage:"Sign Up"})):a.default.createElement(n.IconButton,{size:"large",onClick:b,variant:"opacity"},a.default.createElement(i.UIIcon,{src:c.DownloadLine}))),a.default.createElement(n.Button,{size:"large",onClick:function(){w||null==v||v({mode:1,kind:"download"})},variant:"primary"},p.formatMessage({id:"JU7aK1",defaultMessage:"Save to Dropbox"}))))}}));
//# sourceMappingURL=footer.min.js-vflDRAL4S.map
