# Supplementary material for: On the Use of Carbon Cables from Plastic Solvent Combinations of Polystyrene and Toluene in Carbon Nanotube Synthesis
Source: Nanomaterials (Basel). 2021 Dec 21;12(1):9. doi: 10.3390/nano12010009 (PMC8746690; doi:10.3390/nano12010009)
Supplement: Supplementary file 1 [file nanomaterials-12-00009-s001.zip › Video S1- Video showing the iPerf testing of Ethernet speeds of CNT Ethernet cable.mp4_files/foundation-vfl4TNsHm.css]

body,input,textarea,select,button,.normal{font-family:"Open Sans","lucida grande","Segoe UI",arial,verdana,"lucida sans unicode",tahoma,sans-serif;font-size:13px;color:#000;font-weight:normal}.maestro body,.maestro input,.maestro textarea,.maestro select,.maestro button,.maestro .normal{font-family:AtlasGrotesk,sans-serif}body{background-color:#fff;min-height:100%;margin:0;padding:0}a,a *{cursor:pointer;outline:none}a{color:#0061ff;text-decoration:none}a:focus{text-decoration:underline}a img{border:0}p,h1,h2,h3,h4,h5{margin:0 0 1em 0;line-height:1.6em}h1{font-size:18pt;font-weight:normal;margin:10px 0}h2{padding-top:3px;padding-bottom:10px;margin-bottom:4px;font-size:10pt}h3{padding:0;margin:0;font-size:10pt}h4{margin:0 0 0.5em 0;font-weight:bold;font-size:14px}h5{margin:0 0 0.5em 0;font-weight:bold;font-size:12px}input[type='password']{font-family:arial, sans-serif}button{border:0;width:auto;overflow:visible;border-style:solid;outline:0}form{padding:0;margin:0}fieldset{border:0;margin:0;padding:0}label{cursor:default}noscript{font-size:13px;font-weight:normal}.carousel *{font-family:"Atlas Grotesk Web","lucida grande","Segoe UI",arial,verdana,"lucida sans unicode",tahoma,sans-serif}.carousel a{color:#0bacff}.clearfix:before,.clearfix:after{content:' ';display:table}.clearfix:after{clear:both}.link-img{vertical-align:middle;background-color:#fff;margin:-2px 0 0 0;padding-right:4px;background-repeat:no-repeat}#maestro-nav{line-height:normal}#maestro-nav h2{padding-top:0;padding-bottom:0}.page-header-text{color:#1b2733}
