# Supplementary material for: On the Use of Carbon Cables from Plastic Solvent Combinations of Polystyrene and Toluene in Carbon Nanotube Synthesis
Source: Nanomaterials (Basel). 2021 Dec 21;12(1):9. doi: 10.3390/nano12010009 (PMC8746690; doi:10.3390/nano12010009)
Supplement: Supplementary file 1 [file nanomaterials-12-00009-s001.zip › Video S1- Video showing the iPerf testing of Ethernet speeds of CNT Ethernet cable.mp4_files/frame_steppers.min-vfl9UOQJJ.js.download]

define(["require","exports","tslib","react","react-dom","dig-components/icons/src","dig-components/icons","videojs"],(function(e,t,r,n,a,i,o,c){"use strict";Object.defineProperty(t,"__esModule",{value:!0}),t.ForwardStepper=t.BackStepper=t.FrameStepper=void 0,n=r.__importDefault(n),a=r.__importDefault(a),c=r.__importDefault(c);var u="frame-stepper__qzqmYGJmiE__videojs-custom",s=(function(e){function t(t,r){var c=e.call(this,t,r)||this;return c.onClick=function(){c.player().pause();var e=c.frameTime*c.step;c.player().currentTime(c.player().currentTime()+e)},c.mount=function(){c.step<0?a.default.render(n.default.createElement("div",{className:u},n.default.createElement(o.UIIcon,{src:i.SkipTrackBackLine})),c.el()):a.default.render(n.default.createElement("div",{className:u},n.default.createElement(o.UIIcon,{src:i.SkipTrackForwardLine})),c.el())},c.frameTime=1/r.frameRate,c.step=r.step,c.on("click",c.onClick),c.on("dispose",(function(){a.default.unmountComponentAtNode(c.el())})),t.ready((function(){c.mount()})),c}return r.__extends(t,e),t})(c.default.getComponent("Button"));t.FrameStepper=s;var p=(function(e){function t(t,r){return r&&(r.step=-1),e.call(this,t,r)||this}return r.__extends(t,e),t})(s);t.BackStepper=p;var l=(function(e){function t(t,r){return r&&(r.step=1),e.call(this,t,r)||this}return r.__extends(t,e),t})(s);t.ForwardStepper=l}));
//# sourceMappingURL=frame_steppers.min.js-vflNjAw1N.map
