# Supplementary material for: On the Use of Carbon Cables from Plastic Solvent Combinations of Polystyrene and Toluene in Carbon Nanotube Synthesis
Source: Nanomaterials (Basel). 2021 Dec 21;12(1):9. doi: 10.3390/nano12010009 (PMC8746690; doi:10.3390/nano12010009)
Supplement: Supplementary file 1 [file nanomaterials-12-00009-s001.zip › Video S1- Video showing the iPerf testing of Ethernet speeds of CNT Ethernet cable.mp4_files/full_screen.min-vflOKDpJj.js.download]

define(["require","exports","tslib","file-viewer/core/data/actions"],(function(e,r,i,t){"use strict";Object.defineProperty(r,"__esModule",{value:!0}),r.middleware=void 0,r.middleware=function(e){var r=this;return function(n){var o=n.dispatch;return function(n){return function(u){return i.__awaiter(r,void 0,void 0,(function(){var r,l,a,s,c;return i.__generator(this,(function(d){return r=n(u),"@@previews/enterFullscreen"===u.type?(l=u.payload,a=l.fileViewerId,s=l.previewKey,c=function(){o(t.exitFullScreen(i.__assign(i.__assign({},u.payload),{isFromOutsideSDK:!0})))},e.enterFullScreen(c),o(t.zoomToggleOriginalOrFit({fileViewerId:a,previewKey:s,sourceContext:"toolbar",fitOnly:!0}))):"@@previews/exitFullscreen"===u.type&&(u.payload.isFromOutsideSDK||e.exitFullScreen()),[2,r]}))}))}}}}}));
//# sourceMappingURL=full_screen.min.js-vflHker8O.map
