# Supplementary material for: On the Use of Carbon Cables from Plastic Solvent Combinations of Polystyrene and Toluene in Carbon Nanotube Synthesis
Source: Nanomaterials (Basel). 2021 Dec 21;12(1):9. doi: 10.3390/nano12010009 (PMC8746690; doi:10.3390/nano12010009)
Supplement: Supplementary file 1 [file nanomaterials-12-00009-s001.zip › Video S1- Video showing the iPerf testing of Ethernet speeds of CNT Ethernet cable.mp4_files/full_screen.min-vflZJYjsK.js.download]

define(["require","exports","modules/clean/react/file_viewer/full_screen_helpers"],(function(e,n,r){"use strict";Object.defineProperty(n,"__esModule",{value:!0}),n.makeFullScreenClient=void 0,n.makeFullScreenClient=function(){return{enterFullScreen:function(e){return r.enterFullScreen({dispatchFunction:e,shouldDispatchReduxAction:!1})},exitFullScreen:function(){return r.exitFullScreen()}}}}));
//# sourceMappingURL=full_screen.min.js-vfl_12Y8v.map
