# Supplementary material for: On the Use of Carbon Cables from Plastic Solvent Combinations of Polystyrene and Toluene in Carbon Nanotube Synthesis
Source: Nanomaterials (Basel). 2021 Dec 21;12(1):9. doi: 10.3390/nano12010009 (PMC8746690; doi:10.3390/nano12010009)
Supplement: Supplementary file 1 [file nanomaterials-12-00009-s001.zip › Video S1- Video showing the iPerf testing of Ethernet speeds of CNT Ethernet cable.mp4_files/getImageDefaultSizes.min-vfle1Dsqr.js.download]

define(["require","exports"],(function(e,i){"use strict";Object.defineProperty(i,"__esModule",{value:!0}),i.getImageDefaultSizes=i.DEFAULT_SIZES=void 0,i.DEFAULT_SIZES={size:1,minSize:.2,maxSize:5},i.getImageDefaultSizes=function(e,t){if(!e||!t)return i.DEFAULT_SIZES;var S=e.width/t.width,r=e.height/t.height,a=Math.max(S,r);if(a*i.DEFAULT_SIZES.maxSize<=.9)return i.DEFAULT_SIZES;var n=.9/a;return{size:n/5,minSize:n/25,maxSize:n}}}));
//# sourceMappingURL=getImageDefaultSizes.min.js-vflp5vmBR.map
