# Supplementary material for: On the Use of Carbon Cables from Plastic Solvent Combinations of Polystyrene and Toluene in Carbon Nanotube Synthesis
Source: Nanomaterials (Basel). 2021 Dec 21;12(1):9. doi: 10.3390/nano12010009 (PMC8746690; doi:10.3390/nano12010009)
Supplement: Supplementary file 1 [file nanomaterials-12-00009-s001.zip › Video S1- Video showing the iPerf testing of Ethernet speeds of CNT Ethernet cable.mp4_files/getImageFromFile.min-vfl_U09eA.js.download]

define(["require","exports"],(function(e,r){"use strict";Object.defineProperty(r,"__esModule",{value:!0}),r.getImageFromFile=void 0,r.getImageFromFile=function(e){return new Promise((function(r,n){var o=new FileReader;o.addEventListener("load",(function(){if(null!=o.result){var e=new Image;e.onload=function(){r(e)},e.onerror=function(e){n(e)},e.crossOrigin="anonymous",e.src=o.result}else n(new Error("File reader result was null"))})),o.addEventListener("error",(function(e){n(e)})),o.readAsDataURL(e)}))}}));
//# sourceMappingURL=getImageFromFile.min.js-vflwdSube.map
