# Supplementary material for: On the Use of Carbon Cables from Plastic Solvent Combinations of Polystyrene and Toluene in Carbon Nanotube Synthesis
Source: Nanomaterials (Basel). 2021 Dec 21;12(1):9. doi: 10.3390/nano12010009 (PMC8746690; doi:10.3390/nano12010009)
Supplement: Supplementary file 1 [file nanomaterials-12-00009-s001.zip › Video S1- Video showing the iPerf testing of Ethernet speeds of CNT Ethernet cable.mp4_files/getWatermarkScale.min-vfli6pSa9.js.download]

define(["require","exports"],(function(e,r){"use strict";Object.defineProperty(r,"__esModule",{value:!0}),r.getWatermarkScale=void 0;r.getWatermarkScale=function(e){return"ssr_doc"===e?300/72:1}}));
//# sourceMappingURL=getWatermarkScale.min.js-vflzxB1JZ.map
