# Supplementary material for: On the Use of Carbon Cables from Plastic Solvent Combinations of Polystyrene and Toluene in Carbon Nanotube Synthesis
Source: Nanomaterials (Basel). 2021 Dec 21;12(1):9. doi: 10.3390/nano12010009 (PMC8746690; doi:10.3390/nano12010009)
Supplement: Supplementary file 1 [file nanomaterials-12-00009-s001.zip › Video S1- Video showing the iPerf testing of Ethernet speeds of CNT Ethernet cable.mp4_files/header.amd.min-vfl8C4MIB.js.download]

define(["require","exports","tslib","classnames","react"],(function(e,a,r,t,i){"use strict";Object.defineProperty(a,"__esModule",{value:!0}),a.Header=void 0,t=r.__importDefault(t),i=r.__importStar(i),a.Header=function(e){var a=e.className,r=e.children;return i.createElement("div",{className:t.default("rc-right-rail-header-container",a)},r)},a.Header.displayName="Header",a.Header.displayName="Header"}));
//# sourceMappingURL=header.amd.min.js-vfl5F5ecv.map
