# Supplementary material for: On the Use of Carbon Cables from Plastic Solvent Combinations of Polystyrene and Toluene in Carbon Nanotube Synthesis
Source: Nanomaterials (Basel). 2021 Dec 21;12(1):9. doi: 10.3390/nano12010009 (PMC8746690; doi:10.3390/nano12010009)
Supplement: Supplementary file 1 [file nanomaterials-12-00009-s001.zip › Video S1- Video showing the iPerf testing of Ethernet speeds of CNT Ethernet cable.mp4_files/header.amd.min-vflQNHD48.js.download]

define(["require","exports","tslib","classnames","react","dig-components/typography","dig-experimental/accordion/context","dig-components/icons","dig-components/icons/src"],(function(e,i,a,t,c,n,r,d,o){"use strict";Object.defineProperty(i,"__esModule",{value:!0}),i.Header=void 0,t=a.__importDefault(t),c=a.__importStar(c);i.Header=function(e){var i=e.withTitle,a=e.withLeftAccessory,s=e.withTitleRightAccessory,l=e.withSubtitle,m=e.size,p=void 0===m?"standard":m,g=e.spacing,v=void 0===g?"standard":g,u=e.onClick,w=e.className,A=c.useContext(r.AccordionItemContext),H=A.id,C=A.isActive,b=c.useContext(r.AccordionContext).variant,f=c.useCallback((function(){u&&u(H)}),[u,H]),x=c.useCallback((function(e){!u||13!==e.keyCode&&32!==e.keyCode||u(H)}),[u,H]);return c.createElement("div",{className:t.default("dig-wip-AccordionHeader",{"dig-wip-AccordionHeader-spacing--standard":"standard"===v,"dig-wip-AccordionHeader-spacing--small":"small"===v,"dig-wip-AccordionHeader-spacing--large":"large"===v},w),onClick:f,onKeyDown:x,role:"button",tabIndex:0,"aria-expanded":C,"aria-disabled":C},a&&c.createElement("div",{className:"dig-wip-AccordionHeader-left-accessory"},a),c.createElement("div",{className:"dig-wip-AccordionHeader-title-container"},c.createElement("div",{className:"dig-wip-AccordionHeader-title-badge-container"},c.createElement(n.Text,{isBold:!0,size:p,variant:"label",className:"dig-wip-AccordionHeader-title"},i),s&&c.createElement("div",{className:"dig-wip-AccordionHeader-title-right-accessory"},s)),c.createElement(n.Text,{size:p,color:"faint",variant:"label"},l)),"standard"===b&&c.createElement("div",{className:"dig-wip-AccordionHeader-chevron"},c.createElement(d.UIIcon,{src:C?o.ChevronUpLine:o.ChevronDownLine,size:"small"})))},i.Header.displayName="Header"}));
//# sourceMappingURL=header.amd.min.js-vfl7xXhsC.map
