# Supplementary material for: On the Use of Carbon Cables from Plastic Solvent Combinations of Polystyrene and Toluene in Carbon Nanotube Synthesis
Source: Nanomaterials (Basel). 2021 Dec 21;12(1):9. doi: 10.3390/nano12010009 (PMC8746690; doi:10.3390/nano12010009)
Supplement: Supplementary file 1 [file nanomaterials-12-00009-s001.zip › Video S1- Video showing the iPerf testing of Ethernet speeds of CNT Ethernet cable.mp4_files/header.min-vflF3bOdJ.js.download]

define(["require","exports","tslib","dig-components/buttons","react-intl","modules/clean/react/integrations/pdf_editor/strings","dig-components/menu","react","modules/clean/react/components/css","dig-components/typography","dig-components/tooltips"],(function(e,t,a,n,s,r,l,o,i,c,d){"use strict";var u;Object.defineProperty(t,"__esModule",{value:!0}),t.Header=t.HeaderWithoutCss=void 0,o=a.__importDefault(o),(function(e){e[e.Copy=0]="Copy",e[e.Replace=1]="Replace"})(u||(u={})),t.HeaderWithoutCss=function(e){return o.default.createElement("div",{className:"header"},o.default.createElement(d.Tooltip,{title:e.pdfName,placement:"bottom",openDelay:1e3,className:"header-title-tooltip",inverse:!1},o.default.createElement(c.Title,{size:"small",className:"title"},o.default.createElement(s.FormattedMessage,a.__assign({},r.HeaderStrings.editingPrefix)),e.pdfName)),o.default.createElement("div",{className:"control-buttons"},o.default.createElement(l.Menu.Wrapper,{onSelection:e.onMenuSelectionClick,inverse:!0},(function(e){var t=e.getTriggerProps,i=e.getContentProps;return o.default.createElement(o.default.Fragment,null,o.default.createElement(n.Button,a.__assign({variant:"outline",withDropdownIcon:!0,inverse:!0,className:"done-button"},t()),o.default.createElement(s.FormattedMessage,a.__assign({},r.HeaderStrings.done))),o.default.createElement(l.Menu.Content,a.__assign({},i()),o.default.createElement(l.Menu.Segment,{className:"dropdown-save-menu"},o.default.createElement(l.Menu.ActionItem,{className:"dropdown-save-menu-text",value:u.Copy},o.default.createElement(s.FormattedMessage,a.__assign({},r.HeaderStrings.saveCopy))),o.default.createElement(l.Menu.ActionItem,{className:"dropdown-save-menu-text",value:u.Replace},o.default.createElement(s.FormattedMessage,a.__assign({},r.HeaderStrings.replaceOriginal))))))})),o.default.createElement(n.Button,{variant:"opacity",inverse:!0,className:"cancel-button",onClick:e.onCancelClick},o.default.createElement(s.FormattedMessage,a.__assign({},r.HeaderStrings.cancel)))))},t.Header=i.requireCssWithComponent(t.HeaderWithoutCss,["/static/css/pdf_editor/header-vfl2LQg_g.css"])}));
//# sourceMappingURL=header.min.js-vflG8D4zv.map
