# Supplementary material for: On the Use of Carbon Cables from Plastic Solvent Combinations of Polystyrene and Toluene in Carbon Nanotube Synthesis
Source: Nanomaterials (Basel). 2021 Dec 21;12(1):9. doi: 10.3390/nano12010009 (PMC8746690; doi:10.3390/nano12010009)
Supplement: Supplementary file 1 [file nanomaterials-12-00009-s001.zip › Video S1- Video showing the iPerf testing of Ethernet speeds of CNT Ethernet cable.mp4_files/helpers.min-vflFQwnEA.js.download]

define(["require","exports","modules/clean/react/app_actions/category","modules/clean/react/file_viewer/open_button/types","modules/clean/react/extensions/common"],(function(t,n,o,i,e){"use strict";function r(t,n){if(t.priority&&n.priority){var o=n.priority-t.priority;return 0!==o?o:t.description<n.description?-1:t.description>n.description?1:0}return t.priority?-1:n.priority?1:t.description<n.description?-1:t.description>n.description?1:0}Object.defineProperty(n,"__esModule",{value:!0}),n.constructAlphabetizeActions=n.partitionOptions=n.partitionActions=n.actionCompareFn=void 0,n.actionCompareFn=r,n.partitionActions=function(t,n){void 0===n&&(n=0);var i=[],p=[],c=[],s=[];return t.sort(r).forEach((function(t){t.category===o.Category.CLOUD_EDITORS?i.push(t):e.isLinked(t)||e.isPrelinked(t)?p.push(t):void 0!==t.priority&&t.priority>0&&c.length<n?c.push(t):s.push(t)})),{cloudEditors:i,installedActions:p,promotedActions:c,unpromotedActions:s}},n.partitionOptions=function(t){var n,o,e,r,p,c=[],s=[];return t.forEach((function(t){var u=t.type;u===i.OpenButtonAction.UNITY_FILE||u===i.OpenButtonAction.UNITY_FOLDER?c.push(t):u===i.OpenButtonAction.OPEN_WITH||u===i.OpenButtonAction.OPEN_WITH_CLOUD_DOC?s.push(t):u===i.OpenButtonAction.DOWNLOAD?n=t:u===i.OpenButtonAction.PREVIEW_FILE?o=t:u===i.OpenButtonAction.OPEN_IN_REPLAY?e=t:u===i.OpenButtonAction.OPEN_IN_DESKTOP?r=t:u===i.OpenButtonAction.GO_TO_FOLDER&&(p=t)})),{unityOptions:c,cloudEditorOptions:s,downloadOption:n,previewOption:o,openInReplayOption:e,openInDesktopOption:r,goToFolderOption:p}},n.constructAlphabetizeActions=function(t){return function(n,o){var i=t[n.category].display_name,e=t[o.category].display_name;return i<e?-1:i>e?1:n.description<o.description?-1:n.description>o.description?1:0}}}));
//# sourceMappingURL=helpers.min.js-vflNJSgjM.map
