# Supplementary material for: On the Use of Carbon Cables from Plastic Solvent Combinations of Polystyrene and Toluene in Carbon Nanotube Synthesis
Source: Nanomaterials (Basel). 2021 Dec 21;12(1):9. doi: 10.3390/nano12010009 (PMC8746690; doi:10.3390/nano12010009)
Supplement: Supplementary file 1 [file nanomaterials-12-00009-s001.zip › Video S1- Video showing the iPerf testing of Ethernet speeds of CNT Ethernet cable.mp4_files/help_menu.min-vflZOBIJU.js.download]

define(["require","exports","tslib","dig-components/buttons","dig-components/icons/src","dig-components/icons","dig-components/menu","react"],(function(e,t,n,a,o,r,s,l){"use strict";var u;Object.defineProperty(t,"__esModule",{value:!0}),t.HelpMenu=void 0,l=n.__importDefault(l),(function(e){e[e.HELP=0]="HELP",e[e.REPORT=1]="REPORT",e[e.PRIVACY=2]="PRIVACY",e[e.COOKIES=3]="COOKIES"})(u||(u={})),t.HelpMenu=function(e){var t=e.intl,n=document.getElementById("consent-iframe"),u=t.formatMessage({id:"yXlaNs",defaultMessage:"Help"});return l.default.createElement(s.Menu.Wrapper,{onSelection:function(e){var t,a,o=window.location&&encodeURIComponent(window.location.href),r=((t={})[0]="https://help.dropbox.com/",t[1]="https://www.dropbox.com/report_abuse?ssu="+o,t[2]="https://www.dropbox.com/privacy",t);if(3===e)return null===(a=n.contentWindow)||void 0===a?void 0:a.postMessage({message_type:"OPEN_OPTIONS_DIALOG"},"https://consent.dropbox.com/");var s=r[e];window.open(s)}},(function(e){var c=e.getTriggerProps,i=e.getContentProps;return l.default.createElement(l.default.Fragment,null,l.default.createElement(a.IconButton,Object.assign({},c(),{variant:"transparent","aria-label":u}),l.default.createElement(r.UIIcon,{src:o.HelpLine})),l.default.createElement(s.Menu.Content,Object.assign({},i()),l.default.createElement(s.Menu.Segment,null,l.default.createElement(s.Menu.ActionItem,{value:0,key:0},t.formatMessage({id:"AIqtl8",defaultMessage:"Help center"})),l.default.createElement(s.Menu.ActionItem,{value:2,key:2},t.formatMessage({id:"dCY8w0",defaultMessage:"Privacy and legal"})),n&&l.default.createElement(s.Menu.ActionItem,{value:3,key:3},t.formatMessage({id:"OVbkLU",defaultMessage:"Cookie preferences"})),l.default.createElement(s.Menu.ActionItem,{value:1,key:1},t.formatMessage({id:"ivV9/Z",defaultMessage:"Report an issue"})))))}))}}));
//# sourceMappingURL=help_menu.min.js-vflagyZZK.map
