# Supplementary material for: On the Use of Carbon Cables from Plastic Solvent Combinations of Polystyrene and Toluene in Carbon Nanotube Synthesis
Source: Nanomaterials (Basel). 2021 Dec 21;12(1):9. doi: 10.3390/nano12010009 (PMC8746690; doi:10.3390/nano12010009)
Supplement: Supplementary file 1 [file nanomaterials-12-00009-s001.zip › Video S1- Video showing the iPerf testing of Ethernet speeds of CNT Ethernet cable.mp4_files/highlights.min-vflpPTC7R.js.download]

define(["require","exports","tslib","react","typescript/libraries/comments2/src/components/annotation_view_layer/index"],(function(e,t,i,r,n){"use strict";Object.defineProperty(t,"__esModule",{value:!0}),t.AnnotationHighlights=void 0,r=i.__importStar(r),t.AnnotationHighlights=function(e){var t=e.threads,i=e.activeThreadId,a=e.layer.dimensions,d=e.draftAnnotation,o=e.ui.scaleFactor,h=e.focusedThreadId,s=e.hoverThreadId,l=e.config;if(null==a)return null;var c=a.height,u=a.width;return r.createElement(n.AnnotationViewLayer,{threads:t,hideLayer:null!=d,activatedThreadId:i,focusedThreadId:h,hoverThreadId:s,layerSize:{height:c*o,width:u*o},useV2Design:l.isInBladeRightRail})}}));
//# sourceMappingURL=highlights.min.js-vflJ-Z2RU.map
