# Supplementary material for: On the Use of Carbon Cables from Plastic Solvent Combinations of Polystyrene and Toluene in Carbon Nanotube Synthesis
Source: Nanomaterials (Basel). 2021 Dec 21;12(1):9. doi: 10.3390/nano12010009 (PMC8746690; doi:10.3390/nano12010009)
Supplement: Supplementary file 1 [file nanomaterials-12-00009-s001.zip › Video S1- Video showing the iPerf testing of Ethernet speeds of CNT Ethernet cable.mp4_files/hooks.amd.min-vfl8mNZhf.js.download]

define(["require","exports","api_v2/redux/files","typescript/component_libraries/files_components/src/blades/info_blade/data/selectors","react","react-redux"],(function(e,t,a,r,n,i){"use strict";Object.defineProperty(t,"__esModule",{value:!0}),t.useFileContentMetadata=void 0,t.useFileContentMetadata=function(e){var t=e.fileId,o=e.userId,s=e.sharedLinkURL,d=e.performFetch,u=i.useSelector((function(e){return r.getFileContentMetadataForId(r.getInfoBladeState(e),t)})),c=i.useDispatch();return n.useEffect((function(){d&&c(a.getFileContentMetadataAction({arg:{file_path_or_id:t,url:s},params:{subjectUserId:o}}))}),[t,c,o,d,s]),{metadata:u}}}));
//# sourceMappingURL=hooks.amd.min.js-vfl9Ob44Z.map
