# Supplementary material for: On the Use of Carbon Cables from Plastic Solvent Combinations of Polystyrene and Toluene in Carbon Nanotube Synthesis
Source: Nanomaterials (Basel). 2021 Dec 21;12(1):9. doi: 10.3390/nano12010009 (PMC8746690; doi:10.3390/nano12010009)
Supplement: Supplementary file 1 [file nanomaterials-12-00009-s001.zip › Video S1- Video showing the iPerf testing of Ethernet speeds of CNT Ethernet cable.mp4_files/hooks.amd.min-vflAfW0te.js.download]

define(["require","exports","api_v2/redux/files","typescript/component_libraries/files_components/src/blades/info_blade/data/selectors","react","react-redux"],(function(e,t,o,r,n,i){"use strict";Object.defineProperty(t,"__esModule",{value:!0}),t.useUploadInfo=void 0,t.useUploadInfo=function(e){var t=e.fileId,a=e.sharedLinkURL,s=i.useSelector((function(e){return r.getFileUploadInfoForId(r.getInfoBladeState(e),t)})),d=i.useDispatch();return n.useEffect((function(){d(o.getUploadInfoAction({arg:{file_path_or_id:t,url:a}}))}),[t,d,a]),s}}));
//# sourceMappingURL=hooks.amd.min.js-vflxSJ4l0.map
