# Supplementary material for: On the Use of Carbon Cables from Plastic Solvent Combinations of Polystyrene and Toluene in Carbon Nanotube Synthesis
Source: Nanomaterials (Basel). 2021 Dec 21;12(1):9. doi: 10.3390/nano12010009 (PMC8746690; doi:10.3390/nano12010009)
Supplement: Supplementary file 1 [file nanomaterials-12-00009-s001.zip › Video S1- Video showing the iPerf testing of Ethernet speeds of CNT Ethernet cable.mp4_files/hooks.amd.min-vflRQE5AN.js.download]

define(["require","exports","typescript/component_libraries/files_components/src/right-rail/context","react"],(function(e,t,n,i){"use strict";Object.defineProperty(t,"__esModule",{value:!0}),t.useIsExpanded=void 0,t.useIsExpanded=function(e){return e===i.useContext(n.ExpandedRightRailContext).expandedBlade}}));
//# sourceMappingURL=hooks.amd.min.js-vflR_73i1.map
