# Supplementary material for: On the Use of Carbon Cables from Plastic Solvent Combinations of Polystyrene and Toluene in Carbon Nanotube Synthesis
Source: Nanomaterials (Basel). 2021 Dec 21;12(1):9. doi: 10.3390/nano12010009 (PMC8746690; doi:10.3390/nano12010009)
Supplement: Supplementary file 1 [file nanomaterials-12-00009-s001.zip › Video S1- Video showing the iPerf testing of Ethernet speeds of CNT Ethernet cable.mp4_files/iframe_origin_slice.min-vflteGhrA.js.download]

define(["require","exports","@reduxjs/toolkit"],(function(e,i,r){"use strict";Object.defineProperty(i,"__esModule",{value:!0}),i.reducer=i.setIframeOrigin=i.iframeOriginSlice=void 0;i.iframeOriginSlice=r.createSlice({name:"iframeOrigin",initialState:{value:""},reducers:{setIframeOrigin:function(e,i){e.value=i.payload}}}),i.setIframeOrigin=i.iframeOriginSlice.actions.setIframeOrigin,i.reducer=i.iframeOriginSlice.reducer}));
//# sourceMappingURL=iframe_origin_slice.min.js-vfllzk4MW.map
