# Supplementary material for: On the Use of Carbon Cables from Plastic Solvent Combinations of Polystyrene and Toluene in Carbon Nanotube Synthesis
Source: Nanomaterials (Basel). 2021 Dec 21;12(1):9. doi: 10.3390/nano12010009 (PMC8746690; doi:10.3390/nano12010009)
Supplement: Supplementary file 1 [file nanomaterials-12-00009-s001.zip › Video S1- Video showing the iPerf testing of Ethernet speeds of CNT Ethernet cable.mp4_files/image_helpers.min-vflUER3Z1.js.download]

define(["require","exports"],(function(e,t){"use strict";Object.defineProperty(t,"__esModule",{value:!0}),t.preloadImage=void 0,t.preloadImage=function(e,t){return new Promise((function(r,n){var o=Date.now(),s=new Image;s.onload=function(){r({started:o,completed:Date.now()})},s.onerror=function(){n({started:o,failed:Date.now()})},t&&(t.srcset&&(s.srcset=t.srcset),t.sizes&&(s.sizes=t.sizes)),s.src=e}))}}));
//# sourceMappingURL=image_helpers.min.js-vflYkSvfl.map
