# Supplementary material for: On the Use of Carbon Cables from Plastic Solvent Combinations of Polystyrene and Toluene in Carbon Nanotube Synthesis
Source: Nanomaterials (Basel). 2021 Dec 21;12(1):9. doi: 10.3390/nano12010009 (PMC8746690; doi:10.3390/nano12010009)
Supplement: Supplementary file 1 [file nanomaterials-12-00009-s001.zip › Video S1- Video showing the iPerf testing of Ethernet speeds of CNT Ethernet cable.mp4_files/image_metadata.amd.min-vfled5vDI.js.download]

define(["require","exports"],(function(e,t){"use strict";var a,i,r,o,d,n;Object.defineProperty(t,"__esModule",{value:!0}),t.getImageSpecificDataFields=t.formatOriginalDate=t.formatFocalLength=t.formatAperture=t.formatExposureTime=t.formatImageResolutions=t.formatImageDimensions=t.ImageMetadataNameFields=t.OrientationCopy=t.MeteringModeSetting=t.FlashSetting=t.ColorSpaceSetting=t.WhiteBalanceSetting=t.ResolutionUnit=t.OrientationIdentifier=t.ColorSpaceIdentifier=t.WhiteBalanceIdentifier=void 0,(function(e){e[e.Unknown=0]="Unknown",e[e.Average=1]="Average",e[e.CenterWeightedAverage=2]="CenterWeightedAverage",e[e.Spot=3]="Spot",e[e.MultiSpot=4]="MultiSpot",e[e.MultiSegment=5]="MultiSegment",e[e.Partial=6]="Partial",e[e.Other=7]="Other"})(a||(a={})),(function(e){e[e.Unknown=0]="Unknown",e[e.NoFlash=1]="NoFlash",e[e.Fired=2]="Fired",e[e.FiredReturnNotDetected=3]="FiredReturnNotDetected",e[e.FiredReturnDetected=4]="FiredReturnDetected",e[e.OnDidNotFire=5]="OnDidNotFire",e[e.OnFired=6]="OnFired",e[e.OnReturnNotDetected=7]="OnReturnNotDetected",e[e.OnReturnDetected=8]="OnReturnDetected",e[e.OffDidNotFire=9]="OffDidNotFire",e[e.OffDidNotFireReturnNotDetected=10]="OffDidNotFireReturnNotDetected",e[e.AutoDidNotFire=11]="AutoDidNotFire",e[e.AutoFired=12]="AutoFired",e[e.AutoFiredReturnNotDetected=13]="AutoFiredReturnNotDetected",e[e.AutoFiredReturnDetected=14]="AutoFiredReturnDetected",e[e.NoFlashFunction=15]="NoFlashFunction",e[e.OffNoFlashFunction=16]="OffNoFlashFunction",e[e.FiredRedEyeReduction=17]="FiredRedEyeReduction",e[e.FiredRedEyeReductionReturnNotDetected=18]="FiredRedEyeReductionReturnNotDetected",e[e.FiredRedEyeReductionReturnDetected=19]="FiredRedEyeReductionReturnDetected",e[e.OnRedEyeReduction=20]="OnRedEyeReduction",e[e.OnRedEyeReductionReturnNotDetected=21]="OnRedEyeReductionReturnNotDetected",e[e.OnRedEyeReductionReturnDetected=22]="OnRedEyeReductionReturnDetected",e[e.OffRedEyeReduction=23]="OffRedEyeReduction",e[e.AutoDidNotFireRedEyeReduction=24]="AutoDidNotFireRedEyeReduction",e[e.AutoFiredRedEyeReduction=25]="AutoFiredRedEyeReduction",e[e.AutoFiredRedEyeReductionReturnNotDetected=26]="AutoFiredRedEyeReductionReturnNotDetected",e[e.AutoFiredRedEyeReductionReturnDetected=27]="AutoFiredRedEyeReductionReturnDetected",e[e.Other=28]="Other"})(i||(i={})),(r=t.WhiteBalanceIdentifier||(t.WhiteBalanceIdentifier={}))[r.Unknown=0]="Unknown",r[r.Auto=1]="Auto",r[r.Manual=2]="Manual",r[r.Other=3]="Other",(o=t.ColorSpaceIdentifier||(t.ColorSpaceIdentifier={}))[o.Unknown=0]="Unknown",o[o.SRgb=1]="SRgb",o[o.AdobeRgb=2]="AdobeRgb",o[o.WideGamutRgb=3]="WideGamutRgb",o[o.IccProfile=4]="IccProfile",o[o.Uncalibrated=5]="Uncalibrated",o[o.Other=6]="Other",(d=t.OrientationIdentifier||(t.OrientationIdentifier={}))[d.UnknownOrientation=0]="UnknownOrientation",d[d.Horizontal=1]="Horizontal",d[d.MirrorHorizontal=2]="MirrorHorizontal",d[d.Rotate180=3]="Rotate180",d[d.MirrorVertical=4]="MirrorVertical",d[d.MirrorHorizontalRotate270Cw=5]="MirrorHorizontalRotate270Cw",d[d.Rotate90Cw=6]="Rotate90Cw",d[d.MirrorHorizontalRotate90Cw=7]="MirrorHorizontalRotate90Cw",d[d.Rotate270Cw=8]="Rotate270Cw",(n=t.ResolutionUnit||(t.ResolutionUnit={}))[n.UnknownResolutionUnit=0]="UnknownResolutionUnit",n[n.Inch=1]="Inch",n[n.CM=2]="CM";t.WhiteBalanceSetting=function(e){var a;return(a={})[t.WhiteBalanceIdentifier.Unknown]=e.formatMessage({id:"vHgZs0",defaultMessage:"Unknown"}),a[t.WhiteBalanceIdentifier.Auto]=e.formatMessage({id:"xhS6fE",defaultMessage:"Auto"}),a[t.WhiteBalanceIdentifier.Manual]=e.formatMessage({id:"ToNv3C",defaultMessage:"Manual"}),a[t.WhiteBalanceIdentifier.Other]=e.formatMessage({id:"bmpvII",defaultMessage:"Other"}),a},t.ColorSpaceSetting=function(e){var a;return(a={})[t.ColorSpaceIdentifier.Unknown]=e.formatMessage({id:"vHgZs0",defaultMessage:"Unknown"}),a[t.ColorSpaceIdentifier.SRgb]=e.formatMessage({id:"a0wUgp",defaultMessage:"sRGB"}),a[t.ColorSpaceIdentifier.AdobeRgb]=e.formatMessage({id:"B28Q5y",defaultMessage:"Adobe RGB"}),a[t.ColorSpaceIdentifier.WideGamutRgb]=e.formatMessage({id:"Kh3t+h",defaultMessage:"Wide Gamut RGB"}),a[t.ColorSpaceIdentifier.IccProfile]=e.formatMessage({id:"h4Q5SZ",defaultMessage:"ICC Profile"}),a[t.ColorSpaceIdentifier.Uncalibrated]=e.formatMessage({id:"/7omh+",defaultMessage:"Uncalibrated"}),a[t.ColorSpaceIdentifier.Other]=e.formatMessage({id:"bmpvII",defaultMessage:"Other"}),a},t.FlashSetting=function(e){var t;return(t={})[i.Unknown]=e.formatMessage({id:"vHgZs0",defaultMessage:"Unknown"}),t[i.NoFlash]=e.formatMessage({id:"CMxZBg",defaultMessage:"No flash"}),t[i.Fired]=e.formatMessage({id:"GxXK+Z",defaultMessage:"Fired"}),t[i.FiredReturnNotDetected]=e.formatMessage({id:"1aQhV4",defaultMessage:"Fired, return not detected"}),t[i.FiredReturnDetected]=e.formatMessage({id:"mxTse0",defaultMessage:"Fired, return detected"}),t[i.OnDidNotFire]=e.formatMessage({id:"VAQlMV",defaultMessage:"On, did not fire"}),t[i.OnFired]=e.formatMessage({id:"IfNe4i",defaultMessage:"On, fired"}),t[i.OnReturnNotDetected]=e.formatMessage({id:"xb3nZ7",defaultMessage:"On, return not detected"}),t[i.OnReturnDetected]=e.formatMessage({id:"GIkKlb",defaultMessage:"On, return detected"}),t[i.OffDidNotFire]=e.formatMessage({id:"hvSCzd",defaultMessage:"Off, did not fire"}),t[i.OffDidNotFireReturnNotDetected]=e.formatMessage({id:"O8+FbV",defaultMessage:"Off, did not fire, return not detected"}),t[i.AutoDidNotFire]=e.formatMessage({id:"KSJ3BI",defaultMessage:"Auto, did not fire"}),t[i.AutoFired]=e.formatMessage({id:"F0TcTd",defaultMessage:"Auto, fired"}),t[i.AutoFiredReturnNotDetected]=e.formatMessage({id:"rLeBiG",defaultMessage:"Auto, fired, return not detected"}),t[i.AutoFiredReturnDetected]=e.formatMessage({id:"qJftjl",defaultMessage:"Auto, fired, return detected"}),t[i.NoFlashFunction]=e.formatMessage({id:"jdWze8",defaultMessage:"No flash function"}),t[i.OffNoFlashFunction]=e.formatMessage({id:"THu+Iw",defaultMessage:"Off, no flash function"}),t[i.FiredRedEyeReduction]=e.formatMessage({id:"B0ZoP1",defaultMessage:"Fired, red-eye reduction"}),t[i.FiredRedEyeReductionReturnNotDetected]=e.formatMessage({id:"XrGwwy",defaultMessage:"Fired, red-eye reduction, return not detected"}),t[i.FiredRedEyeReductionReturnDetected]=e.formatMessage({id:"piA/mD",defaultMessage:"Fired, red-eye reduction, return detected"}),t[i.OnRedEyeReduction]=e.formatMessage({id:"VgJqkZ",defaultMessage:"On, red-eye reduction"}),t[i.OnRedEyeReductionReturnNotDetected]=e.formatMessage({id:"+TI9qg",defaultMessage:"On, red-eye reduction, return not detected"}),t[i.OnRedEyeReductionReturnDetected]=e.formatMessage({id:"j8jQAQ",defaultMessage:"On, red-eye reduction, return detected"}),t[i.OffRedEyeReduction]=e.formatMessage({id:"QLLQth",defaultMessage:"Off, red-eye reduction"}),t[i.AutoDidNotFireRedEyeReduction]=e.formatMessage({id:"AhpZjQ",defaultMessage:"Auto, did not fire, red-eye reduction"}),t[i.AutoFiredRedEyeReduction]=e.formatMessage({id:"Qv2qrm",defaultMessage:"Auto, fired, red-eye reduction"}),t[i.AutoFiredRedEyeReductionReturnNotDetected]=e.formatMessage({id:"gTPkua",defaultMessage:"Auto, fired, red-eye reduction, return not detected"}),t[i.AutoFiredRedEyeReductionReturnDetected]=e.formatMessage({id:"4Ty2Bk",defaultMessage:"Auto, fired, red-eye reduction, return detected"}),t[i.Other]=e.formatMessage({id:"bmpvII",defaultMessage:"Other"}),t},t.MeteringModeSetting=function(e){var t;return(t={})[a.Unknown]=e.formatMessage({id:"vHgZs0",defaultMessage:"Unknown"}),t[a.Average]=e.formatMessage({id:"FfhsBR",defaultMessage:"Average"}),t[a.CenterWeightedAverage]=e.formatMessage({id:"FgYWQc",defaultMessage:"Center-weighted average"}),t[a.Spot]=e.formatMessage({id:"xcW6Wd",defaultMessage:"Spot"}),t[a.MultiSpot]=e.formatMessage({id:"RGJ4oA",defaultMessage:"Multi-spot"}),t[a.MultiSegment]=e.formatMessage({id:"iExd56",defaultMessage:"Multi-segment"}),t[a.Partial]=e.formatMessage({id:"Zd4uKj",defaultMessage:"Partial"}),t[a.Other]=e.formatMessage({id:"bmpvII",defaultMessage:"Other"}),t},t.OrientationCopy=function(e){var a;return(a={})[t.OrientationIdentifier.Horizontal]=e.formatMessage({id:"7v6FH2",defaultMessage:"Horizontal (normal)"}),a[t.OrientationIdentifier.MirrorHorizontal]=e.formatMessage({id:"s1wRj/",defaultMessage:"Mirror horizontal"}),a[t.OrientationIdentifier.Rotate180]=e.formatMessage({id:"YxttK0",defaultMessage:"Rotate 180"}),a[t.OrientationIdentifier.MirrorVertical]=e.formatMessage({id:"ykfmPa",defaultMessage:"Mirror vertical"}),a[t.OrientationIdentifier.MirrorHorizontalRotate270Cw]=e.formatMessage({id:"GSAufA",defaultMessage:"Mirror horizontal and rotate 270 CW"}),a[t.OrientationIdentifier.Rotate90Cw]=e.formatMessage({id:"RUtOD3",defaultMessage:"Rotate 90 CW"}),a[t.OrientationIdentifier.MirrorHorizontalRotate90Cw]=e.formatMessage({id:"PzCdEi",defaultMessage:"Mirror horizontal and rotate 90 CW"}),a[t.OrientationIdentifier.Rotate270Cw]=e.formatMessage({id:"g6rS8+",defaultMessage:"Rotate 270 CW"}),a},t.ImageMetadataNameFields=function(e){return{captureDate:e.formatMessage({id:"54B7+u",defaultMessage:"Date taken"}),createDate:e.formatMessage({id:"+OuHm4",defaultMessage:"Date created"}),credits:e.formatMessage({id:"WU02lX",defaultMessage:"Credits"}),dimensions:e.formatMessage({id:"5fgW0C",defaultMessage:"Dimensions"}),resolution:e.formatMessage({id:"wscUVd",defaultMessage:"Dots per inch"}),resolution_in_cm:e.formatMessage({id:"P23mCt",defaultMessage:"Dots per CM"}),colorSpace:e.formatMessage({id:"SHDDoj",defaultMessage:"Color profile"}),deviceMake:e.formatMessage({id:"GkqUJK",defaultMessage:"Camera brand"}),deviceModel:e.formatMessage({id:"EPx9jS",defaultMessage:"Camera model"}),lensModel:e.formatMessage({id:"8+mL18",defaultMessage:"Lens"}),apertureValue:e.formatMessage({id:"Hv/B/8",defaultMessage:"Aperture"}),exposureTime:e.formatMessage({id:"5JRhFM",defaultMessage:"Shutter speed"}),focalLength:e.formatMessage({id:"hKz/tt",defaultMessage:"Focal length"}),isoSpeed:e.formatMessage({id:"c7J2CV",defaultMessage:"ISO"}),flash:e.formatMessage({id:"WIBZO6",defaultMessage:"Flash"}),meteringMode:e.formatMessage({id:"WbVH1z",defaultMessage:"Metering"}),whiteBalance:e.formatMessage({id:"USKkbD",defaultMessage:"White balance"}),copyright:e.formatMessage({id:"qQhzrN",defaultMessage:"Copyright"}),keywords:e.formatMessage({id:"jNkBVA",defaultMessage:"Keywords"}),title:e.formatMessage({id:"YyhVRN",defaultMessage:"Title"}),caption:e.formatMessage({id:"1vHwyl",defaultMessage:"Caption"}),creator:e.formatMessage({id:"Z5ApwP",defaultMessage:"Creator"}),artist:e.formatMessage({id:"2mALcS",defaultMessage:"Artist"}),description:e.formatMessage({id:"6hvXWm",defaultMessage:"Description"}),headline:e.formatMessage({id:"1Y0IbU",defaultMessage:"Headline"}),licensorUrl:e.formatMessage({id:"j6C1Hk",defaultMessage:"Licensor URL"}),orientation:e.formatMessage({id:"oDAo/S",defaultMessage:"Orientation"}),usageRights:e.formatMessage({id:"VUwfxH",defaultMessage:"Usage rights"}),category:e.formatMessage({id:"KP48oN",defaultMessage:"PS category"}),userComments:e.formatMessage({id:"tcqDgZ",defaultMessage:"User comments"})}},t.formatImageDimensions=function(e,t,a){if(void 0!==e&&void 0!==t)return a.formatMessage({id:"P63UMO",defaultMessage:"{width} x {height}"},{width:e,height:t})},t.formatImageResolutions=function(e,t,a){if(void 0!==e&&void 0!==t)return a.formatMessage({id:"6A4kNh",defaultMessage:"{width} x {height}"},{width:e,height:t})},t.formatExposureTime=function(e,t){if(e){var a=e;if(-1===e.indexOf("/")){var i=parseFloat(e);if(isNaN(i))return;a=i<1?t.formatNumber(i,{minimumFractionDigits:2,maximumFractionDigits:2}):t.formatNumber(i,{minimumFractionDigits:1,maximumFractionDigits:1})}return t.formatMessage({id:"ZbTwYS",defaultMessage:"{exposure_time} s"},{exposure_time:a})}},t.formatAperture=function(e,t){if(e){var a=t.formatNumber(e,{minimumFractionDigits:1,maximumFractionDigits:1});return t.formatMessage({id:"WOwRDU",defaultMessage:"f/{aperture}"},{aperture:a})}},t.formatFocalLength=function(e,t){if(e){var a=parseFloat(e);if(!isNaN(a)){var i=t.formatNumber(a,{minimumFractionDigits:1,maximumFractionDigits:1});return t.formatMessage({id:"BTHLkw",defaultMessage:"{focal_length} mm"},{focal_length:i})}}},t.formatOriginalDate=function(e,t){if(e){var a=new Date(e);return t.formatDate(a,{year:"numeric",month:"numeric",day:"numeric",hour:"numeric",minute:"numeric"})}},t.getImageSpecificDataFields=function(e,a){var i=t.ImageMetadataNameFields(a);return[{name:i.description,value:e.description},{name:i.copyright,value:e.copyright},{name:i.keywords,value:e.keywords},{name:i.captureDate,value:t.formatOriginalDate(e.date_time_original,a)},{name:i.createDate,value:t.formatOriginalDate(e.create_date,a)},{name:i.dimensions,value:t.formatImageDimensions(e.image_width,e.image_height,a)},{name:i.resolution,value:e.resolution_unit!==t.ResolutionUnit.CM?t.formatImageResolutions(e.x_resolution,e.y_resolution,a):void 0},{name:i.resolution_in_cm,value:e.resolution_unit===t.ResolutionUnit.CM?t.formatImageResolutions(e.x_resolution,e.y_resolution,a):void 0},{name:i.colorSpace,value:void 0!==e.colorspace?t.ColorSpaceSetting(a)[e.colorspace]:void 0},{name:i.orientation,value:void 0!==e.orientation?t.OrientationCopy(a)[e.orientation]:void 0},{name:i.title,value:e.title},{name:i.caption,value:e.caption},{name:i.creator,value:e.creator},{name:i.artist,value:e.credit},{name:i.headline,value:e.headline},{name:i.credits,value:e.credits},{name:i.licensorUrl,value:e.licensor_url},{name:i.usageRights,value:e.rights_usage_terms},{name:i.category,value:e.category},{name:i.userComments,value:e.user_comments},{name:i.deviceMake,value:e.camera_make},{name:i.deviceModel,value:e.camera_model},{name:i.lensModel,value:e.lens_model},{name:i.focalLength,value:t.formatFocalLength(e.focal_length,a)},{name:i.exposureTime,value:t.formatExposureTime(e.exposure_time,a)},{name:i.apertureValue,value:t.formatAperture(e.aperture_value,a)},{name:i.isoSpeed,value:void 0!==e.iso_speed?String(e.iso_speed):void 0},{name:i.meteringMode,value:void 0!==e.metering_mode?t.MeteringModeSetting(a)[e.metering_mode]:void 0},{name:i.flash,value:void 0!==e.flash?t.FlashSetting(a)[e.flash]:void 0},{name:i.whiteBalance,value:void 0!==e.white_balance?t.WhiteBalanceSetting(a)[e.white_balance]:void 0}].filter((function(e){return!!e.value}))}}));
//# sourceMappingURL=image_metadata.amd.min.js-vflvJo4qe.map
