# Supplementary material for: On the Use of Carbon Cables from Plastic Solvent Combinations of Polystyrene and Toluene in Carbon Nanotube Synthesis
Source: Nanomaterials (Basel). 2021 Dec 21;12(1):9. doi: 10.3390/nano12010009 (PMC8746690; doi:10.3390/nano12010009)
Supplement: Supplementary file 1 [file nanomaterials-12-00009-s001.zip › Video S1- Video showing the iPerf testing of Ethernet speeds of CNT Ethernet cable.mp4_files/image_size.min-vflGRMIZs.js.download]

define(["require","exports"],(function(e,t){"use strict";Object.defineProperty(t,"__esModule",{value:!0}),t.imageBestFitSize=void 0;var i=[["480x320",480,320],["640x480",640,480],["800x600",800,600],["1024x768",1024,768],["1280x960",1280,960],["1600x1200",1600,1200],["2048x1536",2048,1536]];t.imageBestFitSize=function(e,t){for(var r=0,n=i;r<n.length;r++){var u=n[r],x=u[0],o=u[1],a=u[2];if(o>=e||a>=t)return x}return i[i.length-1][0]}}));
//# sourceMappingURL=image_size.min.js-vfloEZ3UC.map
