# Supplementary material for: On the Use of Carbon Cables from Plastic Solvent Combinations of Polystyrene and Toluene in Carbon Nanotube Synthesis
Source: Nanomaterials (Basel). 2021 Dec 21;12(1):9. doi: 10.3390/nano12010009 (PMC8746690; doi:10.3390/nano12010009)
Supplement: Supplementary file 1 [file nanomaterials-12-00009-s001.zip › Video S1- Video showing the iPerf testing of Ethernet speeds of CNT Ethernet cable.mp4_files/index-vflV1CLGF.css]

/* -- bazel-out/k8-opt/bin/npm/dig-tokens/node_modules/dig-tokens/dist/legacy-tokens.css */
:root{--color_background_backdrop:rgba(99,114,130,.5);--color_border_dark:#c6c9cd;--color_border_highlight:#ccd9fa;--color_border_light:#dddfe1;--color_brand_banana:#ffd830;--color_brand_black_cherry:#61082b;--color_brand_candy_apple:#d5001f;--color_brand_canopy:#005744;--color_brand_celadon:#a2d39b;--color_brand_cloud:#b4d0e7;--color_brand_dbx_blue:#0061ff;--color_brand_orchid:#ceb4ff;--color_brand_panda_black:#000;--color_brand_panda_white:#fff;--color_brand_pink_library:#ffafa2;--color_brand_rococo_gold:#ad780d;--color_brand_sand:#d8bea2;--color_brand_sapphire:#0d2481;--color_brand_stone:#d0d0d3;--color_brand_sunset:#fb570d;--color_brand_ultraviolet:#813bf6;--color_brand_wheat:#ffcb95;--color_dbx_blue_100:#0061ff;--color_dbx_blue_110:#0052d9;--color_dbx_blue_120:#0046ba;--color_dropshadow:rgba(99,114,130,.16);--color_focus_outline:#a6bdeb;--color_ink_100:#1d2737;--color_ink_15:#dddfe1;--color_ink_25:#c6c9cd;--color_ink_40:#a5a9af;--color_ink_5:#f3f4f5;--color_ink_60:#717781;--color_negative_100:#d5001f;--color_opacity_darken_15:rgba(29,39,55,.15);--color_opacity_darken_5:rgba(29,39,55,.05);--color_opacity_highlight:rgba(166,189,235,.4);--color_positive_100:#00864c;--color_positive_80:#00a83e;--color_sapphire_10:#e8ecfa;--color_sapphire_100:#0d2484;--color_sapphire_110:#081753;--color_sapphire_20:#ccd9fa;--color_sapphire_30:#a6bdeb;--color_sapphire_5:#f4f6ff;--color_sapphire_90:#1b3398;--color_text_default:#1d2737;--color_text_disabled:#a5a9af;--color_text_inverse_default:#fff;--color_text_inverse_disabled:hsla(0,0%,100%,.3);--color_text_inverse_subtext:hsla(0,0%,100%,.6);--color_text_link:#0061ff;--color_text_negative:#d5001f;--color_text_positive:#00864c;--color_text_subtext:#717781;--color_warning_100:#f1aa00;--color_white:#fff;--token_border_hairline:1px solid #dddfe1;--token_boxshadow_dropshadow:0 0 0 1px rgba(99,114,130,.16),0 8px 16px rgba(27,39,51,.08);--token_boxshadow_focusring:0 0 0 3px #a6bdeb;--token_boxshadow_focusring_mac:0 0 0 3px rgba(27,51,152,.3);--token_boxshadow_focusring_win:inset 0 0 0 1px #0d2484;--token_boxshadow_focusring_win_hdpi:inset 0 0 0 0.5px rgba(27,51,152,.3);--color_apple:#91d44a;--color_apple_illo:#bee594;--color_background:#fff;--color_background_black:#1d2737;--color_banana:#ffc726;--color_banana_illo:#ffe28f;--color_black:#1d2737;--color_blue:#0070e0;--color_blue_dark:#005dd6;--color_blue_eight:#ebf4fd;--color_blue_forty:#99c6f3;--color_blue_light:#007af5;--color_blue_sixteen:#d6e8fa;--color_blueberry:#344063;--color_blueberry_illo:#505a78;--color_caution:#f1aa00;--color_chalk:#f7f9fa;--color_cherry:#d62c0b;--color_dbx_blue_200:#0052d9;--color_dbx_blue_300:#0061ff;--color_grape:#9b49f2;--color_grape_illo:#c89bf8;--color_gray_background:#f3f4f5;--color_gray_background_hover:#dddfe1;--color_gray_background_pressed:#dddfe1;--color_gray_border_dark:#a5a9af;--color_gray_border_dark_hover:#dddfe1;--color_gray_border_dark_pressed:#a5a9af;--color_gray_border_light:#dddfe1;--color_gray_border_light_hover:#a5a9af;--color_gray_border_light_pressed:#a5a9af;--color_guava:#d31c92;--color_ink:#1b2733;--color_ink_05:#f3f4f5;--color_ink_10:#e8e9eb;--color_ink_30:#bbbec3;--color_ink_300:#717781;--color_ink_50:#8e939b;--color_ink_500:#a5a9af;--color_ink_63:#717781;--color_ink_70:#616873;--color_ink_700:#dddfe1;--color_ink_900:#f3f4f5;--color_ink_alpha_eight:rgba(27,39,51,.08);--color_kiwi:#0d8424;--color_lime:#3dcc5e;--color_lime_illo:#7fde95;--color_link:#0061ff;--color_link_disabled:#a5a9af;--color_link_hover:#0052d9;--color_link_pressed:#0046ba;--color_mint:#00755f;--color_negative:#d5001f;--color_osx_blue:#0061ff;--color_osx_blue_dark:#004ecc;--color_osx_blue_light:#3381ff;--color_plum:#6c16db;--color_positive:#00a83e;--color_primary:#0d2484;--color_primary_disabled:#a5a9af;--color_primary_hover:#1b3398;--color_primary_pressed:#081753;--color_sapphire:#0d2484;--color_sapphire_200:#0d2484;--color_sapphire_300:#1b3398;--color_sapphire_600:#4c61a3;--color_sapphire_900:#e8ecfa;--color_selected_background:#e8ecfa;--color_selected_background_disabled:#f3f4f5;--color_selected_background_pressed:#e1e5f7;--color_selected_border:#ccd9fa;--color_selected_border_disabled:#e8e9eb;--color_selected_border_hover:#bdcbf1;--color_selected_border_pressed:#b7c5ea;--color_snozzberry:#00d6b6;--color_snozzberry_illo:#78e9d8;--color_squash:#3ba0f3;--color_squash_illo:#b3d8f6;--color_stone:#637282;--color_stone_alpha_fifty:rgba(99,114,130,.5);--color_stone_alpha_sixteen:rgba(99,114,130,.16);--color_stone_dark:#536170;--color_stone_forty:#c1c7cd;--color_stone_light:#6a7c8f;--color_stone_sixteen:#e6e8eb;--color_tangerine:#ff8e21;--color_tangerine_illo:#ffc185;--color_text:#1d2737;--color_text_inaccessible:#a5a9af;--color_text_inverted:#fff;--color_text_secondary:#717781;--color_text_secondary_hover:#717781;--color_text_secondary_pressed:#717781;--color_tomato:#f25123;--color_tomato_illo:#f79c82;--color_warning:#f1aa00;--color_watermelon:#ff6eb6;--color_watermelon_illo:#ffa1d0;--color_win_blue:#0061ff;--color_win_blue_dark:#0269d9;--app_name_font_size:16px;--app_name_font_weight:400;--app_name_line_height:24px;--body_font_size:14px;--body_font_weight:400;--body_line_height:24px;--border_hairline:1px solid #e6e8eb;--border_radius:4px;--desktop_font_stack:-apple-system,BlinkMacSystemFont,"Segoe UI","Helvetica Neue",Helvetica,Arial,sans-serif,"Apple Color Emoji","Segoe UI Emoji","Segoe UI Symbol";--dropshadow:0 0 0 1px rgba(99,114,130,.16),0 8px 16px rgba(27,39,51,.08);--focusring:0 0 0 3px #99c6f3;--font_stack:"Atlas Grotesk",AtlasGrotesk,sans-serif;--mac_border_radius:5px;--mac_focus_ring:0 0 0 3px rgba(0,112,224,.3);--mac_font_stack:-apple-system,BlinkMacSystemFont,"Segoe UI","Helvetica Neue",Helvetica,Arial,sans-serif,"Apple Color Emoji","Segoe UI Emoji","Segoe UI Symbol";--marketing_headline_font_size:30px;--marketing_headline_font_weight:200;--marketing_headline_line_height:48px;--page_title_font_size:20px;--page_title_font_weight:400;--page_title_line_height:32px;--table_headers_font_size:12px;--table_headers_font_weight:400;--table_headers_line_height:16px;--tagline_font_size:18px;--tagline_font_weight:200;--tagline_line_height:32px;--win_border_radius:0;--win_focus_ring:inset 0 0 0 1px #0078d7;--win_focus_ring_hdpi:inset 0 0 0 0.5px #0078d7;--win_font_stack:-apple-system,BlinkMacSystemFont,"Segoe UI","Helvetica Neue",Helvetica,Arial,sans-serif,"Apple Color Emoji","Segoe UI Emoji","Segoe UI Symbol";--z_index_backdrop:11;--z_index_content:0;--z_index_content_top:20;--z_index_mobile_menu:12;--z_index_modal:12;--z_index_modal_overlay:11;--z_index_table_header:4}
/* -- bazel-out/k8-opt/bin/npm/draft-js/node_modules/draft-js/dist/Draft.css */
.DraftEditor-editorContainer,.DraftEditor-root,.public-DraftEditor-content{height:inherit;text-align:initial}.public-DraftEditor-content[contenteditable=true]{-webkit-user-modify:read-write-plaintext-only}.DraftEditor-root{position:relative}.DraftEditor-editorContainer{background-color:hsla(0,0%,100%,0);border-left:.1px solid transparent;position:relative;z-index:1}.public-DraftEditor-block{position:relative}.DraftEditor-alignLeft .public-DraftStyleDefault-block{text-align:left}.DraftEditor-alignLeft .public-DraftEditorPlaceholder-root{left:0;text-align:left}.DraftEditor-alignCenter .public-DraftStyleDefault-block{text-align:center}.DraftEditor-alignCenter .public-DraftEditorPlaceholder-root{margin:0 auto;text-align:center;width:100%}.DraftEditor-alignRight .public-DraftStyleDefault-block{text-align:right}.DraftEditor-alignRight .public-DraftEditorPlaceholder-root{right:0;text-align:right}.public-DraftEditorPlaceholder-root{color:#9197a3;position:absolute;z-index:1}.public-DraftEditorPlaceholder-hasFocus{color:#bdc1c9}.DraftEditorPlaceholder-hidden{display:none}.public-DraftStyleDefault-block{position:relative;white-space:pre-wrap}.public-DraftStyleDefault-ltr{direction:ltr;text-align:left}.public-DraftStyleDefault-rtl{direction:rtl;text-align:right}.public-DraftStyleDefault-listLTR{direction:ltr}.public-DraftStyleDefault-listRTL{direction:rtl}.public-DraftStyleDefault-ol,.public-DraftStyleDefault-ul{margin:16px 0;padding:0}.public-DraftStyleDefault-depth0.public-DraftStyleDefault-listLTR{margin-left:1.5em}.public-DraftStyleDefault-depth0.public-DraftStyleDefault-listRTL{margin-right:1.5em}.public-DraftStyleDefault-depth1.public-DraftStyleDefault-listLTR{margin-left:3em}.public-DraftStyleDefault-depth1.public-DraftStyleDefault-listRTL{margin-right:3em}.public-DraftStyleDefault-depth2.public-DraftStyleDefault-listLTR{margin-left:4.5em}.public-DraftStyleDefault-depth2.public-DraftStyleDefault-listRTL{margin-right:4.5em}.public-DraftStyleDefault-depth3.public-DraftStyleDefault-listLTR{margin-left:6em}.public-DraftStyleDefault-depth3.public-DraftStyleDefault-listRTL{margin-right:6em}.public-DraftStyleDefault-depth4.public-DraftStyleDefault-listLTR{margin-left:7.5em}.public-DraftStyleDefault-depth4.public-DraftStyleDefault-listRTL{margin-right:7.5em}.public-DraftStyleDefault-unorderedListItem{list-style-type:square;position:relative}.public-DraftStyleDefault-unorderedListItem.public-DraftStyleDefault-depth0{list-style-type:disc}.public-DraftStyleDefault-unorderedListItem.public-DraftStyleDefault-depth1{list-style-type:circle}.public-DraftStyleDefault-orderedListItem{list-style-type:none;position:relative}.public-DraftStyleDefault-orderedListItem.public-DraftStyleDefault-listLTR:before{left:-36px;position:absolute;text-align:right;width:30px}.public-DraftStyleDefault-orderedListItem.public-DraftStyleDefault-listRTL:before{position:absolute;right:-36px;text-align:left;width:30px}.public-DraftStyleDefault-orderedListItem:before{content:counter(ol0) ". ";counter-increment:ol0}.public-DraftStyleDefault-orderedListItem.public-DraftStyleDefault-depth1:before{content:counter(ol1) ". ";counter-increment:ol1}.public-DraftStyleDefault-orderedListItem.public-DraftStyleDefault-depth2:before{content:counter(ol2) ". ";counter-increment:ol2}.public-DraftStyleDefault-orderedListItem.public-DraftStyleDefault-depth3:before{content:counter(ol3) ". ";counter-increment:ol3}.public-DraftStyleDefault-orderedListItem.public-DraftStyleDefault-depth4:before{content:counter(ol4) ". ";counter-increment:ol4}.public-DraftStyleDefault-depth0.public-DraftStyleDefault-reset{counter-reset:ol0}.public-DraftStyleDefault-depth1.public-DraftStyleDefault-reset{counter-reset:ol1}.public-DraftStyleDefault-depth2.public-DraftStyleDefault-reset{counter-reset:ol2}.public-DraftStyleDefault-depth3.public-DraftStyleDefault-reset{counter-reset:ol3}.public-DraftStyleDefault-depth4.public-DraftStyleDefault-reset{counter-reset:ol4}
/* -- typescript/libraries/comments2/src/components/add_annotation_highlight_button/index.css */
.sc-add-annotation-highlight-button{box-sizing:border-box;margin-left:-4px;opacity:0;padding:4px;position:absolute;transition:opacity .1s ease-in-out,margin 0ms ease-in-out .4s;z-index:1000}.sc-add-annotation-highlight-button__visible{margin-left:0;opacity:1;pointer-events:all;transition:opacity .15s ease-in-out,margin .15s ease-in-out}.sc-add-annotation-highlight-button-v1{background-color:var(--color__inverse__standard__background)}.sc-add-annotation-highlight-button-v2{background-color:var(--color__inverse__elevated__background);color:var(--color__inverse__standard__text)}
/* -- typescript/libraries/comments2/src/components/annotation_conductor_layer/index.css */
.sc-annotation-conductor-layer{bottom:0;cursor:auto;left:0;position:absolute;right:0;top:0}.sc-annotation-conductor-layer__can-create{cursor:crosshair;pointer-events:all}.sc-annotation-conductor-layer__can-create img,.sc-annotation-conductor-layer__is-creating-rnd{-webkit-user-select:none;-moz-user-select:none;-ms-user-select:none;user-select:none}
/* -- typescript/libraries/comments2/src/components/annotation_highlight/index.css */
.sc-annotation-highlight-segment,.sc-annotation-highlight-segment:after{box-sizing:border-box;position:absolute}.sc-annotation-highlight-segment:after{background:var(--color__warning__background);bottom:0;content:"";height:2px;left:0;opacity:1;right:0}
/* -- typescript/libraries/comments2/src/components/annotation_highlight_creation_layer/index.css */
.sc-annotation-highlight-creation-layer{bottom:0;left:0;position:absolute;right:0;top:0}.sc-annotation-highlight-creation-layer a::-moz-selection,.sc-annotation-highlight-creation-layer p::-moz-selection{background:var(--color__attention__background)}.sc-annotation-highlight-creation-layer a::selection,.sc-annotation-highlight-creation-layer p::selection{background:var(--color__attention__background)}
/* -- typescript/libraries/comments2/src/components/annotation_highlight_draft/index.css */
.sc-annotation-highlight-segment-draft{background:var(--color__warning__background);box-sizing:border-box;pointer-events:none;position:absolute}
/* -- typescript/libraries/comments2/src/components/annotation_instructional_tooltip_pane/index.css */
:root{--arrow_size:6px;--tooltip_bg_color:#1b2733;--tooltip_logical_height:42px}.sc-annotation-instructional-tooltip-pane{bottom:0;left:0;position:absolute;right:0;top:0}.sc-annotation-mouse-tooltip{align-items:center;display:flex;flex-direction:row;height:var(--tooltip_logical_height);left:0;pointer-events:none;position:absolute;top:0;transition:opacity .1s ease-in-out}.sc-annotation-mouse-tooltip--fading{opacity:0}.sc-annotation-mouse-tooltip--hidden{visibility:hidden}.sc-annotation-mouse-tooltip__content{background-color:var(--tooltip_bg_color);color:var(--color__inverse__standard__text);font-size:14px;font-weight:400;margin:8px 15px;padding:6px 8px;position:relative;-webkit-user-select:none;-moz-user-select:none;-ms-user-select:none;user-select:none;white-space:nowrap}.sc-annotation-mouse-tooltip__content:before{border:var(--arrow_size) solid transparent;content:"";height:0;position:absolute;width:0}.sc-annotation-mouse-tooltip__content--right:before{border-right-color:var(--tooltip_bg_color);left:1px;top:50%;transform:translate3d(-100%,-50%,0)}.sc-annotation-mouse-tooltip__content--left:before{border-left-color:var(--tooltip_bg_color);right:1px;top:50%;transform:translate3d(100%,-50%,0)}.sc-annotation-mouse-tooltip__content--below:before{border-bottom-color:var(--tooltip_bg_color);left:50%;top:0;transform:translate3d(-50%,-100%,0)}.sc-annotation-mouse-tooltip__content--above:before{border-top-color:var(--tooltip_bg_color);left:50%;top:0;transform:translate3d(-100%,-50%,0)}
/* -- typescript/libraries/comments2/src/components/annotation_rectangle/index.css */
.sc-annotation-rectangle{box-sizing:border-box;position:absolute}.sc-annotation-rectangle-v1{border:4px solid var(--color__core__primary)}.sc-annotation-rectangle-v2{border:3px solid var(--color__inverse__attention__border)}.sc-annotation-rectangle-v2.sc-annotation-rectangle__emphasized{border:3px solid var(--color__attention__text)}
/* -- typescript/libraries/comments2/src/components/annotation_rectangle_creation_layer/index.css */
.sc-annotation-rectangle-creation-layer{bottom:0;left:0;position:absolute;right:0;top:0}.sc-annotation-rectangle-creation-draft{box-sizing:border-box;cursor:all-scroll;height:100px;left:0;pointer-events:all;position:absolute;top:0;width:100px}.sc-annotation-rectangle-creation-draft-v1{border:4px solid var(--color__core__primary)}.sc-annotation-rectangle-creation-draft-v2{border:3px solid var(--color__core__accent)}.sc-annotation-handle{background:var(--color__standard__background);background-clip:padding-box;border-color:var(--color__inverse__standard__text);border-radius:50%;box-shadow:0 2px 4px 0 rgba(0,0,0,.3);position:absolute}.sc-annotation-handle-v2{background:var(--color__core__secondary);border:1px solid var(--color__core__accent);border-radius:50%}.sc-annotation-edge,.sc-annotation-handle-v2{background-clip:padding-box;position:absolute}
/* -- typescript/libraries/comments2/src/components/annotation_view_layer/index.css */
.sc-annotation-view-layer{bottom:0;left:0;pointer-events:none;position:absolute;right:0;top:0}.sc-annotation-view-layer__regular-rectangle-sublayer{opacity:.3;transition:opacity .3s ease-in-out,background-color .3s ease-in-out}.sc-annotation-view-layer__regular-highlight-sublayer{opacity:1;transition:opacity .3s ease-in-out,background-color .3s ease-in-out}.sc-annotation-view-layer__hide-regular-sublayer .sc-annotation-view-layer__regular-highlight-sublayer,.sc-annotation-view-layer__hide-regular-sublayer .sc-annotation-view-layer__regular-rectangle-sublayer{opacity:0}.sc-annotation-view-layer__emphasis-sublayer .sc-annotation-rectangle{opacity:0;transition:opacity .3s ease-in-out}.sc-annotation-view-layer__emphasis-sublayer .sc-annotation-rectangle__emphasized{opacity:1}.sc-annotation-view-layer__emphasis-sublayer .sc-annotation-highlight-segment:after{opacity:0}.sc-annotation-view-layer__emphasis-sublayer .sc-annotation-highlight-segment:before{background-color:var(--color_text_highlight_annotation);bottom:2px;content:"";left:0;opacity:0;position:absolute;right:0;top:0;transition:opacity .3s ease-in-out}.sc-annotation-view-layer__emphasis-sublayer .sc-annotation-highlight-segment__emphasized:before{opacity:1}
/* -- typescript/libraries/comments2/src/components/approval_comment/index.css */
.approval-title__approver{color:var(--color__core__accent)}.approval-title__response.approved{color:var(--color__success__text)}.approval-title__response.rejected{color:var(--color__warning__text)}.approval-title__response{align-items:center;display:flex;flex-direction:row}.approval-title__response-text{padding-left:8px}
/* -- typescript/libraries/comments2/src/components/coachmark_location/index.css */
.sc-comment-coachmark{-webkit-animation:coachmarkFadeIn 1s ease-in-out;animation:coachmarkFadeIn 1s ease-in-out}@-webkit-keyframes coachmarkFadeIn{0%{opacity:0}to{opacity:1}}@keyframes coachmarkFadeIn{0%{opacity:0}to{opacity:1}}.sc-comment-coachmark__main_editor_mention_button{position:absolute}
/* -- typescript/libraries/comments2/src/components/comment/index.css */
.sc-comment{display:flex}.sc-comment-content-container{width:100%}.sc-comment-content,.sc-comment-renderer{word-wrap:break-word;-webkit-text-size-adjust:none}.sc-comment-author{margin-right:4px;overflow:hidden;text-overflow:ellipsis;white-space:nowrap}.sc-comment-timestamp{flex:1 0;white-space:nowrap}.sc-comment-separator{border-radius:50%;display:inline-block;height:2px;margin:4px 6px;width:2px}.sc-annotation-label{white-space:nowrap}.mc-tertiary-link-button.sc-annotation-label-link{display:inline-block;padding:0;vertical-align:bottom}.sc-annotation-label-link .mc-tertiary-icon-text{font-feature-settings:"tnum";padding:0}.sc-comment-edit-controls{margin-left:48px}.sc-comment-sticker{display:block;height:112px;margin:0 auto;width:112px}.sc-comment-text{white-space:pre-wrap}.sc-comment-deleted .sc-comment-text{font-style:italic}.sc-comment-info{position:relative;width:100%}.sc-comment-author-timestamp{align-items:baseline;display:flex;flex-wrap:nowrap;position:relative;width:100%}.sc-comment-actions{align-items:center;display:flex}.sc-comment-actions button{font-size:var(--type__body__small--fontsize)!important}.sc-comment-actions-separator{padding:0 4px}.sc-comment{line-height:var(--web_comment_line_height);padding:8px 16px 8px 58px}.sc-comment-author{color:var(--color_ink);font-size:13px;font-weight:500}.sc-comment-collapsed-timestamp-info,.sc-comment-timestamp{color:var(--color_stone);font-size:13px}.sc-comment-collapsed-timestamp-info{margin-top:7px}.sc-comment-info .sc-comment-older-version{color:var(--color_stone);font-size:13px;padding:0}.sc-comment-older-version .mc-tertiary-icon-text{font-size:13px;line-height:var(--web_comment_line_height);padding:0}.sc-comment-separator{background:var(--color_ink_40)}.sc-annotation-label .mc-tertiary-link-button{color:var(--color_blue)}.sc-annotation-label--disabled .mc-tertiary-link-button,.sc-annotation-label--disabled .mc-tertiary-link-button:hover{color:var(--color_stone);cursor:inherit}.sc-annotation-label-link .mc-tertiary-icon-text{font-weight:500;line-height:var(--web_comment_line_height)}.sc-comment-deleted{line-height:20px;padding:8px 16px 8px 58px}.sc-comment-deleted .sc-comment-text{color:var(--color_stone)}.sc-comment-deleted .sc-comment-deleted-avatar{background-color:var(--color_stone_sixteen)}.sc-comment-info{margin-bottom:4px}.sc-comment-author-timestamp{height:var(--web_comment_line_height)}.sc-comment-actions .mc-tertiary-link-button{border-radius:0;display:inline-block;padding-right:0}.sc-comment-actions.approval{margin-bottom:8px}.sc-thread-controls .mc-tertiary-link-button{border-radius:0}.sc-comment-actions .sc-comment-actions-separator{color:var(--color_stone)}.sc-comment-renderer--right-rail{padding:6px 8px 8px 6px}.sc-comment-renderer--right-rail:last-child{padding-bottom:0}.sc-comment-renderer-inner--right-rail{display:flex;font-family:var(--type__body__small--fontfamily);font-size:var(--type__body__small--fontsize);line-height:var(--type__body__small--lineheight);word-break:break-word}.sc-comment-renderer-avatar{display:flex;margin-right:6px;z-index:2}.sc-comment-info--right-rail{display:flex;height:24px}.sc-comment-info--right-rail .sc-comment-author-timestamp{align-items:center;display:flex;overflow:hidden;white-space:nowrap}.sc-comment-author--right-rail{font-weight:var(--type__body__small--fontweight_strong);overflow:hidden;text-overflow:ellipsis}.sc-comment-timestamp--right-rail{color:var(--color__faint__text);margin-left:4px}.sc-thread.sc-thread--right-rail{padding-top:0}.sc-thread--right-rail .sc-comment-actions{margin-top:8px}.sc-comments-thread-control-wrapper{display:flex;margin-left:16px}.sc-comment-renderer--right-rail .sc-comment-renderer-content-wrapper{min-width:0;width:100%}.sc-thread--right-rail .sc-comment-dig-avatar{margin-bottom:0;margin-top:0}.sc-annotation-label--right-rail{color:var(--color__core__accent)}.sc-thread--right-rail .sc-annotation-label-link:focus{box-shadow:none;margin:0;padding:0}.sc-thread--right-rail .sc-annotation-label-link:focus-visible{box-shadow:inset 0 0 0 3px var(--color__utility__focusring);margin:0;padding:0}.sc-comment-deleted--right-rail{display:flex}.sc-comment-deleted.sc-comment-deleted--right-rail{padding:6px 8px 8px 6px}.sc-deleted-comment-icon{color:var(--color__faint__text)}.sc-deleted-comment-avatar-wrapper{align-items:center;border:1px solid var(--color__disabled__border);border-radius:50%;display:flex;height:24px;justify-content:center;margin:0 8px 0 2px;width:24px}.sc-comment-deleted--right-rail .sc-comment-text{color:var(--color__faint__text);font-family:var(--type__body__small--fontfamily);font-size:var(--type__body__small--fontsize);font-style:normal;line-height:var(--type__body__small--lineheight)}
/* -- typescript/libraries/comments2/src/components/comment_avatar/index.css */
.sc-comment-avatar{border-radius:50%;height:var(--unified_avatar_size);margin-right:var(--unified_space_avatar_margin);max-height:40px;max-width:40px;position:absolute;top:5px;width:var(--unified_avatar_size);z-index:0}.sc-comment-avatar:before{border-radius:50%;bottom:0;content:"";left:0;position:absolute;right:0;top:0}.sc-comment-avatar .mc-avatar,.sc-comment-avatar .mc-avatar-image,.sc-comment-avatar .mc-avatar-text{height:var(--unified_avatar_size)!important;width:var(--unified_avatar_size)!important}.sc-comment-avatar .mc-avatar-text{font-size:var(--unified_avatar_font_size);font-weight:var(--unified_avatar_font_weight);line-height:var(--unified_avatar_size);-webkit-user-select:none;-moz-user-select:none;-ms-user-select:none;user-select:none}.sc-comment-avatar .mc-avatar,.sc-comment-avatar .mc-avatar-image,.sc-comment-avatar .mc-avatar-text{height:var(--unified_web_avatar_size)!important;width:var(--unified_web_avatar_size)!important}.sc-comment-avatar{background-color:var(--color_stone_sixteen);left:16px;top:4px}.sc-comment-avatar:before{border:1px solid rgba(0,0,0,.1);box-sizing:border-box;height:var(--unified_web_avatar_size)!important;width:var(--unified_web_avatar_size)!important}.sc-comment-avatar .mc-avatar-text{cursor:default;font-size:11px;font-weight:600;line-height:var(--unified_web_avatar_size);text-transform:uppercase}
/* -- typescript/libraries/comments2/src/components/comment_editor/index.css */
.sc-comment-editor,.sc-comment-renderer{position:relative}.mention-suggestion-list{-webkit-user-select:none;-moz-user-select:none;-ms-user-select:none;user-select:none}.mention-suggestion-row{display:flex}.sc-comment-editor-prefix{float:left;position:relative;z-index:2}.sc-comment-editor-right-accessory{margin-right:6px;margin-top:4px}.sc-comment-editor-placeholder{position:absolute;top:16px;white-space:nowrap}.sc-comment-editor-mentions-list-container{background:var(--color__standard__background);font-size:12px;max-height:180px;overflow:auto;width:calc(100% - 10px);z-index:1000}.sc-comment-editor-mentions-list{list-style:none;margin:0;padding:0}.sc-comment-editor-mentions-suggestion{background:inherit;border:none;font-size:12px;height:48px;padding:8px;width:100%}.sc-comment-editor-mentions-suggestion>div{align-items:center;display:flex;text-align:left}.sc-comment-editor-mentions-suggestion .mc-avatar,.sc-comment-editor-mentions-suggestion .mc-avatar-text{margin-right:8px}.sc-comment-editor-mentions-email,.sc-comment-editor-mentions-name{overflow:hidden;text-overflow:ellipsis}.active-macro-chrome{position:absolute;-webkit-user-select:none;-moz-user-select:none;-ms-user-select:none;user-select:none;width:100%;z-index:1000}.sc-comment-editor-mentions-user{overflow:hidden;white-space:nowrap}.sc-comment-editor-inner,.sc-comment-renderer-inner{position:relative;word-break:break-word}.sc-comment-editor-interaction-container{position:relative}.sc-comment-editor-draft{max-height:40vh;overflow:auto}.sc-comment-editor-controls{align-items:center;display:flex;height:100%;position:relative}.sc-comment-editor-controls .sc-comment-editor-controls-right{margin-left:auto;white-space:nowrap}.sc-comment-editor-inline-controls{position:absolute;right:8px;top:50%;transform:translateY(-50%);z-index:1}.sc-comment-editor-focus-container-is-focused svg>path{fill:var(--color_stone)}.sc-comment-editor-style-bold{font-weight:700}.sc-comment-editor-style-code{word-wrap:break-word}.sc-comment-editor-style-italic{font-style:italic}.sc-comment-editor-style-strikethrough.sc-comment-editor-style-underline{text-decoration:line-through underline}.sc-comment-editor-style-strikethrough{text-decoration:line-through}.sc-comment-editor-style-underline{text-decoration:underline}.sc-comment-editor-coach-mark-container{position:relative}.sc-comment-editor-sticker{height:112px;width:112px}.sc-comment-editor-atomic-block{clear:both}.sc-comment-editor-control-btn svg.mc-icon{height:100%;width:100%}.sc-comment-editor-tagline{color:var(--unified_color_text_subtext);font-size:var(--unified_font_size_small);padding:8px 16px}.sc-comment-editor,.sc-comment-renderer{font-size:var(--web_comment_font_size);line-height:var(--web_comment_line_height)}.sc-comment-editor-prefix{height:var(--web_comment_line_height)}.sc-comment-editor .sc-comment-editor-prefix{padding:16px 0 0 58px}.sc-comment-editor-placeholder{color:var(--color_ink_40)}.sc-comment-editor-mentions-list-container{-webkit-font-smoothing:antialiased;border:1px solid var(--color_stone_forty)}.sc-comment-editor-mentions-suggestion{border-top:1px solid var(--color_stone_forty)}.sc-comment-editor-mentions-email{color:var(--color_stone)}.sc-comment-editor-mentions-list-header{color:var(--color_stone);padding:8px}.sc-comment-editor-mentions-suggestion.sc-comment-editor-mentions-suggestion-selected,.sc-comment-editor-mentions-suggestion:hover{background-color:var(--color_blue_sixteen)}.sc-comment-editor-inner .DraftEditor-editorContainer [data-contents=true],.sc-comment-editor-inner .public-DraftEditorPlaceholder-root{padding:16px 16px 16px 58px}.sc-comment-editor-inner .sc-comment-avatar{top:14px}.sc-comment-renderer-inner{padding:8px 16px 8px 58px}.sc-comment-editor-controls-container{height:32px;padding:3px 12px 8px}.sc-comment-editor-controls .sc-comment-editor-controls-cancel,.sc-comment-editor-controls .sc-comment-editor-controls-post{-webkit-font-smoothing:antialiased;cursor:pointer;height:28px;line-height:28px;margin-left:16px;min-width:54px;padding:0 8px}.sc-comment-editor-controls .sc-comment-editor-controls-cancel{color:var(--color_stone);margin-left:4px}.sc-comment-editor-mention{color:var(--color_blue)}.sc-comment-editor-inner--disabled{background:var(--color__faint__background)}.sc-comment-editor-inner--right-rail{color:var(--color__standard__text);display:flex;font-family:var(--type__body__standard--fontfamily);font-size:var(--type__body__standard--fontsize);line-height:var(--type__body__standard--lineheight)}.sc-comment-editor-inner--right-rail .sc-comment-editor-interaction-container{flex-grow:1;margin-left:6px}.sc-comment-editor-inner--right-rail .sc-comment-editor-prefix{padding:5px 0 0}.sc-comment-editor-inner--right-rail .DraftEditor-editorContainer [data-contents=true],.sc-comment-editor-inner--right-rail .public-DraftEditorPlaceholder-root{border-left:0;padding:5px 16px 5px 0}.sc-comment-editor-inner--right-rail .sc-comment-editor-placeholder{top:6px}.sc-comment-editor-avatar-wrapper{margin-left:6px;margin-top:2px}.sc-comment-editor--right-rail .sc-comment-editor-controls-container{height:40px;padding:0 8px}.sc-comment-editor--right-rail .sc-comment-editor-controls-post--right-rail{margin-left:8px}.sc-comment-editor--right-rail .sc-comment-editor-controls-cancel--right-rail{color:var(--color__faint__text);margin-left:8px}.sc-comment-editor--right-rail .sc-comment-editor-mention-btn{color:var(--color__faint__text)}.sc-comment-editor-post-bar-left-wrapper{display:flex}.sc-comment-editor-post-bar-annotation{align-items:center;display:flex;height:24px;margin-left:8px}.sc-comment-editor--right-rail .sc-comment-editor-tagline:empty{padding:0}.sc-comment-renderer-inner--right-rail .sc-comment-editor-prefix{height:20px}.sc-comment-renderer-inner--right-rail .sc-annotation-label-link .mc-tertiary-icon-text{font-feature-settings:normal;color:var(--color__core__accent);font-family:var(--type__body__small--fontfamily);font-size:var(--type__body__small--fontsize);font-weight:var(--type__body__small--fontweight_strong);line-height:var(--type__body__small--lineheight)}.sc-thread-inactive .sc-comment-read-only-editor-wrapper{-webkit-line-clamp:3;-webkit-box-orient:vertical;display:-webkit-box;overflow:hidden}
/* -- typescript/libraries/comments2/src/components/comment_stream/cloud_doc_message.css */
.sc-cloud-message{border-bottom:2px solid var(--color_border_light);font-size:var(--unified_font_size_normal);line-height:var(--unified_line_height_normal);margin:12px 16px 0;padding-bottom:12px}.sc-text-link{color:var(--unified_color_text_link);display:inline;font-size:inherit;padding:0}.sc-text-link .mc-tertiary-icon-text{font-size:inherit;font-weight:inherit;line-height:inherit;padding:0}
/* -- typescript/libraries/comments2/src/components/comment_stream/index.css */
.sc-comment-stream{box-sizing:border-box;display:flex;flex-direction:column;height:100%;width:328px}.sc-comment-stream.sc-comment-stream--right-rail{width:100%}.sc-unread-pill-wrapper>div{flex:0 1 auto}.sc-comment-stream-threads{flex:1 1 auto;list-style-type:none;margin:0;overflow:auto;padding:0;z-index:0}.sc-comment-stream--right-rail .sc-comment-stream-threads{margin-top:8px}.sc-comment-stream-editor{flex:0 0 auto;margin:16px 12px 0}.sc-comment-stream-editor.sc-comment-editor--right-rail{margin:4px 0 0}.sc-comment-stream-editor .sc-comment-editor-focus-container{background:var(--color__standard__background);border:1px solid var(--color__standard__border)}.sc-comment-stream-editor .sc-comment-editor-focus-container-is-focused{border-color:transparent;box-shadow:0 0 0 3px var(--color_blue_forty)}.sc-comment-stream-editor.sc-comment-editor--right-rail .sc-comment-editor-focus-container-is-focused{border-color:transparent;box-shadow:var(--boxshadow__focusring)}.sc-comment-stream-open{width:15em}.sc-comment-stream-closed{width:1em}.sc-annotation-toggle{font-feature-settings:"tnum";box-sizing:border-box;display:inline-block}.sc-annotation-toggle-inner{cursor:default;display:flex}.sc-unread-pill-wrapper{display:flex;flex:1 1 auto;flex-direction:column;min-height:0;overflow:hidden}.sc-unread-pill-wrapper .unread-pill{display:block;height:0;margin:auto;z-index:1}.unread-pill .unread-pill-text{background:#d2e6fa;border:2px solid #f7f9fa;color:#0070e0;cursor:pointer;padding:5px 10px}.unread-pill .unread-pill-text:hover{background:#bfdbf7}.unread-pill.up .unread-pill-text{margin-top:15px;position:relative}.sc-unread-pill-wrapper .unread-pill.down{position:relative;top:-42px}.unread-pill span.arrow-indicator{margin-right:5px}.sc-comment-stream .sc-thread-active .sc-comment-editor-inline-controls{z-index:10}.sc-suggested-comments{margin:4px 10px}.sc-suggested-comments-button{background:#edf4ff;border-radius:20px;cursor:pointer;margin:4px;padding:8px 10px}.sc-suggested-comments-button:hover{background:#bdd6ff}.sc-comment-stream{position:relative}.sc-annotation-toggle{font-weight:500}.sc-annotation-toggle .sc-annotation-label--disabled{border-bottom:1px dotted var(--color_stone_forty)}.sc-comment-stream-collapsed{visibility:hidden}@-webkit-keyframes comment-button-fade-in{0%{opacity:0}70%{opacity:0}to{opacity:1}}@keyframes comment-button-fade-in{0%{opacity:0}70%{opacity:0}to{opacity:1}}.sc-comment-stream-collapsed .sc-leave-a-comment-button{-webkit-animation:comment-button-fade-in .3s ease-in-out;animation:comment-button-fade-in .3s ease-in-out;cursor:pointer;display:block;left:14px;pointer-events:all;position:absolute;top:26px;visibility:visible}.sc-thread{transition:margin-left .3 cubic-bezier(.5,0,0,1);will-change:margin-left}.sc-comment-stream-collapsed .sc-thread{margin-left:0}.sc-comment-stream-collapsed .sc-comment-renderer .sc-comment-avatar,.sc-comment-stream-collapsed .sc-thread-comments>:before{cursor:pointer;pointer-events:all;visibility:visible}.sc-comment-stream-collapsed .sc-comment-stream-threads{overflow:hidden}.sc-comment-stream-collapsed .sc-thread-inactive:focus .sc-thread-reply-hint,.sc-comment-stream-collapsed .sc-thread-inactive:hover .sc-thread-reply-hint{visibility:hidden}.sc-comment-stream-update-variant-toggle{margin:0 13px 40px}.sc-comment-stream-update-variant-toggle .mc-tertiary-icon-text{color:var(--color_stone);display:flex;flex-direction:row;font-size:13px}.sc-comment-stream-update-variant-toggle .sc-comment-stream-toggle-caret{text-align:center;width:58px}.sc-comment-stream-error-container{align-items:center;display:flex;flex-direction:column;height:100%;justify-content:center;min-height:100%;text-align:center;width:100%}.sc-comment-stream-error-title{font-weight:var(--unified_font_weight_semibold)}.sc-comment-stream-error-subtext,.sc-comment-stream-error-title{font-size:var(--unified_font_size_normal);line-height:var(--web_comment_line_height)}.sc-comment-stream-error-subtext{color:var(--unified_color_text_subtext);width:240px}.sc-comment-stream-error-button-container{margin-top:20px}.sc-comment-stream-editor-container{display:flex}.sc-comment-stream-editor-bundle{flex:1}.sc-comment-stream-meatball-icon{-ms-grid-row-align:center;align-self:center;padding:var(--spacing__unit--2) var(--spacing__unit--1) 0 0}.sc-comment-empty-container{margin-top:16px}
/* -- typescript/libraries/comments2/src/components/constants.css */
:root{--web_comment_font_size:14px;--web_comment_line_height:22px;--desktop_comment_font_size:14px;--desktop_comment_line_height:22px;--desktop_comment_control_font_size:12px;--unified_border:1px solid var(--color__utility__focusring);--unified_border_outer:1px solid var(--color__standard__border);--unified_thread_padding_top:8px;--unified_space_inner:12px;--unified_space_between_threads:8px;--unified_space_avatar_margin:12px;--unified_avatar_size:24px;--unified_avatar_font_size:11px;--unified_avatar_font_weight:500;--unified_font_size_normal:14px;--unified_font_size_small:13px;--unified_font_size_micro:12px;--unified_line_height_normal:22px;--unified_line_height_small:16px;--unified_font_weight_semibold:500;--unified_font_weight_bold:600;--unified_font_weight_micro:inherit;--unified_color_text_default:var(--color__standard__text);--unified_color_text_subtext:var(--color__faint__text);--unified_color_text_link:var(--color__core__accent);--unified_color_focus_outline:var(--color__utility__focusring);--unified_color_unread:var(--color__attention__background--faint);--unified_color_unread_hover:rgba(0,97,254,.2);--unified_line_width:2px;--unified_line_color:var(--color__black--15);--unified_web_avatar_size:26px;--fontStack:-apple-system,BlinkMacSystemFont,"Segoe UI","Helvetica Neue",Helvetica,Arial,sans-serif,"Apple Color Emoji","Segoe UI Emoji","Segoe UI Symbol";--sharpFontStack:"SharpGroteskDBSmBold22","Open Sans",sans-serif;--sharpMediumFontStack:"SharpGroteskDBMedium20","Open Sans",sans-serif;--sharpBookFontStack:"SharpGroteskDBBook20","Open Sans",sans-serif;--subtextFont:100 14px/20px var(--fontStack);--heading1Font:500 28px/36px var(--sharpMediumFontStack);--heading2Font:500 22px/28px var(--sharpMediumFontStack);--heading3StrongFont:500 16px/28px var(--sharpMediumFontStack);--heading3Font:400 16px/28px var(--sharpBookFontStack);--color_blue_forty:var(--color__sapphire--20);--color_annotation:var(--color__core__primary);--color_annotation_selection:rgba(0,97,254,.2);--color_text_highlight_annotation:var(--color__warning__background);--color_desktop_blue:var(--color__core__primary);--control_blue:var(--color__core__accent);--control_blue_hovered:var(--color__sapphire--90);--control_blue_pressed:var(--color__core__primary);--focus_ring:0 0 0 3px var(--unified_color_focus_outline)}
/* -- typescript/libraries/comments2/src/components/folder_overview_editor/index.css */
:root{--folder-overview-padding-left:6px;--folder-overview-padding-top:8px;--fixed-toolbar-indent:8px;--fixed-toolbar-height:40px}.sc-folder-overview-interaction-container{position:relative}.sc-folder-overview-editor .sc-comment-editor-draft{max-height:none;padding:var(--folder-overview-padding-left) var(--folder-overview-padding-top)}.sc-folder-overview-editor .public-DraftEditor-content{overflow:hidden}.sc-toolbar-component{display:flex;height:32px;padding-left:5px;padding-right:9px;pointer-events:auto;z-index:10}.sc-toolbar-component .toolbar-divider{background-color:var(--color_white);height:100%;margin:0 6px 0 8px;opacity:.1;width:1px}.sc-toolbar-component .toolbar-spacer{flex:1}.sc-toolbar-component .toolbar-button{color:var(--color_white);cursor:pointer;padding:4px}.sc-toolbar-component .toolbar-button svg{width:20px}.sc-contextual-toolbar-popover{margin-top:-40px;transition:opacity .2s,transform .2s}.sc-contextual-toolbar-popover .toolbar-button{opacity:.4}.sc-contextual-toolbar-popover .toolbar-button:hover{opacity:1}.sc-contextual-toolbar-popover .sc-toolbar-component{background-color:var(--color_ink_100);border-radius:5px}.sc-contextual-toolbar-popover.popover-enter,.sc-contextual-toolbar-popover.popover-leave{opacity:0;transform:translate(-50%,12px) scale(.8)}.sc-contextual-toolbar-popover.popover-enter-active.popover-enter{opacity:1;pointer-events:auto;transform:translate(-50%) scale(1)}.sc-inline-toolbar-container .sc-toolbar-component{margin-top:-5px;position:absolute;right:0}.sc-inline-toolbar-container .toolbar-button svg *{fill:var(--color_ink_40)}.sc-inline-toolbar-container .toolbar-button:hover svg *{fill:var(--color_ink_60)}.sc-link-prompt{background-color:var(--color_white);border-radius:0;box-shadow:0 5px 15px rgba(0,0,0,.2);display:flex;height:32px;margin-top:-48px;padding:4px;position:absolute;transform:translate(-50%);width:250px;z-index:10}.sc-link-prompt .submit-button{margin-left:8px}.sc-link-prompt .link-prompt-input{background-color:transparent;background-image:none;border:0;border-radius:0;font-size:12px;height:100%;padding:4px 8px;width:100%}.sc-link-prompt .link-prompt-input:focus{outline:none}.sc-folder-overview-editor .DraftEditor-root{font-size:14px;line-height:22px}.sc-folder-overview-editor .public-DraftStyleDefault-ol,.sc-folder-overview-editor .public-DraftStyleDefault-ul{margin-bottom:0;margin-top:0}.sc-folder-overview-editor .public-DraftStyleDefault-ul li{font-size:15px}.sc-folder-overview-editor .public-DraftStyleDefault-ul li span{font-size:14px}.sc-folder-overview-editor .public-DraftStyleDefault-depth0.public-DraftStyleDefault-listLTR{margin-left:2.2em}.sc-folder-overview-editor .sc-editor-href{color:var(--color_text_link);cursor:pointer}.sc-folder-overview-inner .sc-comment-editor-placeholder{display:none;font-size:14px;left:var(--folder-overview-padding-left);top:var(--folder-overview-padding-top)}.sc-folder-overview-inner.empty-content .sc-comment-editor-placeholder{display:block}.sc-folder-overview-inner.empty-content.editor-has-focus .sc-comment-editor-placeholder{display:none}.sc-folder-overview-inner .sc-comment-editor-mention{color:var(--color_text_link)}.sc-folder-overview-inner .sc-comment-editor-mention.pending{color:var(--color_ink_60)}.sc-folder-overview-editor.hide-invite-email-mention .sc-mentions-empty-results .sc-comment-editor-mentions-list{display:none}.sc-folder-overview-editor .sc-comment-editor-mentions-list-container{max-width:350px;width:calc(100% - 16px)}.sc-folder-overview-editor .sc-comment-editor-mentions-name{font-size:14px}.sc-folder-overview-editor .sc-comment-editor-mentions-email{color:var(--color_stone);font-size:12px}.sc-toolbar-tooltip .sc-toolbar-button-tooltip-content{font-size:10px;font-weight:200;line-height:12px;text-align:center}.sc-toolbar-button-tooltip-content__message{font-weight:700;line-height:12px}.sc-toolbar-button-tooltip-content__shortcut{font-style:italic;line-height:12px;padding:0 2px 1px}.sc-folder-overview-editor .task-block{margin-bottom:6px;margin-top:6px;padding-left:28px;position:relative}.sc-folder-overview-editor .task-block.checked{color:var(--color_ink_60);text-decoration:line-through}.sc-folder-overview-editor .task-block-checkbox{left:0;position:absolute}.task-block-checkbox.mc-checkbox-checked .mc-checkbox-border{border:none}.task-block-clickable-div{cursor:default;height:24px;left:0;position:absolute;top:0;width:24px;z-index:1}.sc-folder-overview-editor .task-block.empty-block .sc-comment-editor-placeholder{display:block;left:0;margin-left:28px;pointer-events:none;top:0;-webkit-user-select:none;-moz-user-select:none;-ms-user-select:none;user-select:none}.sc-folder-overview-editor .task-block.empty-block.readonly .sc-comment-editor-placeholder{display:none}.sc-folder-overview-editor .task-block:after{background-color:var(--color_ink_5);border-radius:5px;content:"";display:block;height:calc(100% + 6px);left:-8px;opacity:0;position:absolute;top:-3px;transition:opacity .2s;width:calc(100% + 16px);z-index:-1}.sc-folder-overview-editor .task-block.focused:after,.sc-folder-overview-editor .task-block:not(.readonly):hover:after{opacity:1}.sc-popover{border-radius:5px;box-shadow:0 5px 10px rgba(0,0,0,.29);position:absolute;transform:translate(-50%);z-index:11}.sc-mention-share-popover{background-color:var(--color_white);border:1px solid var(--color_ink_5);border-radius:5px;margin-top:20px;padding:16px;transition:opacity .2s,transform .2s;width:320px}.sc-mention-share-popover .popup-title{font-size:14px;font-weight:700;line-height:16px;text-align:center}.sc-mention-share-popover .popup-message{font-size:12px;line-height:16px;margin-top:8px}.sc-mention-share-popover .button-container{float:right;margin-top:12px}.sc-mention-share-popover .cancel-button{margin-right:5px}.sc-mention-share-popover.popover-enter,.sc-mention-share-popover.popover-leave{opacity:0}.sc-mention-share-popover.popover-enter-active.popover-enter{opacity:1;pointer-events:auto}.sc-folder-overview-fixed-toolbar{box-sizing:border-box;padding:var(--fixed-toolbar-indent);pointer-events:none;position:absolute;top:0;width:100%;z-index:42}.sc-folder-overview-fixed-toolbar .sc-toolbar-component{background-color:var(--color__inverse__standard__background);border-radius:0;box-shadow:0 5px 10px rgba(0,0,0,.29);height:var(--fixed-toolbar-height);pointer-events:auto;position:relative}.sc-folder-overview-fixed-toolbar.docked{position:absolute}.sc-folder-overview-fixed-toolbar .toolbar-button-done{font-size:14px;line-height:24px;margin-left:2px}.sc-folder-overview-fixed-toolbar .sc-link-prompt{box-sizing:border-box;margin-top:0;transform:none;width:100%}.sc-folder-overview-fixed-toolbar .sc-link-prompt .link-prompt-input{padding-top:0}.sc-folder-overview-fixed-toolbar .toolbar-button{fill:var(--color_ink_40);color:var(--color_ink_40);padding:8px 6px}.sc-folder-overview-fixed-toolbar .toolbar-button--active,.sc-folder-overview-fixed-toolbar .toolbar-button:hover{fill:var(--color_white);color:var(--color_white)}.sc-folder-overview-editor .sc-folder-overview-fixed-toolbar .sc-link-prompt,.sc-folder-overview-fixed-toolbar.docked .sc-link-prompt{height:100%}.sc-folder-overview-editor .sc-folder-overview-fixed-toolbar .sc-link-prompt .link-prompt-input{box-sizing:border-box;height:100%}.sc-folder-overview-fixed-toolbar .sc-link-prompt .submit-button{margin-right:4px;margin-top:4px}.folder-overview-limited-width .sc-mention-share-popover{box-sizing:border-box;transform:none;width:100%}.show-plain-text-snippet .sc-comment-editor-draft:not(.sc-folder-overview-plain-text-snippet){height:0;opacity:0;padding:0}.sc-folder-overview-editor .sc-contextual-toolbar-popover{z-index:200}.sc-folder-overview-editor .sc-editor-href,.sc-folder-overview-inner .sc-comment-editor-mention{color:var(--color_text_link)}.sc-folder-overview-editor .sc-link-prompt .submit-button,.sc-folder-overview-fixed-toolbar .sc-link-prompt .submit-button{display:none}.sc-folder-overview-editor .sc-link-prompt{background-color:var(--color_white);border:0;height:auto;padding:0;z-index:200}.sc-folder-overview-editor .sc-link-prompt .link-prompt-input{color:var(--color_text_link);padding:12px}.sc-folder-overview-editor .DraftEditor-root{color:var(--color_ink)}.sc-folder-overview-editor .sc-comment-editor-placeholder{color:var(--color_stone_forty)}.sc-folder-overview-editor .task-block-clickable-div{cursor:pointer}.sc-folder-overview-editor .task-block-checkbox{left:2px;top:0}.sc-mention-share-popover .popup-message{color:var(--color_stone);line-height:18px}.sc-folder-overview-editor .public-DraftStyleDefault-orderedListItem.public-DraftStyleDefault-depth0.public-DraftStyleDefault-listLTR,.sc-folder-overview-editor .public-DraftStyleDefault-unorderedListItem.public-DraftStyleDefault-depth0.public-DraftStyleDefault-listLTR{margin-left:28px}
/* -- typescript/libraries/comments2/src/components/rich_facepile/index.css */
.sc-rich-facepile-tooltip-content-container .mc-facepile-tooltip-content{padding:0}.sc-rich-facepile-overflow-tooltip-content{padding:6px 8px}.offset-facepile.sc-rich-facepile-tooltip-content-container{transform:translateX(-100px)}.offset-facepile.sc-rich-facepile-tooltip-content-container .mc-facepile-tooltip-content-arrow{transform:translateX(100px)}
/* -- typescript/libraries/comments2/src/components/rich_facepile/stories.css */
.padded-tooltip-content{padding:6px 8px}
/* -- typescript/libraries/comments2/src/components/sticker_component/index.css */
.sc-sticker-component{display:inline;height:28px;position:relative;width:28px}.sc-sticker-container{background:var(--color_brand_panda_white);border:0;box-shadow:var(--token_boxshadow_dropshadow);height:238px;margin-bottom:10px;position:absolute;right:0;top:28px;width:285px;z-index:666}.sc-sticker-nav{height:40px;overflow:hidden;position:relative;white-space:nowrap}.sc-sticker-nav-item{background:transparent;cursor:pointer;height:40px;opacity:.7;padding:2px 7px;text-align:center;width:48px}.sc-sticker-nav-item:hover{background:var(--color_sapphire_90)}.sc-sticker-nav-item-is-selected{background:var(--color_sapphire_100);opacity:1}.sc-sticker-inner{overflow:hidden;width:268px}.sc-sticker-nav-item-image-container{height:100%;position:relative;width:100%}.sc-sticker-nav-item-image-container>img{left:50%;position:absolute;top:50%;transform:translate3d(-50%,-50%,0)}.sc-sticker-arrow{background-color:var(--color_brand_panda_white);bottom:0;box-shadow:inset 1px 0 0 var(--color_border_light);height:40px;padding:2px 7px;position:absolute;text-align:center;top:0;width:40px;z-index:1}.sc-sticker-arrow-hide{display:none}.sc-sticker-arrow-left{transform:scaleX(-1)}.sc-sticker-arrow-right{right:0}.sc-sticker-divider{background:var(--color_ink_15);display:block;height:1px;position:absolute;width:inherit}.sc-sticker-pane-scroll{float:left;height:198px;overflow-y:scroll;padding:0 2px}.sc-sticker-option{background:transparent;cursor:pointer;margin:5px;padding:0}.sc-sticker-option,.sc-sticker-option-sticker{height:56px;width:56px}.sc-sticker-pack{display:none}.sc-sticker-pack-is-selected{display:block}.sc-sticker-option-sticker-gif{height:56px;width:56px}.sc-sticker-option-sticker-gif-invisible{display:none}.mc-button-primary.sc-sticker-popover-button.sc-sticker-popover-button{background:none;height:28px;padding:0;width:28px}.sc-sticker-popover-button-is-active svg>path{fill:var(--color_dbx_blue_120)}body.tabbing .sc-sticker-arrow:focus .sc-sticker-arrow-container,body.tabbing .sc-sticker-nav-item:focus .sc-sticker-nav-item-image-container,body.tabbing .sc-sticker-option:focus{box-shadow:var(--focus_ring)}
/* -- typescript/libraries/comments2/src/components/storybook/index.css */
.storybook-frame-border-box *,.storybook-frame-border-box :after,.storybook-frame-border-box :before{box-sizing:border-box}.sc-page{border:1px solid rgba(0,0,0,.8);height:600px;position:relative;width:500px}.text-layer{cursor:auto;position:absolute}.text-layer>p{margin:0;padding:0}.sc-annotation-creation-layer__is-creating~.text-layer{pointer-events:none}
/* -- typescript/libraries/comments2/src/components/thread/index.css */
.sc-thread-controls{display:flex;justify-content:space-between;position:relative}.sc-thread-controls>:first-child{min-width:0}.sc-thread-controls>:nth-child(2){margin-left:8px}.sc-thread-controls-resolved-note{font-style:italic}.sc-thread-inactive .sc-thread-controls .sc-thread-controls-resolved-note{overflow:hidden;text-overflow:ellipsis;white-space:nowrap}.sc-thread-comments{list-style-type:none;padding:0}.sc-thread-comments>*{position:relative}.sc-thread-comments>:before{content:"";height:100%;position:absolute;width:1px}.sc-thread-comments>:first-child:before{top:12px}.sc-thread-comments>:last-child:before{height:4px}.sc-thread--right-rail .sc-thread-comments>:first-child:before{top:30px}.sc-thread--right-rail .sc-thread-comments>:last-child:before{height:2px}.sc-thread--right-rail .sc-thread-comments>:only-child:before{height:0}.sc-thread-read.sc-thread-active{background:var(--color__standard__background)}.sc-thread-mobile .mc-tertiary-link-button:focus{box-shadow:none}.sc-thread-editor .sc-comment-editor-controls-container{background:inherit}.sc-thread.sc-thread.sc-thread-editor-is-focused{border-color:var(--color__utility__focusring);box-shadow:0 0 0 3px var(--color__utility__focusring)}.sc-thread.sc-thread--right-rail.sc-thread-editor-is-focused{border-color:var(--color__utility__focusring);box-shadow:inset 0 0 0 3px var(--color__utility__focusring)}.sc-thread-collapsed{cursor:pointer}.sc-thread-source{color:var(--unified_color_text_subtext);font-size:var(--unified_font_size_small);padding:0 16px 8px 58px}.sc-third-party-reply-cta{background-color:var(--color_ink_5);padding:10px 12px}.sc-third-party-reply-cta p{margin:0}.sc-third-party-reply-cta .mc-button-secondary{margin-top:8px}.sc-thread-editor-sticker-component-container{height:32px}.sc-thread-editor-sticker-button-container{float:right;height:-webkit-fit-content;height:-moz-fit-content;height:fit-content;padding-right:4px;width:-webkit-fit-content;width:-moz-fit-content;width:fit-content}.sc-thread{border:1px solid transparent;color:var(--color_ink);font-size:var(--web_comment_font_size);margin:8px 12px 0;padding-top:8px}.sc-thread.sc-thread--right-rail{margin-left:0;margin-right:0}.sc-thread:first-child{margin-top:16px}.sc-thread:last-child{margin-bottom:40px}.sc-comment-stream-small-margin-bottom .sc-thread:last-child{margin-bottom:8px}.sc-thread-resolved{border-style:dashed}.sc-thread-inactive{cursor:pointer;opacity:1;padding-bottom:8px}.sc-thread-resolved.sc-thread-inactive{opacity:.5}.sc-thread-focused,.sc-thread-inactive:focus,.sc-thread-inactive:hover,.sc-thread-read.sc-thread-active{border-color:var(--color__standard__border);opacity:1}.sc-thread-reply-hint{color:var(--color_stone);font-size:13px;margin:0 16px 4px 58px;visibility:hidden}.sc-thread-inactive:focus .sc-thread-reply-hint,.sc-thread-inactive:hover .sc-thread-reply-hint{visibility:visible}.sc-thread-controls{color:var(--color_stone);font-size:13px;line-height:var(--web_comment_line_height);margin:2px 12px 10px}.sc-thread-controls .sc-thread-toggle{color:var(--color_stone);padding:0}.sc-thread-controls .sc-thread-toggle .mc-tertiary-icon-text{font-size:13px;line-height:var(--web_comment_line_height);padding:0}.sc-thread-comments>:before{background:var(--color_stone_forty);left:29px}.sc-thread--right-rail .sc-thread-comments>:before{left:20px}.sc-thread-unread .sc-thread-comments>:before{background:var(--color_blue_forty)}.sc-thread-active{cursor:inherit;margin-bottom:16px}.sc-thread-unread{background:var(--color_blue_sixteen)}.sc-thread-unread.sc-thread-active,.sc-thread-unread .sc-thread-editor,.sc-thread-unread.sc-thread-resolved,.sc-thread-unread:focus,.sc-thread-unread:hover{border-color:var(--color_blue_forty)}.sc-thread-comment-number{color:var(--color_blue);font-size:13px;padding:8px 16px 8px 58px}.sc-thread-editor{border-top:1px solid var(--color__standard__border)}.sc-thread--right-rail .sc-thread-comment-number{color:var(--color__standard__text);font-family:var(--type__body__xsmall--fontfamily);font-size:var(--type__body__xsmall--fontsize);line-height:var(--type__body__xsmall--lineheight);padding:4px 8px 4px 40px;text-decoration:underline}.sc-thread--right-rail{margin-bottom:0;margin-top:4px}.sc-thread--right-rail.sc-thread-inactive:first-child,.sc-thread--right-rail:first-child{margin-top:0}.sc-thread--right-rail .sc-thread-reply-hint{color:var(--color__faint__text);font-family:var(--type__body__small--fontfamily);font-size:var(--type__body__small--fontsize);line-height:var(--type__body__small--lineheight);margin:0 16px 0 40px}.sc-thread--right-rail .sc-thread-editor{margin-top:8px}.sc-thread--right-rail .sc-thread-controls-resolved-note{color:var(--color__faint__text);font-family:var(--type__body__small--fontfamily);font-size:var(--type__body__small--fontsize);font-style:normal;line-height:var(--type__body__small--lineheight)}.sc-thread--right-rail .sc-thread-controls{margin:8px 8px 0}.sc-thread--right-rail.sc-thread-unread{background:var(--color__attention__background--faint)}
