# Supplementary material for: On the Use of Carbon Cables from Plastic Solvent Combinations of Polystyrene and Toluene in Carbon Nanotube Synthesis
Source: Nanomaterials (Basel). 2021 Dec 21;12(1):9. doi: 10.3390/nano12010009 (PMC8746690; doi:10.3390/nano12010009)
Supplement: Supplementary file 1 [file nanomaterials-12-00009-s001.zip › Video S1- Video showing the iPerf testing of Ethernet speeds of CNT Ethernet cable.mp4_files/index.amd.min-vflMQ5sWU.js.download]

define(["require","exports","tslib","typescript/component_libraries/files_components/src/blades/comments/component/comments_blade","typescript/component_libraries/files_components/src/blades/comments/component/basic_comments_blade","typescript/component_libraries/files_components/src/blades/comments/component/pane","typescript/component_libraries/files_components/src/blades/comments/data/selectors","typescript/component_libraries/files_components/src/blades/comments/data/reducer","typescript/component_libraries/files_components/src/blades/comments/data/read_thread_middleware","typescript/component_libraries/files_components/src/blades/comments/data/bolt_middleware","typescript/component_libraries/files_components/src/blades/comments/data/store","typescript/component_libraries/files_components/src/blades/comments/data/actions"],(function(e,t,s,o,r,n,c,p,a,i,m,_){"use strict";Object.defineProperty(t,"__esModule",{value:!0}),s.__exportStar(o,t),s.__exportStar(r,t),s.__exportStar(n,t),s.__exportStar(c,t),s.__exportStar(p,t),s.__exportStar(a,t),s.__exportStar(i,t),s.__exportStar(m,t),s.__exportStar(_,t)}));
//# sourceMappingURL=index.amd.min.js-vflAfKwL_.map
