# Supplementary material for: On the Use of Carbon Cables from Plastic Solvent Combinations of Polystyrene and Toluene in Carbon Nanotube Synthesis
Source: Nanomaterials (Basel). 2021 Dec 21;12(1):9. doi: 10.3390/nano12010009 (PMC8746690; doi:10.3390/nano12010009)
Supplement: Supplementary file 1 [file nanomaterials-12-00009-s001.zip › Video S1- Video showing the iPerf testing of Ethernet speeds of CNT Ethernet cable.mp4_files/index.amd.min-vflmuZm0L.js.download]

define(["require","exports","tslib","react"],(function(e,t,i,r){"use strict";Object.defineProperty(t,"__esModule",{value:!0}),t.Spacer=void 0,r=i.__importDefault(r);t.Spacer=function(e){var t=e.multiplier,i=void 0===t?1:t;return r.default.createElement("div",{style:{height:8*i,width:8*i}})}}));
//# sourceMappingURL=index.amd.min.js-vflEJWYlj.map
