# Supplementary material for: On the Use of Carbon Cables from Plastic Solvent Combinations of Polystyrene and Toluene in Carbon Nanotube Synthesis
Source: Nanomaterials (Basel). 2021 Dec 21;12(1):9. doi: 10.3390/nano12010009 (PMC8746690; doi:10.3390/nano12010009)
Supplement: Supplementary file 1 [file nanomaterials-12-00009-s001.zip › Video S1- Video showing the iPerf testing of Ethernet speeds of CNT Ethernet cable.mp4_files/index.amd.min-vflrb8BPO.js.download]

define(["require","exports","tslib","typescript/component_libraries/flows/src/components/approval-forms/request_form","typescript/component_libraries/flows/src/components/approval-forms/respond_form","typescript/component_libraries/flows/src/components/approval-forms/approval_io_client","typescript/component_libraries/flows/src/components/approval-forms/reducer","typescript/component_libraries/flows/src/components/approval-forms/test_utils","typescript/component_libraries/flows/src/components/approval-forms/url_utils"],(function(r,o,e,t,p,s,n,c,i){"use strict";Object.defineProperty(o,"__esModule",{value:!0}),e.__exportStar(t,o),e.__exportStar(p,o),e.__exportStar(s,o),e.__exportStar(n,o),e.__exportStar(c,o),e.__exportStar(i,o)}));
//# sourceMappingURL=index.amd.min.js-vflvmPo6Z.map
