# Supplementary material for: On the Use of Carbon Cables from Plastic Solvent Combinations of Polystyrene and Toluene in Carbon Nanotube Synthesis
Source: Nanomaterials (Basel). 2021 Dec 21;12(1):9. doi: 10.3390/nano12010009 (PMC8746690; doi:10.3390/nano12010009)
Supplement: Supplementary file 1 [file nanomaterials-12-00009-s001.zip › Video S1- Video showing the iPerf testing of Ethernet speeds of CNT Ethernet cable.mp4_files/index.amd.min-vflRI1Sxw.js.download]

define(["require","exports","tslib","typescript/component_libraries/files_components/src/right-rail/right_rail","typescript/component_libraries/files_components/src/right-rail/expanded_right_rail","typescript/component_libraries/files_components/src/right-rail/collapsed_right_rail","typescript/component_libraries/files_components/src/right-rail/mocked_data","typescript/component_libraries/files_components/src/right-rail/hooks"],(function(r,e,t,i,o,s,p,_){"use strict";Object.defineProperty(e,"__esModule",{value:!0}),t.__exportStar(i,e),t.__exportStar(o,e),t.__exportStar(s,e),t.__exportStar(p,e),t.__exportStar(_,e)}));
//# sourceMappingURL=index.amd.min.js-vflQ0qy63.map
