# Supplementary material for: On the Use of Carbon Cables from Plastic Solvent Combinations of Polystyrene and Toluene in Carbon Nanotube Synthesis
Source: Nanomaterials (Basel). 2021 Dec 21;12(1):9. doi: 10.3390/nano12010009 (PMC8746690; doi:10.3390/nano12010009)
Supplement: Supplementary file 1 [file nanomaterials-12-00009-s001.zip › Video S1- Video showing the iPerf testing of Ethernet speeds of CNT Ethernet cable.mp4_files/index.amd.min-vflxD3yHp.js.download]

define(["require","exports","tslib","typescript/component_libraries/files_components/src/blades/file_activity/data/store","typescript/component_libraries/files_components/src/blades/file_activity/component/file_activity_blade"],(function(e,t,i,r,s){"use strict";Object.defineProperty(t,"__esModule",{value:!0}),i.__exportStar(r,t),i.__exportStar(s,t)}));
//# sourceMappingURL=index.amd.min.js-vflv21w_R.map
