# Supplementary material for: On the Use of Carbon Cables from Plastic Solvent Combinations of Polystyrene and Toluene in Carbon Nanotube Synthesis
Source: Nanomaterials (Basel). 2021 Dec 21;12(1):9. doi: 10.3390/nano12010009 (PMC8746690; doi:10.3390/nano12010009)
Supplement: Supplementary file 1 [file nanomaterials-12-00009-s001.zip › Video S1- Video showing the iPerf testing of Ethernet speeds of CNT Ethernet cable.mp4_files/index.esm-vflbn6TNv.js.download]

define(["exports","../tslib","../classnames","react"],(function(C,e,l,V){"use strict";var r=function(C){var r=C.className,H=C.size,t=C.src,a=e.__rest(C,["className","size","src"]),n=l("dig-GlyphLogo",r);return V.createElement(t,e.__assign({className:n,width:H,height:H,focusable:"false"},a))};r.displayName="GlyphLogo";var H=function(C){var r=C.className,H=C.size,t=C.src,a=e.__rest(C,["className","size","src"]),n=l("dig-WordmarkLogo",r);return V.createElement(t,e.__assign({className:n,height:H,focusable:"false"},a))};H.displayName="WordmarkLogo";var t=function(C){return V.createElement("svg",e.__assign({viewBox:"0 0 64 64",fill:"none"},C),V.createElement("path",{d:"M37.4709 26.6373C37.4709 28.7119 37.1001 30.5043 36.3821 32.0088C34.7517 28.5943 31.338 26.7313 26.4587 26.7313C21.5735 26.7313 18.1597 28.5943 16.5294 32.0088C15.7995 30.5043 15.4287 28.706 15.4287 26.6373C15.4287 19.8553 19.4252 16 26.4469 16C33.4745 16 37.4709 19.8553 37.4709 26.6373Z",fill:"var(--color__glyph__accent)"}),V.createElement("path",{d:"M26.4469 26.7256C28.5952 26.7256 30.4551 27.0841 32.0089 27.7776C28.4716 29.3467 26.5469 32.6437 26.5469 37.357C26.5469 42.0703 28.4716 45.3673 32.0089 46.9423C30.4551 47.6358 28.5952 47.9943 26.4469 47.9943C19.4252 48.0002 15.4287 44.1449 15.4287 37.357C15.4287 30.5809 19.4252 26.7256 26.4469 26.7256Z",fill:"var(--color__glyph__primary)"}),V.createElement("path",{d:"M26.5361 37.3625C26.5361 35.2879 26.9069 33.4955 27.625 31.991C29.2554 35.4055 32.6691 37.2685 37.5484 37.2685C42.4336 37.2685 45.8474 35.4055 47.4777 31.991C48.1958 33.4896 48.5666 35.2879 48.5666 37.3625C48.5666 44.1386 44.5702 47.9998 37.5484 47.9998C30.5326 47.9998 26.5361 44.1445 26.5361 37.3625Z",fill:"var(--color__glyph__accent)"}),V.createElement("path",{d:"M37.5591 37.2746C35.4108 37.2746 33.5509 36.9161 31.9971 36.2226C35.5344 34.6535 37.4591 31.3565 37.4591 26.6432C37.4591 21.9298 35.5344 18.6329 31.9971 17.0579C33.5568 16.3585 35.4167 16 37.5591 16C44.5809 16 48.5714 19.8553 48.5714 26.6373C48.5773 33.4193 44.5809 37.2746 37.5591 37.2746Z",fill:"var(--color__glyph__primary)"}))},a=function(C){return V.createElement("svg",e.__assign({viewBox:"0 0 64 64",fill:"none"},C),V.createElement("path",{d:"M32 15C21.1374 15 15 21.1374 15 32C15 42.8626 21.1374 49 32 49V39.115C27.4377 39.115 24.885 36.508 24.885 32C24.885 27.4377 27.492 24.885 32 24.885C36.5623 24.885 39.115 27.492 39.115 32H49C49 21.1374 42.8626 15 32 15Z",fill:"var(--color__glyph__accent)"}),V.createElement("path",{d:"M32.0008 24.885V32H24.8857C24.8857 36.5623 27.4928 39.115 32.0008 39.115C36.5631 39.115 39.1158 36.508 39.1158 32C39.1158 27.4377 36.5631 24.885 32.0008 24.885Z",fill:"var(--color__glyph__primary)"}))},n=function(C){return V.createElement("svg",e.__assign({viewBox:"0 0 64 64",fill:"none"},C),V.createElement("path",{d:"M21.2315 22.265H36.1004V34.9162H27.9144V41.735H42.8476V28.0974C42.8476 20.3786 38.4517 16 30.7329 16H14.9492V33.4278C14.9492 38.3429 20.3835 42.583 25.5928 45.8713C22.4257 43.6387 21.2142 39.9005 21.2142 35.8854V22.265H21.2315Z",fill:"var(--color__glyph__accent)"}),V.createElement("path",{d:"M42.8162 41.735H27.9152V29.0838H36.1012V22.265H21.2002V35.9026C21.2002 43.6214 25.5788 48 33.2976 48H49.0812V30.5722C49.0812 25.6571 43.6469 21.4169 38.4376 18.1287C41.6048 20.3612 42.7989 24.0995 42.7989 28.1146V41.735H42.8162Z",fill:"var(--color__glyph__primary)"}))},c=function(C){return V.createElement("svg",e.__assign({viewBox:"0 0 64 64",fill:"none"},C),V.createElement("path",{fillRule:"evenodd",clipRule:"evenodd",d:"M30.6732 42.9575L21.3688 33.6082H30.6732V42.9575ZM33.6814 30.5854H16.2334V32.7225L31.5546 48.1177H32.177C32.6844 48.1177 33.1858 48.0908 33.6811 48.0441V30.5858L33.6814 30.5854Z",fill:"#53EFCE"}),V.createElement("path",{fillRule:"evenodd",clipRule:"evenodd",d:"M32.177 16.1177H16.2324V30.6271H19.241V19.1404H32.177C38.8008 19.1404 44.2744 24.1699 45.0225 30.6271H48.0481C47.2873 22.4993 40.461 16.1177 32.177 16.1177Z",fill:"#6D31FF"}),V.createElement("path",{fillRule:"evenodd",clipRule:"evenodd",d:"M33.6748 45.0073V48.0482C41.7619 47.2825 48.1119 40.4239 48.1119 32.1006C48.1119 31.5894 48.0855 31.0846 48.0384 30.5852H45.0128C45.0706 31.0826 45.1037 31.5877 45.1037 32.1006C45.1037 38.7553 40.0997 44.2544 33.6748 45.0073Z",fill:"#191A1B"}))},o=function(C){return V.createElement("svg",e.__assign({viewBox:"0 0 64 64",fill:"none"},C),V.createElement("path",{d:"M21.851 15L11.7021 21.375L21.851 27.75L32.0015 21.375L42.1503 27.75L52.2992 21.375L42.1503 15L32.0015 21.375L21.851 15Z",fill:"var(--color__glyph__accent)"}),V.createElement("path",{d:"M21.851 40.5001L11.7021 34.1251L21.851 27.75L32.0015 34.1251L21.851 40.5001Z",fill:"var(--color__glyph__accent)"}),V.createElement("path",{d:"M32.0015 34.1251L42.1503 27.75L52.2992 34.1251L42.1503 40.5001L32.0015 34.1251Z",fill:"var(--color__glyph__accent)"}),V.createElement("path",{d:"M32.0015 49L21.851 42.625L32.0015 36.25L42.1503 42.625L32.0015 49Z",fill:"var(--color__glyph__accent)"}))},_=function(C){return V.createElement("svg",e.__assign({viewBox:"0 0 64 64",fill:"none"},C),V.createElement("path",{fillRule:"evenodd",clipRule:"evenodd",d:"M32.206 41.2939L11 13.5H53.4147L32.206 41.2939ZM23.7841 19.6781L32.1874 30.697L40.5881 19.6781H23.7841ZM17.3924 44.5458H47.0071V50.6943H17.3924V44.5458Z",fill:"#00B1E5"}))},L=function(C){return V.createElement("svg",e.__assign({viewBox:"0 0 64 64",fill:"none"},C),V.createElement("path",{fillRule:"evenodd",clipRule:"evenodd",d:"M16.6309 38.1956L32.0002 48.0001L47.3696 38.1958V38.1955L32.0002 28.3921L16.6309 38.1956Z",fill:"var(--color__glyph__accent)"}),V.createElement("path",{fillRule:"evenodd",clipRule:"evenodd",d:"M16.6309 25.8035L32.0002 35.608L47.3696 25.8037L32.0002 16L16.6309 25.8035Z",fill:"var(--color__glyph__primary)"}))},M=function(C){return V.createElement("svg",e.__assign({viewBox:"0 0 64 64",fill:"none"},C),V.createElement("path",{d:"M25.9478 32C25.9478 35.5315 27.7854 37.6564 31.0415 38.0036V47H14.9521V38.0515C18.8069 38.0515 21.0036 35.8607 21.0036 32C21.0036 28.1453 18.8069 25.9485 14.9521 25.9485V17H31.0415V26.0024C27.7854 26.3376 25.9478 28.4745 25.9478 32Z",fill:"var(--color__glyph__primary)"}),V.createElement("path",{d:"M42.9949 32C42.9949 35.8607 45.1917 38.0515 49.0464 38.0515V47H32.957V37.9976C36.2132 37.6564 38.0508 35.5255 38.0508 31.994C38.0508 28.4685 36.2132 26.3376 32.957 25.9964V17H49.0464V25.9485C45.1917 25.9485 42.9949 28.1453 42.9949 32Z",fill:"var(--color__glyph__accent)"}))},Z=function(C){return V.createElement("svg",e.__assign({viewBox:"0 0 64 64",fill:"none"},C),V.createElement("path",{fillRule:"evenodd",clipRule:"evenodd",d:"M16.4707 25.9482V25.8929L32.0009 16V28.1589L25.9976 31.983L32.0009 35.7858V48L16.4707 38.1071V38.0518V25.9482Z",fill:"var(--color__glyph__primary)"}),V.createElement("path",{fillRule:"evenodd",clipRule:"evenodd",d:"M32.001 25.9482V25.8929L47.5312 16V28.1589L41.5279 31.983L47.5312 35.7858V48L32.001 38.1071V38.0518V25.9482Z",fill:"var(--color__glyph__accent)"}))},i=function(C){return V.createElement("svg",e.__assign({viewBox:"0 0 64 64",fill:"none"},C),V.createElement("path",{fillRule:"evenodd",clipRule:"evenodd",d:"M15.9707 31.1651V16H31.0783V31.1651H15.9707ZM20.0105 23.5438C20.0105 25.8278 21.2996 27.1219 23.575 27.1219C25.8563 27.1219 27.1454 25.8278 27.1454 23.5438C27.1454 21.2598 25.8563 19.9597 23.575 19.9597C21.2996 19.9597 20.0105 21.2598 20.0105 23.5438ZM32.9199 48V32.8349H48.0274V48H32.9199ZM36.9062 40.4144C36.9062 42.6985 38.1954 43.9985 40.4707 43.9985C42.746 43.9985 44.0411 42.6985 44.0411 40.4144C44.0411 38.1304 42.746 36.8364 40.4707 36.8364C38.1954 36.8364 36.9062 38.1304 36.9062 40.4144Z",fill:"var(--color__glyph__primary)"}),V.createElement("path",{fillRule:"evenodd",clipRule:"evenodd",d:"M32.9199 31.1651V16H48.0274V31.1651H32.9199ZM36.9062 23.5259C36.9062 25.8099 38.2013 27.11 40.4766 27.11C42.752 27.11 44.0411 25.8099 44.0411 23.5259C44.0411 21.2419 42.752 19.9419 40.4766 19.9419C38.2013 19.9419 36.9062 21.2419 36.9062 23.5259ZM15.9707 48V32.8349H31.0783V48H15.9707ZM19.957 40.4144C19.957 42.6985 21.2462 43.9985 23.5215 43.9985C25.7968 43.9985 27.092 42.6985 27.092 40.4144C27.092 38.1304 25.7968 36.8364 23.5215 36.8364C21.2462 36.8364 19.957 38.1304 19.957 40.4144Z",fill:"var(--color__glyph__accent)"}))},p=function(C){return V.createElement("svg",e.__assign({viewBox:"0 0 64 64",fill:"none"},C),V.createElement("path",{d:"M30.0367 20.1755C27.9347 22.2774 26.8501 24.5163 26.7588 26.7609C29.2087 26.6611 31.6652 27.7448 33.9582 30.0378C36.2513 32.3309 37.3351 34.7893 37.2352 37.2364C39.4798 37.1451 41.7186 36.0613 43.8206 33.9594C46.7839 30.9961 47.7393 27.7619 46.7068 24.6218C46.5642 24.2653 46.4216 23.9174 46.242 23.5808L46.2163 23.5295C46.0509 23.1986 45.8741 22.8792 45.6887 22.5683C45.5033 22.2603 45.3036 21.9609 45.0926 21.6728L45.0327 21.5929C44.8274 21.3077 44.6106 21.0396 44.3824 20.7801C44.2028 20.5805 44.0259 20.3808 43.8291 20.184C43.6324 19.9872 43.4299 19.8076 43.2302 19.6279C42.9707 19.3997 42.6969 19.183 42.4174 18.9748L42.3347 18.9149C42.0495 18.7067 41.75 18.507 41.4391 18.3188C41.1283 18.1306 40.8088 17.9566 40.478 17.7912L40.4267 17.7655C40.0901 17.5972 39.7422 17.4432 39.3857 17.2978C36.2342 16.2568 32.9999 17.2122 30.0367 20.1755Z",fill:"var(--color__glyph__accent)"}),V.createElement("path",{d:"M33.9625 43.8219C36.0645 41.7199 37.1483 39.4811 37.2395 37.2365C34.7896 37.3363 32.334 36.2526 30.041 33.9595C27.7479 31.6665 26.6613 29.2109 26.7611 26.761C24.5166 26.8523 22.2777 27.936 20.1786 30.038C17.2125 33.0041 16.2542 36.2412 17.2924 39.3841C17.435 39.7406 17.5776 40.0829 17.7544 40.4166L17.7829 40.4736C17.9483 40.8016 18.1223 41.121 18.3077 41.429C18.4959 41.737 18.6956 42.0365 18.9038 42.3246L18.9551 42.393C19.1605 42.6782 19.3772 42.9463 19.6054 43.2087C19.7908 43.414 19.9733 43.6194 20.1758 43.8219C20.3783 44.0244 20.5836 44.2098 20.789 44.3923C21.0485 44.6205 21.3223 44.8372 21.6047 45.0454L21.6731 45.0967C21.9583 45.3049 22.2578 45.5046 22.5686 45.6928C22.8767 45.8782 23.1961 46.0522 23.5241 46.2176L23.5783 46.2433C23.912 46.4115 24.2571 46.5656 24.6107 46.7082C27.7565 47.7434 31.0078 46.7909 33.9625 43.8219Z",fill:"var(--color__glyph__accent)"}),V.createElement("path",{d:"M32.0002 16.0031C21.7984 16.0031 16.0031 21.7985 16.0031 32.0002C15.9588 34.5005 16.3885 36.9866 17.2694 39.3271C16.2655 36.2041 17.2238 32.987 20.1728 30.0408C22.2719 27.9389 24.5152 26.8551 26.7598 26.7639C26.851 24.5193 27.9332 22.2804 30.0351 20.1785C33.0041 17.2238 36.2127 16.2741 39.3413 17.278C36.9973 16.3913 34.5059 15.9587 32.0002 16.0031Z",fill:"var(--color__glyph__primary)"}),V.createElement("path",{d:"M46.7277 24.6819C47.7287 27.802 46.7676 31.0163 43.8243 33.9596C41.7223 36.0615 39.4835 37.1453 37.2389 37.2366C37.1477 39.4811 36.0639 41.72 33.9619 43.8219C31.0129 46.7681 27.7987 47.7292 24.6729 46.7253C27.0128 47.6085 29.499 48.0401 31.9997 47.9973C42.2015 47.9973 47.9968 42.1991 47.9968 32.0002C48.0408 29.5024 47.6101 27.019 46.7277 24.6819Z",fill:"var(--color__glyph__primary)"}))},d=function(C){return V.createElement("svg",e.__assign({viewBox:"0 0 64 64",fill:"none"},C),V.createElement("path",{d:"M21.2598 45.8999L38.4463 18.8999H52.0911L34.8619 45.8999H21.2598Z",fill:"var(--color__glyph__primary)"}),V.createElement("path",{d:"M34.8615 45.9001L25.5567 31.3311H11.9092L21.2594 45.9001H34.8615Z",fill:"var(--color__glyph__accent)"}))},h=function(C){return V.createElement("svg",e.__assign({viewBox:"0 0 64 64",fill:"none"},C),V.createElement("path",{d:"M25.7979 16L36.1139 32L25.7979 48H38.203L48.519 32L38.203 16H25.7979Z",fill:"var(--color__glyph__accent)"}),V.createElement("path",{d:"M27.8954 32L32.0068 25.6172L25.8062 16L15.4902 32L25.8094 48L32.0105 38.3806L27.8954 32Z",fill:"var(--color__glyph__primary)"}))},m=function(C){return V.createElement("svg",e.__assign({viewBox:"0 0 406 64",fill:"none"},C),V.createElement("path",{d:"M41.8602 26.7686C41.8602 28.7923 41.4985 30.5408 40.798 32.0084C39.2076 28.6776 35.8776 26.8603 31.1179 26.8603C26.3525 26.8603 23.0224 28.6776 21.4321 32.0084C20.7201 30.5408 20.3584 28.7865 20.3584 26.7686C20.3584 20.1528 24.2569 16.3921 31.1064 16.3921C37.9617 16.3921 41.8602 20.1528 41.8602 26.7686Z",fill:"var(--color__glyph__accent)"}),V.createElement("path",{d:"M31.1064 26.8545C33.2021 26.8545 35.0164 27.2042 36.5321 27.8807C33.0815 29.4113 31.204 32.6275 31.204 37.2252C31.204 41.823 33.0815 45.0391 36.5321 46.5755C35.0164 47.252 33.2021 47.6017 31.1064 47.6017C24.2569 47.6074 20.3584 43.8467 20.3584 37.2252C20.3584 30.6152 24.2569 26.8545 31.1064 26.8545Z",fill:"var(--color__glyph__primary)"}),V.createElement("path",{d:"M31.1924 37.231C31.1924 35.2073 31.5541 33.4588 32.2546 31.9912C33.8449 35.322 37.175 37.1393 41.9347 37.1393C46.7001 37.1393 50.0301 35.322 51.6205 31.9912C52.321 33.4531 52.6827 35.2073 52.6827 37.231C52.6827 43.841 48.7842 47.6075 41.9347 47.6075C35.0908 47.6075 31.1924 43.8468 31.1924 37.231Z",fill:"var(--color__glyph__accent)"}),V.createElement("path",{d:"M41.9462 37.145C39.8506 37.145 38.0363 36.7953 36.5205 36.1189C39.9711 34.5882 41.8486 31.3721 41.8486 26.7743C41.8486 22.1765 39.9711 18.9604 36.5205 17.424C38.042 16.7418 39.8563 16.3921 41.9462 16.3921C48.7958 16.3921 52.6885 20.1528 52.6885 26.7686C52.6942 33.3843 48.7958 37.145 41.9462 37.145Z",fill:"var(--color__glyph__primary)"}),V.createElement("path",{d:"M67.498 20.1067H76.3662C82.0374 20.1067 86.6688 23.3975 86.6688 30.863V32.4584C86.6688 39.9517 82.2987 43.3426 76.4996 43.3426H67.498V20.1067ZM72.452 24.3147V39.079H76.2661C79.4575 39.079 81.6426 36.9611 81.6426 32.3028V31.0965C81.6426 26.4382 79.3964 24.3203 76.0993 24.3203H72.452V24.3147ZM89.3042 24.5426H93.2463L93.8634 28.9119C94.614 25.9156 96.5378 24.3814 100.024 24.3814H101.23V29.3677H99.2121C95.17 29.3677 94.1915 30.7685 94.1915 34.7431V43.3482H89.3042V24.5426ZM102.276 34.3484V33.8259C102.276 27.5055 106.318 24.1146 111.794 24.1146C117.399 24.1146 121.28 27.5666 121.28 33.8259V34.3484C121.28 40.541 117.465 43.8318 111.794 43.8318C105.734 43.8318 102.276 40.541 102.276 34.3484ZM116.326 34.2817V33.8259C116.326 30.3071 114.563 28.2559 111.794 28.2559C109.059 28.2559 107.23 30.1793 107.23 33.8259V34.2817C107.23 37.6726 108.959 39.5626 111.761 39.5626C114.569 39.5626 116.326 37.706 116.326 34.2817ZM123.854 24.5426H127.963L128.452 28.1281C129.464 25.7155 131.549 24.1201 134.646 24.1201C139.438 24.1201 142.569 27.5722 142.569 33.8981V34.4207C142.569 40.6132 139.083 43.8374 134.646 43.8374C131.649 43.8374 129.658 42.5032 128.647 40.3186V49.802H123.854V24.5426ZM137.609 34.3151V33.8926C137.609 30.1459 135.686 28.2893 133.111 28.2893C130.376 28.2893 128.546 30.3738 128.546 33.8592V34.2206C128.546 37.5447 130.309 39.6293 133.011 39.6293C135.819 39.6293 137.609 37.7727 137.609 34.3151ZM149.769 39.9239L149.38 43.3482H145.143V18.25H149.936V27.8946C150.981 25.4487 153.066 24.1146 156.029 24.1146C160.494 24.1479 163.819 27.2442 163.819 33.4979V34.0538C163.819 40.3131 160.689 43.8318 155.896 43.8318C152.799 43.8318 150.781 42.3365 149.769 39.9239ZM158.898 34.0538V33.598C158.898 30.1459 157.008 28.2559 154.4 28.2559C151.693 28.2559 149.836 30.4405 149.836 33.6647V34.0538C149.836 37.5725 151.626 39.596 154.334 39.596C157.169 39.596 158.898 37.7727 158.898 34.0538ZM166.004 34.3484V33.8259C166.004 27.5055 170.013 24.1146 175.489 24.1146C181.094 24.1146 185.008 27.5666 185.008 33.8259V34.3484C185.008 40.541 181.16 43.8318 175.489 43.8318C169.423 43.8318 166.004 40.541 166.004 34.3484ZM180.048 34.2817V33.8259C180.048 30.3071 178.286 28.2559 175.517 28.2559C172.782 28.2559 170.952 30.1793 170.952 33.8259V34.2817C170.952 37.6726 172.682 39.5626 175.484 39.5626C178.325 39.5626 180.048 37.706 180.048 34.2817ZM191.396 33.598L184.813 24.5371H190.451L194.265 30.1737L198.113 24.5371H203.717L197.034 33.5646L204.073 43.3426H198.53L194.193 37.1167L189.99 43.3426H184.252L191.396 33.598Z",fill:"currentColor"}),V.createElement("path",{d:"M222.702 24.3421L222.798 23.8941L222.862 24.3421L226.734 34.7421H218.958L222.702 24.3421ZM229.966 43.3501H233.166L224.398 20.5981H221.166L212.654 43.3501H215.854L217.998 37.4301H227.758L229.966 43.3501ZM243.906 41.0781C240.258 41.0781 238.018 38.3261 238.018 34.2941V34.0701C238.018 30.1021 240.386 27.2541 244.034 27.2541C247.49 27.2541 249.89 29.7821 249.89 34.1341V34.4861C249.89 38.6141 247.682 41.0781 243.906 41.0781ZM244.802 43.7661C249.698 43.7661 253.026 40.4381 253.026 34.5501V34.1341C253.026 28.0861 249.826 24.5661 244.898 24.5661C241.41 24.5661 239.106 26.4861 238.05 29.2061L237.698 25.0781H235.138V49.7181H238.146V39.5741C239.234 42.1341 241.474 43.7661 244.802 43.7661ZM265.096 41.0781C261.448 41.0781 259.208 38.3261 259.208 34.2941V34.0701C259.208 30.1021 261.576 27.2541 265.224 27.2541C268.68 27.2541 271.08 29.7821 271.08 34.1341V34.4861C271.08 38.6141 268.872 41.0781 265.096 41.0781ZM265.992 43.7661C270.888 43.7661 274.216 40.4381 274.216 34.5501V34.1341C274.216 28.0861 271.016 24.5661 266.088 24.5661C262.6 24.5661 260.296 26.4861 259.24 29.2061L258.888 25.0781H256.328V49.7181H259.336V39.5741C260.424 42.1341 262.664 43.7661 265.992 43.7661Z",fill:"var(--color__glyph__accent)"}),V.createElement("path",{d:"M303.358 35.1581H300.03C299.646 38.6781 297.63 40.8541 293.79 40.8541C289.406 40.8541 287.006 38.0381 287.006 32.8221V31.4461C287.006 25.9741 289.47 23.0301 293.79 23.0301C297.534 23.0301 299.518 24.9821 299.934 28.4381H303.198C302.59 22.9981 299.23 20.2141 293.79 20.2141C287.55 20.2141 283.806 24.1821 283.806 31.2861V32.9501C283.806 40.1181 287.358 43.8301 293.662 43.8301C299.71 43.8301 302.782 40.5341 303.358 35.1581ZM315.083 27.0941C318.571 27.0941 320.523 29.3341 320.779 32.7901H308.939C309.323 29.2381 311.563 27.0941 315.083 27.0941ZM323.627 37.9101H320.267C319.563 40.0541 317.739 41.2061 315.083 41.2061C311.307 41.2061 309.131 38.9981 308.907 35.2541H323.883V33.7821C323.883 28.8541 321.067 24.5661 315.051 24.5661C309.387 24.5661 305.835 28.3741 305.835 34.1661V34.5501C305.835 40.2141 308.907 43.8301 314.955 43.8301C319.467 43.8301 322.571 41.6861 323.627 37.9101ZM330.244 33.7821C330.244 29.9101 332.228 27.2861 335.812 27.2861C339.364 27.2861 340.74 29.5581 340.74 32.9501V43.3501H343.876V32.2461C343.876 27.6381 341.444 24.5661 336.74 24.5661C333.284 24.5661 331.012 26.4221 330.052 29.2381L329.732 25.0781H327.108V43.3501H330.244V33.7821ZM357.244 40.4381H355.932C352.636 40.4381 351.868 39.7661 351.868 35.8301V27.8301H357.244V25.0781H351.868V20.2461H349.244C349.244 20.6301 349.18 22.2621 349.18 22.8061C349.052 24.8861 348.828 25.1741 347.164 25.1741H345.404V27.8301H348.988V36.2781C348.988 41.7181 350.332 43.3501 355.228 43.3501H357.244V40.4381ZM368.059 27.0941C371.547 27.0941 373.499 29.3341 373.755 32.7901H361.915C362.299 29.2381 364.539 27.0941 368.059 27.0941ZM376.603 37.9101H373.243C372.539 40.0541 370.715 41.2061 368.059 41.2061C364.283 41.2061 362.107 38.9981 361.883 35.2541H376.859V33.7821C376.859 28.8541 374.043 24.5661 368.027 24.5661C362.363 24.5661 358.811 28.3741 358.811 34.1661V34.5501C358.811 40.2141 361.883 43.8301 367.931 43.8301C372.443 43.8301 375.547 41.6861 376.603 37.9101ZM383.156 43.3501V34.8061C383.156 30.1661 384.564 28.0861 389.236 28.0861H390.772V24.9501H389.652C385.876 24.9501 383.796 26.5821 383.028 29.6221L382.612 25.0781H380.084V43.3501H383.156Z",fill:"var(--color__glyph__accent)"}))},f=function(C){return V.createElement("svg",e.__assign({viewBox:"0 0 349 64",fill:"none"},C),V.createElement("path",{d:"M36.5241 14.3066C25.2183 14.3066 18.8306 20.6944 18.8306 32.0002C18.8306 43.306 25.2183 49.6938 36.5241 49.6938V39.4055C31.7757 39.4055 29.1188 36.6921 29.1188 32.0002C29.1188 27.2518 31.8322 24.5949 36.5241 24.5949C41.2726 24.5949 43.9294 27.3083 43.9294 32.0002H54.2177C54.2177 20.6944 47.8299 14.3066 36.5241 14.3066Z",fill:"var(--color__glyph__accent)"}),V.createElement("path",{d:"M36.5244 24.5947V32H29.1191C29.1191 36.7485 31.8325 39.4053 36.5244 39.4053C41.2729 39.4053 43.9297 36.6919 43.9297 32C43.9297 27.2516 41.2729 24.5947 36.5244 24.5947Z",fill:"var(--color__glyph__primary)"}),V.createElement("path",{d:"M67.4976 20.1067H76.3657C82.0369 20.1067 86.6683 23.3975 86.6683 30.863V32.4584C86.6683 39.9517 82.2982 43.3426 76.4991 43.3426H67.4976V20.1067ZM72.4515 24.3147V39.079H76.2656C79.4571 39.079 81.6421 36.9611 81.6421 32.3028V31.0965C81.6421 26.4382 79.3959 24.3203 76.0988 24.3203H72.4515V24.3147ZM89.3038 24.5426H93.2458L93.8629 28.9119C94.6135 25.9156 96.5373 24.3814 100.023 24.3814H101.23V29.3677H99.2116C95.1695 29.3677 94.191 30.7685 94.191 34.7431V43.3482H89.3038V24.5426ZM102.275 34.3484V33.8259C102.275 27.5055 106.317 24.1146 111.794 24.1146C117.398 24.1146 121.279 27.5666 121.279 33.8259V34.3484C121.279 40.541 117.465 43.8318 111.794 43.8318C105.733 43.8318 102.275 40.541 102.275 34.3484ZM116.325 34.2817V33.8259C116.325 30.3071 114.563 28.2559 111.794 28.2559C109.058 28.2559 107.229 30.1793 107.229 33.8259V34.2817C107.229 37.6726 108.958 39.5626 111.76 39.5626C114.568 39.5626 116.325 37.706 116.325 34.2817ZM123.853 24.5426H127.962L128.451 28.1281C129.463 25.7155 131.548 24.1201 134.645 24.1201C139.438 24.1201 142.568 27.5722 142.568 33.8981V34.4207C142.568 40.6132 139.082 43.8374 134.645 43.8374C131.648 43.8374 129.658 42.5032 128.646 40.3186V49.802H123.853V24.5426ZM137.609 34.3151V33.8926C137.609 30.1459 135.685 28.2893 133.111 28.2893C130.375 28.2893 128.546 30.3738 128.546 33.8592V34.2206C128.546 37.5447 130.309 39.6293 133.011 39.6293C135.818 39.6293 137.609 37.7727 137.609 34.3151ZM149.768 39.9239L149.379 43.3482H145.143V18.25H149.935V27.8946C150.98 25.4487 153.065 24.1146 156.029 24.1146C160.494 24.1479 163.818 27.2442 163.818 33.4979V34.0538C163.818 40.3131 160.688 43.8318 155.895 43.8318C152.799 43.8318 150.78 42.3365 149.768 39.9239ZM158.898 34.0538V33.598C158.898 30.1459 157.007 28.2559 154.4 28.2559C151.692 28.2559 149.835 30.4405 149.835 33.6647V34.0538C149.835 37.5725 151.625 39.596 154.333 39.596C157.169 39.596 158.898 37.7727 158.898 34.0538ZM166.004 34.3484V33.8259C166.004 27.5055 170.012 24.1146 175.489 24.1146C181.093 24.1146 185.007 27.5666 185.007 33.8259V34.3484C185.007 40.541 181.16 43.8318 175.489 43.8318C169.423 43.8318 166.004 40.541 166.004 34.3484ZM180.048 34.2817V33.8259C180.048 30.3071 178.285 28.2559 175.517 28.2559C172.781 28.2559 170.952 30.1793 170.952 33.8259V34.2817C170.952 37.6726 172.681 39.5626 175.483 39.5626C178.324 39.5626 180.048 37.706 180.048 34.2817ZM191.396 33.598L184.813 24.5371H190.451L194.265 30.1737L198.112 24.5371H203.717L197.034 33.5646L204.073 43.3426H198.529L194.193 37.1167L189.989 43.3426H184.251L191.396 33.598Z",fill:"currentColor"}),V.createElement("path",{d:"M223.502 43.3501C229.39 43.3501 232.11 41.0781 232.11 36.9821C232.11 34.0381 230.638 32.4381 227.982 31.7021C230.414 30.9021 231.662 29.2381 231.662 26.4221C231.662 22.6781 229.166 20.5981 223.278 20.5981H214.702V43.3501H223.502ZM223.406 30.4221H217.742V23.1901H223.374C227.054 23.1901 228.59 24.3741 228.59 26.7101C228.59 29.3341 226.734 30.4541 223.406 30.4221ZM223.214 32.9821C226.99 32.9821 228.942 34.1021 228.942 36.7581C228.942 39.3181 227.278 40.6621 223.15 40.6621H217.742V32.9821H223.214ZM241.653 41.3661C239.253 41.3661 238.101 40.2781 238.101 38.5821C238.101 37.5261 238.485 36.7581 239.413 36.1501C240.437 35.4781 241.621 35.1901 244.405 34.7421C246.389 34.4221 247.925 34.0701 248.757 33.3661V34.7101C248.757 37.7821 245.845 41.3661 241.653 41.3661ZM249.205 43.3501H251.733V30.7421C251.733 26.9981 249.525 24.5661 243.861 24.5661C238.645 24.5661 235.573 27.3821 235.285 31.3501H238.453C238.613 28.7901 240.405 27.0301 243.989 27.0301C247.413 27.0301 248.725 28.3101 248.725 30.2621C248.725 31.9581 246.933 32.3101 243.733 32.7581C240.053 33.3021 238.549 33.6541 237.077 34.6141C235.637 35.5101 234.709 37.0461 234.709 38.9661C234.709 41.9101 236.757 43.8301 240.693 43.8301C244.757 43.8301 247.573 41.6221 248.853 38.8061L249.205 43.3501ZM264.082 43.8301C268.946 43.8301 272.37 41.4941 272.914 36.3101V36.2461H269.682V36.2781C269.138 39.5101 267.25 41.0461 264.114 41.0461C260.402 41.0461 258.162 38.5821 258.162 34.4541V34.1021C258.162 29.7181 260.658 27.2541 264.146 27.2541C267.122 27.2541 269.138 28.7901 269.65 32.0221V32.0861H272.882V32.0221C272.306 26.9661 268.946 24.5661 264.114 24.5661C258.898 24.5661 254.962 28.0221 254.962 34.1021V34.5181C254.962 40.3741 258.322 43.8301 264.082 43.8301ZM289.677 43.3501H293.261L286.093 32.0861L292.877 25.0781H288.973L279.629 34.7101L279.181 35.2541V18.8701H276.205V43.3501H279.181V38.6141L283.725 33.8781L289.677 43.3501ZM307.894 43.3501H310.486V25.0781H307.382V34.5821C307.382 38.3261 305.462 40.9821 302.166 40.9821C298.806 40.9821 297.526 38.6781 297.526 35.3821V25.0781H294.422V36.1501C294.422 40.7901 296.662 43.7661 301.206 43.7661C304.438 43.7661 306.646 42.0381 307.574 39.4141L307.894 43.3501ZM323.603 41.0781C319.955 41.0781 317.715 38.3261 317.715 34.2941V34.0701C317.715 30.1021 320.083 27.2541 323.731 27.2541C327.187 27.2541 329.587 29.7821 329.587 34.1341V34.4861C329.587 38.6141 327.379 41.0781 323.603 41.0781ZM324.499 43.7661C329.395 43.7661 332.723 40.4381 332.723 34.5501V34.1341C332.723 28.0861 329.523 24.5661 324.595 24.5661C321.107 24.5661 318.803 26.4861 317.747 29.2061L317.395 25.0781H314.835V49.7181H317.843V39.5741C318.931 42.1341 321.171 43.7661 324.499 43.7661Z",fill:"var(--color__glyph__accent)"}))},v=function(C){return V.createElement("svg",e.__assign({viewBox:"0 0 356 64",fill:"none"},C),V.createElement("path",{d:"M25.9848 21.995H41.0105V34.9973H32.7381V42.0054H47.8287V27.9892C47.8287 20.0563 43.3865 15.5562 35.5863 15.5562H19.6362V33.4676C19.6362 38.5191 25.1278 42.8769 30.3921 46.2565C27.1915 43.9619 25.9673 40.12 25.9673 35.9934V21.995H25.9848Z",fill:"var(--color__glyph__accent)"}),V.createElement("path",{d:"M47.7971 42.0056H32.7389V29.0033H41.0113V21.9952H25.9531V36.0114C25.9531 43.9443 30.3779 48.4445 38.178 48.4445H54.1281V30.533C54.1281 25.4815 48.6365 21.1237 43.3723 17.7441C46.5728 20.0387 47.7796 23.8806 47.7796 28.0072V42.0056H47.7971Z",fill:"var(--color__glyph__primary)"}),V.createElement("path",{d:"M67.4976 20.1067H76.3657C82.0369 20.1067 86.6683 23.3975 86.6683 30.863V32.4584C86.6683 39.9517 82.2982 43.3426 76.4991 43.3426H67.4976V20.1067ZM72.4515 24.3147V39.079H76.2656C79.4571 39.079 81.6421 36.9611 81.6421 32.3028V31.0965C81.6421 26.4382 79.3959 24.3203 76.0988 24.3203H72.4515V24.3147ZM89.3038 24.5426H93.2458L93.8629 28.9119C94.6135 25.9156 96.5373 24.3814 100.023 24.3814H101.23V29.3677H99.2116C95.1695 29.3677 94.191 30.7685 94.191 34.7431V43.3482H89.3038V24.5426ZM102.275 34.3484V33.8259C102.275 27.5055 106.317 24.1146 111.794 24.1146C117.398 24.1146 121.279 27.5666 121.279 33.8259V34.3484C121.279 40.541 117.465 43.8318 111.794 43.8318C105.733 43.8318 102.275 40.541 102.275 34.3484ZM116.325 34.2817V33.8259C116.325 30.3071 114.563 28.2559 111.794 28.2559C109.058 28.2559 107.229 30.1793 107.229 33.8259V34.2817C107.229 37.6726 108.958 39.5626 111.76 39.5626C114.568 39.5626 116.325 37.706 116.325 34.2817ZM123.853 24.5426H127.962L128.451 28.1281C129.463 25.7155 131.548 24.1201 134.645 24.1201C139.438 24.1201 142.568 27.5722 142.568 33.8981V34.4207C142.568 40.6132 139.082 43.8374 134.645 43.8374C131.648 43.8374 129.658 42.5032 128.646 40.3186V49.802H123.853V24.5426ZM137.609 34.3151V33.8926C137.609 30.1459 135.685 28.2893 133.111 28.2893C130.375 28.2893 128.546 30.3738 128.546 33.8592V34.2206C128.546 37.5447 130.309 39.6293 133.011 39.6293C135.818 39.6293 137.609 37.7727 137.609 34.3151ZM149.768 39.9239L149.379 43.3482H145.143V18.25H149.935V27.8946C150.98 25.4487 153.065 24.1146 156.029 24.1146C160.494 24.1479 163.818 27.2442 163.818 33.4979V34.0538C163.818 40.3131 160.688 43.8318 155.895 43.8318C152.799 43.8318 150.78 42.3365 149.768 39.9239ZM158.898 34.0538V33.598C158.898 30.1459 157.007 28.2559 154.4 28.2559C151.692 28.2559 149.835 30.4405 149.835 33.6647V34.0538C149.835 37.5725 151.625 39.596 154.333 39.596C157.169 39.596 158.898 37.7727 158.898 34.0538ZM166.004 34.3484V33.8259C166.004 27.5055 170.012 24.1146 175.489 24.1146C181.093 24.1146 185.007 27.5666 185.007 33.8259V34.3484C185.007 40.541 181.16 43.8318 175.489 43.8318C169.423 43.8318 166.004 40.541 166.004 34.3484ZM180.048 34.2817V33.8259C180.048 30.3071 178.285 28.2559 175.517 28.2559C172.781 28.2559 170.952 30.1793 170.952 33.8259V34.2817C170.952 37.6726 172.681 39.5626 175.483 39.5626C178.324 39.5626 180.048 37.706 180.048 34.2817ZM191.396 33.598L184.813 24.5371H190.451L194.265 30.1737L198.112 24.5371H203.717L197.034 33.5646L204.073 43.3426H198.529L194.193 37.1167L189.989 43.3426H184.251L191.396 33.598Z",fill:"currentColor"}),V.createElement("path",{d:"M233.358 35.1581H230.03C229.646 38.6781 227.63 40.8541 223.79 40.8541C219.406 40.8541 217.006 38.0381 217.006 32.8221V31.4461C217.006 25.9741 219.47 23.0301 223.79 23.0301C227.534 23.0301 229.518 24.9821 229.934 28.4381H233.198C232.59 22.9981 229.23 20.2141 223.79 20.2141C217.55 20.2141 213.806 24.1821 213.806 31.2861V32.9501C213.806 40.1181 217.358 43.8301 223.662 43.8301C229.71 43.8301 232.782 40.5341 233.358 35.1581ZM242.559 41.3661C240.159 41.3661 239.007 40.2781 239.007 38.5821C239.007 37.5261 239.391 36.7581 240.319 36.1501C241.343 35.4781 242.527 35.1901 245.311 34.7421C247.295 34.4221 248.831 34.0701 249.663 33.3661V34.7101C249.663 37.7821 246.751 41.3661 242.559 41.3661ZM250.111 43.3501H252.639V30.7421C252.639 26.9981 250.431 24.5661 244.767 24.5661C239.551 24.5661 236.479 27.3821 236.191 31.3501H239.359C239.519 28.7901 241.311 27.0301 244.895 27.0301C248.319 27.0301 249.631 28.3101 249.631 30.2621C249.631 31.9581 247.839 32.3101 244.639 32.7581C240.959 33.3021 239.455 33.6541 237.983 34.6141C236.543 35.5101 235.615 37.0461 235.615 38.9661C235.615 41.9101 237.663 43.8301 241.599 43.8301C245.663 43.8301 248.479 41.6221 249.759 38.8061L250.111 43.3501ZM265.596 41.0781C261.948 41.0781 259.708 38.3261 259.708 34.2941V34.0701C259.708 30.1021 262.076 27.2541 265.724 27.2541C269.18 27.2541 271.58 29.7821 271.58 34.1341V34.4861C271.58 38.6141 269.372 41.0781 265.596 41.0781ZM266.492 43.7661C271.388 43.7661 274.716 40.4381 274.716 34.5501V34.1341C274.716 28.0861 271.516 24.5661 266.588 24.5661C263.1 24.5661 260.796 26.4861 259.74 29.2061L259.388 25.0781H256.828V49.7181H259.836V39.5741C260.924 42.1341 263.164 43.7661 266.492 43.7661ZM287.587 40.4381H286.275C282.979 40.4381 282.211 39.7661 282.211 35.8301V27.8301H287.587V25.0781H282.211V20.2461H279.587C279.587 20.6301 279.523 22.2621 279.523 22.8061C279.395 24.8861 279.171 25.1741 277.507 25.1741H275.747V27.8301H279.331V36.2781C279.331 41.7181 280.675 43.3501 285.571 43.3501H287.587V40.4381ZM303.675 43.3501H306.267V25.0781H303.163V34.5821C303.163 38.3261 301.243 40.9821 297.947 40.9821C294.587 40.9821 293.307 38.6781 293.307 35.3821V25.0781H290.203V36.1501C290.203 40.7901 292.443 43.7661 296.987 43.7661C300.219 43.7661 302.427 42.0381 303.355 39.4141L303.675 43.3501ZM313.593 43.3501V34.8061C313.593 30.1661 315.001 28.0861 319.673 28.0861H321.209V24.9501H320.089C316.313 24.9501 314.233 26.5821 313.465 29.6221L313.049 25.0781H310.521V43.3501H313.593ZM331.595 27.0941C335.083 27.0941 337.035 29.3341 337.291 32.7901H325.451C325.835 29.2381 328.075 27.0941 331.595 27.0941ZM340.139 37.9101H336.779C336.075 40.0541 334.251 41.2061 331.595 41.2061C327.819 41.2061 325.643 38.9981 325.419 35.2541H340.395V33.7821C340.395 28.8541 337.579 24.5661 331.563 24.5661C325.899 24.5661 322.347 28.3741 322.347 34.1661V34.5501C322.347 40.2141 325.419 43.8301 331.467 43.8301C335.979 43.8301 339.083 41.6861 340.139 37.9101Z",fill:"var(--color__glyph__accent)"}))},s=function(C){return V.createElement("svg",e.__assign({viewBox:"0 0 218 64",fill:"none"},C),V.createElement("path",{d:"M25.1797 13L13.8369 20.125L25.1797 27.25L36.5244 20.125L47.8672 27.25L59.21 20.125L47.8672 13L36.5244 20.125L25.1797 13Z",fill:"var(--color__glyph__accent)"}),V.createElement("path",{d:"M25.1797 41.5001L13.8369 34.3751L25.1797 27.25L36.5244 34.3751L25.1797 41.5001Z",fill:"var(--color__glyph__accent)"}),V.createElement("path",{d:"M36.5244 34.3751L47.8672 27.25L59.21 34.3751L47.8672 41.5001L36.5244 34.3751Z",fill:"var(--color__glyph__accent)"}),V.createElement("path",{d:"M36.5245 51L25.1797 43.875L36.5245 36.75L47.8672 43.875L36.5245 51Z",fill:"var(--color__glyph__accent)"}),V.createElement("path",{d:"M67.498 20.1067H76.3662C82.0374 20.1067 86.6688 23.3975 86.6688 30.863V32.4584C86.6688 39.9517 82.2987 43.3426 76.4996 43.3426H67.498V20.1067ZM72.452 24.3147V39.079H76.2661C79.4575 39.079 81.6426 36.9611 81.6426 32.3028V31.0965C81.6426 26.4382 79.3964 24.3203 76.0993 24.3203H72.452V24.3147ZM89.3042 24.5426H93.2463L93.8634 28.9119C94.614 25.9156 96.5378 24.3814 100.024 24.3814H101.23V29.3677H99.2121C95.17 29.3677 94.1915 30.7685 94.1915 34.7431V43.3482H89.3042V24.5426ZM102.276 34.3484V33.8259C102.276 27.5055 106.318 24.1146 111.794 24.1146C117.399 24.1146 121.28 27.5666 121.28 33.8259V34.3484C121.28 40.541 117.465 43.8318 111.794 43.8318C105.734 43.8318 102.276 40.541 102.276 34.3484ZM116.326 34.2817V33.8259C116.326 30.3071 114.563 28.2559 111.794 28.2559C109.059 28.2559 107.23 30.1793 107.23 33.8259V34.2817C107.23 37.6726 108.959 39.5626 111.761 39.5626C114.569 39.5626 116.326 37.706 116.326 34.2817ZM123.854 24.5426H127.963L128.452 28.1281C129.464 25.7155 131.549 24.1201 134.646 24.1201C139.438 24.1201 142.569 27.5722 142.569 33.8981V34.4207C142.569 40.6132 139.083 43.8374 134.646 43.8374C131.649 43.8374 129.658 42.5032 128.647 40.3186V49.802H123.854V24.5426ZM137.609 34.3151V33.8926C137.609 30.1459 135.686 28.2893 133.111 28.2893C130.376 28.2893 128.546 30.3738 128.546 33.8592V34.2206C128.546 37.5447 130.309 39.6293 133.011 39.6293C135.819 39.6293 137.609 37.7727 137.609 34.3151ZM149.769 39.9239L149.38 43.3482H145.143V18.25H149.936V27.8946C150.981 25.4487 153.066 24.1146 156.029 24.1146C160.494 24.1479 163.819 27.2442 163.819 33.4979V34.0538C163.819 40.3131 160.689 43.8318 155.896 43.8318C152.799 43.8318 150.781 42.3365 149.769 39.9239ZM158.898 34.0538V33.598C158.898 30.1459 157.008 28.2559 154.4 28.2559C151.693 28.2559 149.836 30.4405 149.836 33.6647V34.0538C149.836 37.5725 151.626 39.596 154.334 39.596C157.169 39.596 158.898 37.7727 158.898 34.0538ZM166.004 34.3484V33.8259C166.004 27.5055 170.013 24.1146 175.489 24.1146C181.094 24.1146 185.008 27.5666 185.008 33.8259V34.3484C185.008 40.541 181.16 43.8318 175.489 43.8318C169.423 43.8318 166.004 40.541 166.004 34.3484ZM180.048 34.2817V33.8259C180.048 30.3071 178.286 28.2559 175.517 28.2559C172.782 28.2559 170.952 30.1793 170.952 33.8259V34.2817C170.952 37.6726 172.682 39.5626 175.484 39.5626C178.325 39.5626 180.048 37.706 180.048 34.2817ZM191.396 33.598L184.813 24.5371H190.451L194.265 30.1737L198.113 24.5371H203.717L197.034 33.5646L204.073 43.3426H198.53L194.193 37.1167L189.99 43.3426H184.252L191.396 33.598Z",fill:"currentColor"}))},g=function(C){return V.createElement("svg",e.__assign({viewBox:"0 0 275 64",fill:"none"},C),V.createElement("path",{fillRule:"evenodd",clipRule:"evenodd",d:"M58.4199 15.2002L40.2099 40.3856L22 15.2002H58.4199ZM47.4597 20.786H32.9556L40.2099 30.8241L47.4597 20.786ZM27.6038 48.8002V43.1964H52.8161V48.8002H27.6038Z",fill:"#00B3E6"}),V.createElement("path",{d:"M80.6414 43.2001V34.2054H72.0154V43.2001H66.8164V20.7897H72.0154V29.5596H80.6414V20.7852H85.8404V43.1957L80.6414 43.2001Z",fill:"currentColor"}),V.createElement("path",{d:"M92.3955 43.2025V20.792H106.598V25.5547H97.5945V29.5619H105.793V34.0863H97.5945V38.4623H106.598V43.2025H92.3955Z",fill:"currentColor"}),V.createElement("path",{d:"M112.793 43.2025V20.792H117.992V38.4668H126.982V43.207L112.793 43.2025Z",fill:"currentColor"}),V.createElement("path",{d:"M131.346 43.2025V20.792H136.554V38.4668H145.544V43.207L131.346 43.2025Z",fill:"currentColor"}),V.createElement("path",{d:"M160.295 25.0673C156.746 25.0673 154.363 27.9681 154.363 32.0068C154.363 36.0454 156.746 38.9507 160.295 38.9507C163.843 38.9507 166.227 36.0139 166.227 32.0068C166.227 27.9996 163.848 25.0673 160.295 25.0673ZM160.205 43.565C153.265 43.565 148.831 38.5819 148.831 32.0068C148.831 25.4316 153.477 20.417 160.421 20.417C167.365 20.417 171.799 25.4001 171.799 32.0068C171.799 38.6134 167.117 43.565 160.191 43.565H160.205Z",fill:"currentColor"}),V.createElement("path",{d:"M183.031 43.565C180.358 43.4876 177.753 42.7006 175.484 41.2849L176.924 36.5761C178.746 37.9171 180.932 38.6745 183.193 38.7483C185.028 38.7483 185.729 37.8893 185.729 36.792C185.729 35.6226 185.149 34.8311 181.722 33.4594C177.774 31.8403 176.384 29.5602 176.384 26.8662C176.384 23.6011 179.046 20.417 184.272 20.417C186.482 20.4246 188.648 21.0258 190.546 22.1575L189.224 26.8078C187.938 25.9083 185.86 24.9728 184.277 24.9728C182.383 24.9728 181.619 25.8723 181.619 26.7718C181.619 28.2424 182.748 28.7327 185.563 29.92C189.75 31.7189 191.005 33.7158 191.005 36.5896C191.014 40.174 188.414 43.565 183.031 43.565Z",fill:"currentColor"}),V.createElement("path",{d:"M201.787 20.792H196.588V43.2025H201.787V20.792Z",fill:"currentColor"}),V.createElement("path",{d:"M227.708 30.5983V41.2841C225.137 42.808 222.192 43.5865 219.204 43.5328C212.629 43.5328 207.43 38.8241 207.43 31.9745C207.43 25.125 212.692 20.3848 219.478 20.3848C222.108 20.386 224.695 21.0479 227.002 22.3096L224.83 26.5012C223.287 25.6864 221.57 25.256 219.824 25.2464C215.359 25.2464 212.975 28.0303 212.975 31.9925C212.975 36.274 215.849 38.9365 219.514 38.9365C221.165 38.9365 221.988 38.7521 222.815 38.3249V35.0328H218.318V30.5983H227.708Z",fill:"currentColor"}),V.createElement("path",{d:"M252.392 43.6275L238.878 31.4891V43.2003H233.679V20.4794L234.38 20.3535L247.715 32.402V20.7853H252.91V43.5376L252.392 43.6275Z",fill:"currentColor"}))},y=function(C){return V.createElement("svg",e.__assign({viewBox:"0 0 323 64",fill:"none"},C),V.createElement("path",{fillRule:"evenodd",clipRule:"evenodd",d:"M20.6304 38.4069L36.5239 48.5457L52.4174 38.4071V38.4068L36.5239 28.269L20.6304 38.4069Z",fill:"var(--color__glyph__accent)"}),V.createElement("path",{fillRule:"evenodd",clipRule:"evenodd",d:"M20.6304 25.5925L36.5239 35.7313L52.4174 25.5926L36.5239 15.4546L20.6304 25.5925Z",fill:"var(--color__glyph__primary)"}),V.createElement("path",{d:"M67.4976 20.1067H76.3657C82.0369 20.1067 86.6683 23.3975 86.6683 30.863V32.4584C86.6683 39.9517 82.2982 43.3426 76.4991 43.3426H67.4976V20.1067ZM72.4515 24.3147V39.079H76.2656C79.4571 39.079 81.6421 36.9611 81.6421 32.3028V31.0965C81.6421 26.4382 79.3959 24.3203 76.0988 24.3203H72.4515V24.3147ZM89.3038 24.5426H93.2458L93.8629 28.9119C94.6135 25.9156 96.5373 24.3814 100.023 24.3814H101.23V29.3677H99.2116C95.1695 29.3677 94.191 30.7685 94.191 34.7431V43.3482H89.3038V24.5426ZM102.275 34.3484V33.8259C102.275 27.5055 106.317 24.1146 111.794 24.1146C117.398 24.1146 121.279 27.5666 121.279 33.8259V34.3484C121.279 40.541 117.465 43.8318 111.794 43.8318C105.733 43.8318 102.275 40.541 102.275 34.3484ZM116.325 34.2817V33.8259C116.325 30.3071 114.563 28.2559 111.794 28.2559C109.058 28.2559 107.229 30.1793 107.229 33.8259V34.2817C107.229 37.6726 108.958 39.5626 111.76 39.5626C114.568 39.5626 116.325 37.706 116.325 34.2817ZM123.853 24.5426H127.962L128.451 28.1281C129.463 25.7155 131.548 24.1201 134.645 24.1201C139.438 24.1201 142.568 27.5722 142.568 33.8981V34.4207C142.568 40.6132 139.082 43.8374 134.645 43.8374C131.648 43.8374 129.658 42.5032 128.646 40.3186V49.802H123.853V24.5426ZM137.609 34.3151V33.8926C137.609 30.1459 135.685 28.2893 133.111 28.2893C130.375 28.2893 128.546 30.3738 128.546 33.8592V34.2206C128.546 37.5447 130.309 39.6293 133.011 39.6293C135.818 39.6293 137.609 37.7727 137.609 34.3151ZM149.768 39.9239L149.379 43.3482H145.143V18.25H149.935V27.8946C150.98 25.4487 153.065 24.1146 156.029 24.1146C160.494 24.1479 163.818 27.2442 163.818 33.4979V34.0538C163.818 40.3131 160.688 43.8318 155.895 43.8318C152.799 43.8318 150.78 42.3365 149.768 39.9239ZM158.898 34.0538V33.598C158.898 30.1459 157.007 28.2559 154.4 28.2559C151.692 28.2559 149.835 30.4405 149.835 33.6647V34.0538C149.835 37.5725 151.625 39.596 154.333 39.596C157.169 39.596 158.898 37.7727 158.898 34.0538ZM166.004 34.3484V33.8259C166.004 27.5055 170.012 24.1146 175.489 24.1146C181.093 24.1146 185.007 27.5666 185.007 33.8259V34.3484C185.007 40.541 181.16 43.8318 175.489 43.8318C169.423 43.8318 166.004 40.541 166.004 34.3484ZM180.048 34.2817V33.8259C180.048 30.3071 178.285 28.2559 175.517 28.2559C172.781 28.2559 170.952 30.1793 170.952 33.8259V34.2817C170.952 37.6726 172.681 39.5626 175.483 39.5626C178.324 39.5626 180.048 37.706 180.048 34.2817ZM191.396 33.598L184.813 24.5371H190.451L194.265 30.1737L198.112 24.5371H203.717L197.034 33.5646L204.073 43.3426H198.529L194.193 37.1167L189.989 43.3426H184.251L191.396 33.598Z",fill:"currentColor"}),V.createElement("path",{d:"M223.054 23.3181C226.926 23.3181 228.782 25.3021 228.782 28.1821C228.782 31.4141 226.766 33.1741 223.214 33.1741H217.774V23.3181H223.054ZM223.246 35.8621C229.07 35.8941 231.886 32.8861 231.886 28.1821C231.886 23.7021 229.038 20.5981 223.054 20.5981H214.702V43.3501H217.774V35.8621H223.246ZM240.841 41.3661C238.441 41.3661 237.289 40.2781 237.289 38.5821C237.289 37.5261 237.673 36.7581 238.601 36.1501C239.625 35.4781 240.809 35.1901 243.593 34.7421C245.577 34.4221 247.113 34.0701 247.945 33.3661V34.7101C247.945 37.7821 245.033 41.3661 240.841 41.3661ZM248.393 43.3501H250.921V30.7421C250.921 26.9981 248.713 24.5661 243.049 24.5661C237.833 24.5661 234.761 27.3821 234.473 31.3501H237.641C237.801 28.7901 239.593 27.0301 243.177 27.0301C246.601 27.0301 247.913 28.3101 247.913 30.2621C247.913 31.9581 246.121 32.3101 242.921 32.7581C239.241 33.3021 237.737 33.6541 236.265 34.6141C234.825 35.5101 233.897 37.0461 233.897 38.9661C233.897 41.9101 235.945 43.8301 239.881 43.8301C243.945 43.8301 246.761 41.6221 248.041 38.8061L248.393 43.3501ZM263.877 41.0781C260.229 41.0781 257.989 38.3261 257.989 34.2941V34.0701C257.989 30.1021 260.357 27.2541 264.005 27.2541C267.461 27.2541 269.861 29.7821 269.861 34.1341V34.4861C269.861 38.6141 267.653 41.0781 263.877 41.0781ZM264.773 43.7661C269.669 43.7661 272.997 40.4381 272.997 34.5501V34.1341C272.997 28.0861 269.797 24.5661 264.869 24.5661C261.381 24.5661 259.077 26.4861 258.021 29.2061L257.669 25.0781H255.109V49.7181H258.117V39.5741C259.205 42.1341 261.445 43.7661 264.773 43.7661ZM284.993 27.0941C288.481 27.0941 290.433 29.3341 290.689 32.7901H278.849C279.233 29.2381 281.473 27.0941 284.993 27.0941ZM293.537 37.9101H290.177C289.473 40.0541 287.649 41.2061 284.993 41.2061C281.217 41.2061 279.041 38.9981 278.817 35.2541H293.793V33.7821C293.793 28.8541 290.977 24.5661 284.961 24.5661C279.297 24.5661 275.745 28.3741 275.745 34.1661V34.5501C275.745 40.2141 278.817 43.8301 284.865 43.8301C289.377 43.8301 292.481 41.6861 293.537 37.9101ZM300.091 43.3501V34.8061C300.091 30.1661 301.499 28.0861 306.171 28.0861H307.707V24.9501H306.587C302.811 24.9501 300.731 26.5821 299.963 29.6221L299.547 25.0781H297.019V43.3501H300.091Z",fill:"var(--color__glyph__accent)"}))},E=function(C){return V.createElement("svg",e.__assign({viewBox:"0 0 404 64",fill:"none"},C),V.createElement("path",{d:"M30.7948 32.0001C30.7948 35.3435 32.5345 37.3552 35.6172 37.6839V46.201H20.385V37.7292C24.0344 37.7292 26.1141 35.6552 26.1141 32.0001C26.1141 28.3508 24.0344 26.2711 20.385 26.2711V17.7993H35.6172V26.3221C32.5345 26.6394 30.7948 28.6624 30.7948 32.0001Z",fill:"var(--color__glyph__primary)"}),V.createElement("path",{d:"M46.9335 32.0001C46.9335 35.6552 49.0132 37.7292 52.6626 37.7292V46.201H37.4304V37.6782C40.5131 37.3552 42.2528 35.3378 42.2528 31.9945C42.2528 28.6568 40.5131 26.6394 37.4304 26.3164V17.7993H52.6626V26.2711C49.0132 26.2711 46.9335 28.3508 46.9335 32.0001Z",fill:"var(--color__glyph__accent)"}),V.createElement("path",{d:"M67.4976 20.1067H76.3657C82.0369 20.1067 86.6683 23.3975 86.6683 30.863V32.4584C86.6683 39.9517 82.2982 43.3426 76.4991 43.3426H67.4976V20.1067ZM72.4515 24.3147V39.079H76.2656C79.4571 39.079 81.6421 36.9611 81.6421 32.3028V31.0965C81.6421 26.4382 79.3959 24.3203 76.0988 24.3203H72.4515V24.3147ZM89.3038 24.5426H93.2458L93.8629 28.9119C94.6135 25.9156 96.5373 24.3814 100.023 24.3814H101.23V29.3677H99.2116C95.1695 29.3677 94.191 30.7685 94.191 34.7431V43.3482H89.3038V24.5426ZM102.275 34.3484V33.8259C102.275 27.5055 106.317 24.1146 111.794 24.1146C117.398 24.1146 121.279 27.5666 121.279 33.8259V34.3484C121.279 40.541 117.465 43.8318 111.794 43.8318C105.733 43.8318 102.275 40.541 102.275 34.3484ZM116.325 34.2817V33.8259C116.325 30.3071 114.563 28.2559 111.794 28.2559C109.058 28.2559 107.229 30.1793 107.229 33.8259V34.2817C107.229 37.6726 108.958 39.5626 111.76 39.5626C114.568 39.5626 116.325 37.706 116.325 34.2817ZM123.853 24.5426H127.962L128.451 28.1281C129.463 25.7155 131.548 24.1201 134.645 24.1201C139.438 24.1201 142.568 27.5722 142.568 33.8981V34.4207C142.568 40.6132 139.082 43.8374 134.645 43.8374C131.648 43.8374 129.658 42.5032 128.646 40.3186V49.802H123.853V24.5426ZM137.609 34.3151V33.8926C137.609 30.1459 135.685 28.2893 133.111 28.2893C130.375 28.2893 128.546 30.3738 128.546 33.8592V34.2206C128.546 37.5447 130.309 39.6293 133.011 39.6293C135.818 39.6293 137.609 37.7727 137.609 34.3151ZM149.768 39.9239L149.379 43.3482H145.143V18.25H149.935V27.8946C150.98 25.4487 153.065 24.1146 156.029 24.1146C160.494 24.1479 163.818 27.2442 163.818 33.4979V34.0538C163.818 40.3131 160.688 43.8318 155.895 43.8318C152.799 43.8318 150.78 42.3365 149.768 39.9239ZM158.898 34.0538V33.598C158.898 30.1459 157.007 28.2559 154.4 28.2559C151.692 28.2559 149.835 30.4405 149.835 33.6647V34.0538C149.835 37.5725 151.625 39.596 154.333 39.596C157.169 39.596 158.898 37.7727 158.898 34.0538ZM166.004 34.3484V33.8259C166.004 27.5055 170.012 24.1146 175.489 24.1146C181.093 24.1146 185.007 27.5666 185.007 33.8259V34.3484C185.007 40.541 181.16 43.8318 175.489 43.8318C169.423 43.8318 166.004 40.541 166.004 34.3484ZM180.048 34.2817V33.8259C180.048 30.3071 178.285 28.2559 175.517 28.2559C172.781 28.2559 170.952 30.1793 170.952 33.8259V34.2817C170.952 37.6726 172.681 39.5626 175.483 39.5626C178.324 39.5626 180.048 37.706 180.048 34.2817ZM191.396 33.598L184.813 24.5371H190.451L194.265 30.1737L198.112 24.5371H203.717L197.034 33.5646L204.073 43.3426H198.529L194.193 37.1167L189.989 43.3426H184.251L191.396 33.598Z",fill:"currentColor"}),V.createElement("path",{d:"M223.054 23.3181C226.926 23.3181 228.782 25.3021 228.782 28.1821C228.782 31.4141 226.766 33.1741 223.214 33.1741H217.774V23.3181H223.054ZM223.246 35.8621C229.07 35.8941 231.886 32.8861 231.886 28.1821C231.886 23.7021 229.038 20.5981 223.054 20.5981H214.702V43.3501H217.774V35.8621H223.246ZM240.841 41.3661C238.441 41.3661 237.289 40.2781 237.289 38.5821C237.289 37.5261 237.673 36.7581 238.601 36.1501C239.625 35.4781 240.809 35.1901 243.593 34.7421C245.577 34.4221 247.113 34.0701 247.945 33.3661V34.7101C247.945 37.7821 245.033 41.3661 240.841 41.3661ZM248.393 43.3501H250.921V30.7421C250.921 26.9981 248.713 24.5661 243.049 24.5661C237.833 24.5661 234.761 27.3821 234.473 31.3501H237.641C237.801 28.7901 239.593 27.0301 243.177 27.0301C246.601 27.0301 247.913 28.3101 247.913 30.2621C247.913 31.9581 246.121 32.3101 242.921 32.7581C239.241 33.3021 237.737 33.6541 236.265 34.6141C234.825 35.5101 233.897 37.0461 233.897 38.9661C233.897 41.9101 235.945 43.8301 239.881 43.8301C243.945 43.8301 246.761 41.6221 248.041 38.8061L248.393 43.3501ZM262.213 43.8301C267.557 43.8301 269.989 41.2061 269.989 37.8781C269.989 33.9101 266.341 33.2381 262.981 32.7581C260.101 32.3421 257.413 32.0541 257.413 29.9421C257.413 28.4381 258.437 27.0941 261.573 27.0941C264.453 27.0941 266.149 28.2141 266.437 30.3581H269.605C269.125 26.8381 266.533 24.5661 261.605 24.5661C256.645 24.5661 254.341 27.0941 254.341 30.1021C254.341 34.0701 258.021 34.7421 261.381 35.2221C264.261 35.6381 266.917 35.9261 266.917 38.0701C266.917 39.7981 265.637 41.1741 262.277 41.1741C259.397 41.1741 257.285 39.9901 256.901 37.3661H253.541C254.053 41.5901 257.061 43.8301 262.213 43.8301ZM280.591 43.8301C285.935 43.8301 288.367 41.2061 288.367 37.8781C288.367 33.9101 284.719 33.2381 281.359 32.7581C278.479 32.3421 275.791 32.0541 275.791 29.9421C275.791 28.4381 276.815 27.0941 279.951 27.0941C282.831 27.0941 284.527 28.2141 284.815 30.3581H287.983C287.503 26.8381 284.911 24.5661 279.983 24.5661C275.023 24.5661 272.719 27.0941 272.719 30.1021C272.719 34.0701 276.399 34.7421 279.759 35.2221C282.639 35.6381 285.295 35.9261 285.295 38.0701C285.295 39.7981 284.015 41.1741 280.655 41.1741C277.775 41.1741 275.663 39.9901 275.279 37.3661H271.919C272.431 41.5901 275.439 43.8301 280.591 43.8301ZM308.003 43.3501H310.787L316.611 25.0781H313.571L309.155 39.3821L304.067 25.0781H301.955L296.451 39.4141L292.675 25.0781H289.603L294.627 43.3501H297.475L302.947 29.6541L308.003 43.3501ZM326.996 43.8301C332.532 43.8301 336.148 40.3741 336.148 34.5181V34.1021C336.148 28.1181 332.34 24.5661 326.996 24.5661C321.716 24.5661 317.844 28.0221 317.844 34.1021V34.5181C317.844 40.3741 321.172 43.8301 326.996 43.8301ZM326.996 41.0461C323.22 41.0461 321.012 38.5821 321.012 34.4541V34.1021C321.012 29.7181 323.508 27.2541 326.996 27.2541C330.548 27.2541 332.98 29.8781 332.98 34.1021V34.4541C332.98 38.5821 330.772 41.0461 326.996 41.0461ZM342.565 43.3501V34.8061C342.565 30.1661 343.973 28.0861 348.645 28.0861H350.181V24.9501H349.061C345.285 24.9501 343.205 26.5821 342.437 29.6221L342.021 25.0781H339.493V43.3501H342.565ZM360.246 41.0461C356.918 41.0461 354.518 38.6461 354.518 34.2941V33.9741C354.518 29.8461 356.63 27.2221 360.47 27.2221C364.086 27.2221 366.326 30.0061 366.326 34.0381V34.2621C366.326 38.2301 363.99 41.0461 360.246 41.0461ZM366.646 43.3501H369.206V18.8701H366.198V28.7261C365.11 26.1981 362.902 24.5981 359.606 24.5981C354.646 24.5981 351.318 27.9901 351.318 33.9101V34.3261C351.318 40.3741 354.614 43.7661 359.414 43.7661C362.966 43.7661 365.27 41.8141 366.294 39.0621L366.646 43.3501ZM380.572 43.8301C385.916 43.8301 388.348 41.2061 388.348 37.8781C388.348 33.9101 384.7 33.2381 381.34 32.7581C378.46 32.3421 375.772 32.0541 375.772 29.9421C375.772 28.4381 376.796 27.0941 379.932 27.0941C382.812 27.0941 384.508 28.2141 384.796 30.3581H387.964C387.484 26.8381 384.892 24.5661 379.964 24.5661C375.004 24.5661 372.7 27.0941 372.7 30.1021C372.7 34.0701 376.38 34.7421 379.74 35.2221C382.62 35.6381 385.276 35.9261 385.276 38.0701C385.276 39.7981 383.996 41.1741 380.636 41.1741C377.756 41.1741 375.644 39.9901 375.26 37.3661H371.9C372.412 41.5901 375.42 43.8301 380.572 43.8301Z",fill:"var(--color__glyph__accent)"}))},u=function(C){return V.createElement("svg",e.__assign({viewBox:"0 0 335 64",fill:"none"},C),V.createElement("path",{fillRule:"evenodd",clipRule:"evenodd",d:"M20.668 25.7312V25.6739L36.5242 15.4268V28.0211L30.3949 31.9822L36.5242 35.9211V48.5727L20.668 38.3255V38.2683V25.7312Z",fill:"var(--color__glyph__primary)"}),V.createElement("path",{fillRule:"evenodd",clipRule:"evenodd",d:"M36.5239 25.7312V25.6739L52.3802 15.4268V28.0211L46.2509 31.9822L52.3802 35.9211V48.5727L36.5239 38.3255V38.2683V25.7312Z",fill:"var(--color__glyph__accent)"}),V.createElement("path",{d:"M67.4976 20.1067H76.3657C82.0369 20.1067 86.6683 23.3975 86.6683 30.863V32.4584C86.6683 39.9517 82.2982 43.3426 76.4991 43.3426H67.4976V20.1067ZM72.4515 24.3147V39.079H76.2656C79.4571 39.079 81.6421 36.9611 81.6421 32.3028V31.0965C81.6421 26.4382 79.3959 24.3203 76.0988 24.3203H72.4515V24.3147ZM89.3038 24.5426H93.2458L93.8629 28.9119C94.6135 25.9156 96.5373 24.3814 100.023 24.3814H101.23V29.3677H99.2116C95.1695 29.3677 94.191 30.7685 94.191 34.7431V43.3482H89.3038V24.5426ZM102.275 34.3484V33.8259C102.275 27.5055 106.317 24.1146 111.794 24.1146C117.398 24.1146 121.279 27.5666 121.279 33.8259V34.3484C121.279 40.541 117.465 43.8318 111.794 43.8318C105.733 43.8318 102.275 40.541 102.275 34.3484ZM116.325 34.2817V33.8259C116.325 30.3071 114.563 28.2559 111.794 28.2559C109.058 28.2559 107.229 30.1793 107.229 33.8259V34.2817C107.229 37.6726 108.958 39.5626 111.76 39.5626C114.568 39.5626 116.325 37.706 116.325 34.2817ZM123.853 24.5426H127.962L128.451 28.1281C129.463 25.7155 131.548 24.1201 134.645 24.1201C139.438 24.1201 142.568 27.5722 142.568 33.8981V34.4207C142.568 40.6132 139.082 43.8374 134.645 43.8374C131.648 43.8374 129.658 42.5032 128.646 40.3186V49.802H123.853V24.5426ZM137.609 34.3151V33.8926C137.609 30.1459 135.685 28.2893 133.111 28.2893C130.375 28.2893 128.546 30.3738 128.546 33.8592V34.2206C128.546 37.5447 130.309 39.6293 133.011 39.6293C135.818 39.6293 137.609 37.7727 137.609 34.3151ZM149.768 39.9239L149.379 43.3482H145.143V18.25H149.935V27.8946C150.98 25.4487 153.065 24.1146 156.029 24.1146C160.494 24.1479 163.818 27.2442 163.818 33.4979V34.0538C163.818 40.3131 160.688 43.8318 155.895 43.8318C152.799 43.8318 150.78 42.3365 149.768 39.9239ZM158.898 34.0538V33.598C158.898 30.1459 157.007 28.2559 154.4 28.2559C151.692 28.2559 149.835 30.4405 149.835 33.6647V34.0538C149.835 37.5725 151.625 39.596 154.333 39.596C157.169 39.596 158.898 37.7727 158.898 34.0538ZM166.004 34.3484V33.8259C166.004 27.5055 170.012 24.1146 175.489 24.1146C181.093 24.1146 185.007 27.5666 185.007 33.8259V34.3484C185.007 40.541 181.16 43.8318 175.489 43.8318C169.423 43.8318 166.004 40.541 166.004 34.3484ZM180.048 34.2817V33.8259C180.048 30.3071 178.285 28.2559 175.517 28.2559C172.781 28.2559 170.952 30.1793 170.952 33.8259V34.2817C170.952 37.6726 172.681 39.5626 175.483 39.5626C178.324 39.5626 180.048 37.706 180.048 34.2817ZM191.396 33.598L184.813 24.5371H190.451L194.265 30.1737L198.112 24.5371H203.717L197.034 33.5646L204.073 43.3426H198.529L194.193 37.1167L189.989 43.3426H184.251L191.396 33.598Z",fill:"currentColor"}),V.createElement("path",{d:"M223.438 23.3181C227.182 23.3181 228.782 24.8221 228.782 27.4781C228.782 30.3901 226.734 31.8301 223.342 31.8301H217.806V23.3181H223.438ZM223.246 34.5181C226.83 34.5181 228.174 35.5741 228.174 38.7101V42.1661C228.174 42.6461 228.334 43.1261 228.558 43.3501H231.918C231.598 43.0941 231.406 42.7101 231.406 42.1981V38.6461C231.406 35.3181 230.286 33.7181 227.79 33.0781C230.478 32.2461 231.95 30.3901 231.95 27.2861C231.95 23.1581 229.486 20.5981 223.502 20.5981H214.702V43.3501H217.806V34.5181H223.246ZM243.488 27.0941C246.976 27.0941 248.928 29.3341 249.184 32.7901H237.344C237.728 29.2381 239.968 27.0941 243.488 27.0941ZM252.032 37.9101H248.672C247.968 40.0541 246.144 41.2061 243.488 41.2061C239.712 41.2061 237.536 38.9981 237.312 35.2541H252.288V33.7821C252.288 28.8541 249.472 24.5661 243.456 24.5661C237.792 24.5661 234.24 28.3741 234.24 34.1661V34.5501C234.24 40.2141 237.312 43.8301 243.36 43.8301C247.872 43.8301 250.976 41.6861 252.032 37.9101ZM264.44 41.0781C260.792 41.0781 258.552 38.3261 258.552 34.2941V34.0701C258.552 30.1021 260.92 27.2541 264.568 27.2541C268.024 27.2541 270.424 29.7821 270.424 34.1341V34.4861C270.424 38.6141 268.216 41.0781 264.44 41.0781ZM265.336 43.7661C270.232 43.7661 273.56 40.4381 273.56 34.5501V34.1341C273.56 28.0861 270.36 24.5661 265.432 24.5661C261.944 24.5661 259.64 26.4861 258.584 29.2061L258.232 25.0781H255.672V49.7181H258.68V39.5741C259.768 42.1341 262.008 43.7661 265.336 43.7661ZM280.059 43.3501V18.8701H276.955V43.3501H280.059ZM290.129 41.3661C287.729 41.3661 286.577 40.2781 286.577 38.5821C286.577 37.5261 286.961 36.7581 287.889 36.1501C288.913 35.4781 290.097 35.1901 292.881 34.7421C294.865 34.4221 296.401 34.0701 297.233 33.3661V34.7101C297.233 37.7821 294.321 41.3661 290.129 41.3661ZM297.681 43.3501H300.209V30.7421C300.209 26.9981 298.001 24.5661 292.337 24.5661C287.121 24.5661 284.049 27.3821 283.761 31.3501H286.929C287.089 28.7901 288.881 27.0301 292.465 27.0301C295.889 27.0301 297.201 28.3101 297.201 30.2621C297.201 31.9581 295.409 32.3101 292.209 32.7581C288.529 33.3021 287.025 33.6541 285.553 34.6141C284.113 35.5101 283.185 37.0461 283.185 38.9661C283.185 41.9101 285.233 43.8301 289.169 43.8301C293.233 43.8301 296.049 41.6221 297.329 38.8061L297.681 43.3501ZM304.218 50.0701C309.05 50.0701 310.01 49.3021 312.154 44.3421L320.378 25.0781H317.114L311.258 39.1901L311.226 39.3501L311.194 39.2221L305.21 25.0781H301.882L309.69 42.9661L309.338 43.8301C307.962 46.7741 307.258 47.3501 304.25 47.3501H302.65V50.0701H304.218Z",fill:"var(--color__glyph__accent)"}))},R=function(C){return V.createElement("svg",e.__assign({viewBox:"0 0 309 64",fill:"none"},C),V.createElement("path",{fillRule:"evenodd",clipRule:"evenodd",d:"M20.5159 31.1471V15.6533H35.6042V31.1471H20.5159ZM24.5505 23.3606C24.5505 25.6941 25.838 27.0163 28.1105 27.0163C30.3888 27.0163 31.6764 25.6941 31.6764 23.3606C31.6764 21.0271 30.3888 19.6989 28.1105 19.6989C25.838 19.6989 24.5505 21.0271 24.5505 23.3606ZM37.4435 48.3469V32.8531H52.5318V48.3469H37.4435ZM41.4247 40.5969C41.4247 42.9304 42.7123 44.2587 44.9847 44.2587C47.2571 44.2587 48.5506 42.9304 48.5506 40.5969C48.5506 38.2634 47.2571 36.9413 44.9847 36.9413C42.7123 36.9413 41.4247 38.2634 41.4247 40.5969Z",fill:"var(--color__glyph__primary)"}),V.createElement("path",{fillRule:"evenodd",clipRule:"evenodd",d:"M37.4435 31.1471V15.6533H52.5318V31.1471H37.4435ZM41.4247 23.3423C41.4247 25.6759 42.7182 27.0041 44.9906 27.0041C47.2631 27.0041 48.5506 25.6759 48.5506 23.3423C48.5506 21.0088 47.2631 19.6806 44.9906 19.6806C42.7182 19.6806 41.4247 21.0088 41.4247 23.3423ZM20.5159 48.3469V32.8531H35.6042V48.3469H20.5159ZM24.4971 40.5969C24.4971 42.9304 25.7846 44.2587 28.0571 44.2587C30.3295 44.2587 31.623 42.9304 31.623 40.5969C31.623 38.2634 30.3295 36.9413 28.0571 36.9413C25.7846 36.9413 24.4971 38.2634 24.4971 40.5969Z",fill:"var(--color__glyph__accent)"}),V.createElement("path",{d:"M67.4976 20.1067H76.3658C82.0369 20.1067 86.6684 23.3975 86.6684 30.863V32.4584C86.6684 39.9517 82.2983 43.3426 76.4992 43.3426H67.4976V20.1067ZM72.4516 24.3147V39.079H76.2657C79.4571 39.079 81.6422 36.9611 81.6422 32.3028V31.0965C81.6422 26.4382 79.396 24.3203 76.0989 24.3203H72.4516V24.3147ZM89.3038 24.5426H93.2458L93.863 28.9119C94.6136 25.9156 96.5373 24.3814 100.023 24.3814H101.23V29.3677H99.2117C95.1696 29.3677 94.191 30.7685 94.191 34.7431V43.3482H89.3038V24.5426ZM102.275 34.3484V33.8259C102.275 27.5055 106.317 24.1146 111.794 24.1146C117.398 24.1146 121.279 27.5666 121.279 33.8259V34.3484C121.279 40.541 117.465 43.8318 111.794 43.8318C105.734 43.8318 102.275 40.541 102.275 34.3484ZM116.325 34.2817V33.8259C116.325 30.3071 114.563 28.2559 111.794 28.2559C109.058 28.2559 107.229 30.1793 107.229 33.8259V34.2817C107.229 37.6726 108.958 39.5626 111.761 39.5626C114.568 39.5626 116.325 37.706 116.325 34.2817ZM123.853 24.5426H127.962L128.452 28.1281C129.463 25.7155 131.548 24.1201 134.645 24.1201C139.438 24.1201 142.568 27.5722 142.568 33.8981V34.4207C142.568 40.6132 139.082 43.8374 134.645 43.8374C131.649 43.8374 129.658 42.5032 128.646 40.3186V49.802H123.853V24.5426ZM137.609 34.3151V33.8926C137.609 30.1459 135.685 28.2893 133.111 28.2893C130.375 28.2893 128.546 30.3738 128.546 33.8592V34.2206C128.546 37.5447 130.309 39.6293 133.011 39.6293C135.819 39.6293 137.609 37.7727 137.609 34.3151ZM149.768 39.9239L149.379 43.3482H145.143V18.25H149.935V27.8946C150.981 25.4487 153.066 24.1146 156.029 24.1146C160.494 24.1479 163.819 27.2442 163.819 33.4979V34.0538C163.819 40.3131 160.688 43.8318 155.896 43.8318C152.799 43.8318 150.78 42.3365 149.768 39.9239ZM158.898 34.0538V33.598C158.898 30.1459 157.008 28.2559 154.4 28.2559C151.692 28.2559 149.835 30.4405 149.835 33.6647V34.0538C149.835 37.5725 151.625 39.596 154.333 39.596C157.169 39.596 158.898 37.7727 158.898 34.0538ZM166.004 34.3484V33.8259C166.004 27.5055 170.012 24.1146 175.489 24.1146C181.093 24.1146 185.008 27.5666 185.008 33.8259V34.3484C185.008 40.541 181.16 43.8318 175.489 43.8318C169.423 43.8318 166.004 40.541 166.004 34.3484ZM180.048 34.2817V33.8259C180.048 30.3071 178.286 28.2559 175.517 28.2559C172.781 28.2559 170.952 30.1793 170.952 33.8259V34.2817C170.952 37.6726 172.681 39.5626 175.483 39.5626C178.324 39.5626 180.048 37.706 180.048 34.2817ZM191.396 33.598L184.813 24.5371H190.451L194.265 30.1737L198.112 24.5371H203.717L197.034 33.5646L204.073 43.3426H198.529L194.193 37.1167L189.989 43.3426H184.251L191.396 33.598Z",fill:"currentColor"}),V.createElement("path",{d:"M222.414 43.8301C228.014 43.8301 230.958 40.6941 230.926 36.9501C230.894 32.0221 226.99 31.1581 223.214 30.3901C220.014 29.7181 217.07 29.3021 217.07 26.5181C217.07 24.5661 218.574 22.8701 221.774 22.8701C225.358 22.8701 227.054 24.4061 227.246 27.2541H230.478C230.254 22.9021 227.47 20.2141 221.838 20.2141C216.558 20.2141 213.934 23.1901 213.934 26.5501C213.934 31.3181 217.806 32.1821 221.486 32.9181C224.75 33.5261 227.822 34.0381 227.79 37.0141C227.79 39.1261 226.158 41.0461 222.446 41.0461C218.318 41.0461 216.494 39.1261 216.398 35.6701H213.07C213.262 40.8221 215.79 43.8301 222.414 43.8301ZM237.083 33.7501C237.083 29.9741 239.099 27.2861 242.587 27.2861C246.171 27.2861 247.611 29.6221 247.611 32.9501V43.3501H250.715V32.1821C250.715 27.5421 248.379 24.5661 243.707 24.5661C240.475 24.5661 238.203 26.2301 237.083 28.7581V18.8701H234.107V43.3501H237.083V33.7501ZM263.114 43.8301C268.65 43.8301 272.266 40.3741 272.266 34.5181V34.1021C272.266 28.1181 268.458 24.5661 263.114 24.5661C257.834 24.5661 253.962 28.0221 253.962 34.1021V34.5181C253.962 40.3741 257.29 43.8301 263.114 43.8301ZM263.114 41.0461C259.338 41.0461 257.13 38.5821 257.13 34.4541V34.1021C257.13 29.7181 259.626 27.2541 263.114 27.2541C266.666 27.2541 269.098 29.8781 269.098 34.1021V34.4541C269.098 38.5821 266.89 41.0461 263.114 41.0461ZM284.348 41.0781C280.7 41.0781 278.46 38.3261 278.46 34.2941V34.0701C278.46 30.1021 280.828 27.2541 284.476 27.2541C287.932 27.2541 290.332 29.7821 290.332 34.1341V34.4861C290.332 38.6141 288.124 41.0781 284.348 41.0781ZM285.244 43.7661C290.14 43.7661 293.468 40.4381 293.468 34.5501V34.1341C293.468 28.0861 290.268 24.5661 285.34 24.5661C281.852 24.5661 279.548 26.4861 278.492 29.2061L278.14 25.0781H275.58V49.7181H278.588V39.5741C279.676 42.1341 281.916 43.7661 285.244 43.7661Z",fill:"var(--color__glyph__accent)"}))},k=function(C){return V.createElement("svg",e.__assign({viewBox:"0 0 347 64",fill:"none"},C),V.createElement("path",{d:"M34.6144 20.5054C32.5711 22.5487 31.5167 24.7251 31.428 26.907C33.8095 26.81 36.1974 27.8635 38.4265 30.0925C40.6555 32.3216 41.709 34.7114 41.612 37.0901C43.7939 37.0014 45.9703 35.9479 48.0136 33.9046C50.8941 31.0241 51.8229 27.8801 50.8193 24.8277C50.6806 24.4811 50.542 24.1429 50.3674 23.8157L50.3424 23.7658C50.1816 23.4442 50.0097 23.1337 49.8295 22.8315C49.6493 22.5321 49.4552 22.241 49.2501 21.961L49.1918 21.8833C48.9922 21.6061 48.7815 21.3455 48.5597 21.0932C48.3851 20.8991 48.2132 20.705 48.0219 20.5138C47.8306 20.3225 47.6337 20.1478 47.4397 19.9731C47.1874 19.7513 46.9212 19.5406 46.6495 19.3382L46.5691 19.28C46.2919 19.0776 46.0008 18.8836 45.6986 18.7006C45.3964 18.5176 45.0859 18.3485 44.7643 18.1877L44.7144 18.1627C44.3872 17.9991 44.049 17.8494 43.7024 17.708C40.6389 16.6961 37.4949 17.6249 34.6144 20.5054Z",fill:"var(--color__glyph__accent)"}),V.createElement("path",{d:"M38.4314 43.4914C40.4747 41.4482 41.5282 39.2718 41.6169 37.0899C39.2354 37.1869 36.8483 36.1334 34.6193 33.9044C32.3903 31.6753 31.334 29.2883 31.431 26.9067C29.2491 26.9955 27.0727 28.049 25.0322 30.0923C22.1489 32.9756 21.2173 36.1223 22.2265 39.1775C22.3651 39.5241 22.5038 39.8568 22.6756 40.1812L22.7034 40.2366C22.8642 40.5554 23.0333 40.8659 23.2135 41.1654C23.3965 41.4648 23.5905 41.7559 23.7929 42.0359L23.8428 42.1025C24.0425 42.3797 24.2532 42.6403 24.475 42.8954C24.6552 43.095 24.8326 43.2946 25.0294 43.4914C25.2263 43.6883 25.4259 43.8685 25.6255 44.0459C25.8778 44.2677 26.144 44.4784 26.4184 44.6808L26.485 44.7307C26.7622 44.9331 27.0533 45.1272 27.3555 45.3102C27.6549 45.4904 27.9654 45.6595 28.2843 45.8203L28.337 45.8452C28.6613 46.0088 28.9968 46.1585 29.3406 46.2971C32.3986 47.3035 35.5592 46.3775 38.4314 43.4914Z",fill:"var(--color__glyph__accent)"}),V.createElement("path",{d:"M36.5237 16.4493C26.6067 16.4493 20.9731 22.0829 20.9731 31.9999C20.9301 34.4305 21.3478 36.8472 22.2041 39.1223C21.2282 36.0865 22.1597 32.9592 25.0264 30.0952C27.0669 28.052 29.2476 26.9984 31.4295 26.9097C31.5183 24.7278 32.5702 22.5514 34.6135 20.5082C37.4996 17.6359 40.6186 16.7127 43.66 17.6886C41.3813 16.8267 38.9595 16.4061 36.5237 16.4493Z",fill:"var(--color__glyph__primary)"}),V.createElement("path",{d:"M50.8408 24.8857C51.814 27.9188 50.8797 31.0433 48.0185 33.9045C45.9752 35.9478 43.7989 37.0013 41.617 37.09C41.5282 39.2719 40.4747 41.4483 38.4314 43.4915C35.5647 46.3555 32.4402 47.2898 29.4016 46.3139C31.6763 47.1724 34.0931 47.592 36.524 47.5504C46.441 47.5504 52.0746 41.914 52.0746 31.9998C52.1173 29.5717 51.6986 27.1576 50.8408 24.8857Z",fill:"var(--color__glyph__primary)"}),V.createElement("path",{d:"M67.4976 20.1067H76.3657C82.0369 20.1067 86.6683 23.3975 86.6683 30.863V32.4584C86.6683 39.9517 82.2982 43.3426 76.4991 43.3426H67.4976V20.1067ZM72.4515 24.3147V39.079H76.2656C79.4571 39.079 81.6421 36.9611 81.6421 32.3028V31.0965C81.6421 26.4382 79.3959 24.3203 76.0988 24.3203H72.4515V24.3147ZM89.3038 24.5426H93.2458L93.8629 28.9119C94.6135 25.9156 96.5373 24.3814 100.023 24.3814H101.23V29.3677H99.2116C95.1695 29.3677 94.191 30.7685 94.191 34.7431V43.3482H89.3038V24.5426ZM102.275 34.3484V33.8259C102.275 27.5055 106.317 24.1146 111.794 24.1146C117.398 24.1146 121.279 27.5666 121.279 33.8259V34.3484C121.279 40.541 117.465 43.8318 111.794 43.8318C105.733 43.8318 102.275 40.541 102.275 34.3484ZM116.325 34.2817V33.8259C116.325 30.3071 114.563 28.2559 111.794 28.2559C109.058 28.2559 107.229 30.1793 107.229 33.8259V34.2817C107.229 37.6726 108.958 39.5626 111.76 39.5626C114.568 39.5626 116.325 37.706 116.325 34.2817ZM123.853 24.5426H127.962L128.451 28.1281C129.463 25.7155 131.548 24.1201 134.645 24.1201C139.438 24.1201 142.568 27.5722 142.568 33.8981V34.4207C142.568 40.6132 139.082 43.8374 134.645 43.8374C131.648 43.8374 129.658 42.5032 128.646 40.3186V49.802H123.853V24.5426ZM137.609 34.3151V33.8926C137.609 30.1459 135.685 28.2893 133.111 28.2893C130.375 28.2893 128.546 30.3738 128.546 33.8592V34.2206C128.546 37.5447 130.309 39.6293 133.011 39.6293C135.818 39.6293 137.609 37.7727 137.609 34.3151ZM149.768 39.9239L149.379 43.3482H145.143V18.25H149.935V27.8946C150.98 25.4487 153.065 24.1146 156.029 24.1146C160.494 24.1479 163.818 27.2442 163.818 33.4979V34.0538C163.818 40.3131 160.688 43.8318 155.895 43.8318C152.799 43.8318 150.78 42.3365 149.768 39.9239ZM158.898 34.0538V33.598C158.898 30.1459 157.007 28.2559 154.4 28.2559C151.692 28.2559 149.835 30.4405 149.835 33.6647V34.0538C149.835 37.5725 151.625 39.596 154.333 39.596C157.169 39.596 158.898 37.7727 158.898 34.0538ZM166.004 34.3484V33.8259C166.004 27.5055 170.012 24.1146 175.489 24.1146C181.093 24.1146 185.007 27.5666 185.007 33.8259V34.3484C185.007 40.541 181.16 43.8318 175.489 43.8318C169.423 43.8318 166.004 40.541 166.004 34.3484ZM180.048 34.2817V33.8259C180.048 30.3071 178.285 28.2559 175.517 28.2559C172.781 28.2559 170.952 30.1793 170.952 33.8259V34.2817C170.952 37.6726 172.681 39.5626 175.483 39.5626C178.324 39.5626 180.048 37.706 180.048 34.2817ZM191.396 33.598L184.813 24.5371H190.451L194.265 30.1737L198.112 24.5371H203.717L197.034 33.5646L204.073 43.3426H198.529L194.193 37.1167L189.989 43.3426H184.251L191.396 33.598Z",fill:"currentColor"}),V.createElement("path",{d:"M222.414 43.8301C228.014 43.8301 230.958 40.6941 230.926 36.9501C230.894 32.0221 226.99 31.1581 223.214 30.3901C220.014 29.7181 217.07 29.3021 217.07 26.5181C217.07 24.5661 218.574 22.8701 221.774 22.8701C225.358 22.8701 227.054 24.4061 227.246 27.2541H230.478C230.254 22.9021 227.47 20.2141 221.838 20.2141C216.558 20.2141 213.934 23.1901 213.934 26.5501C213.934 31.3181 217.806 32.1821 221.486 32.9181C224.75 33.5261 227.822 34.0381 227.79 37.0141C227.79 39.1261 226.158 41.0461 222.446 41.0461C218.318 41.0461 216.494 39.1261 216.398 35.6701H213.07C213.262 40.8221 215.79 43.8301 222.414 43.8301ZM242.687 41.0781C239.039 41.0781 236.799 38.3261 236.799 34.2941V34.0701C236.799 30.1021 239.167 27.2541 242.815 27.2541C246.271 27.2541 248.671 29.7821 248.671 34.1341V34.4861C248.671 38.6141 246.463 41.0781 242.687 41.0781ZM243.583 43.7661C248.479 43.7661 251.807 40.4381 251.807 34.5501V34.1341C251.807 28.0861 248.607 24.5661 243.679 24.5661C240.191 24.5661 237.887 26.4861 236.831 29.2061L236.479 25.0781H233.919V49.7181H236.927V39.5741C238.015 42.1341 240.255 43.7661 243.583 43.7661ZM261.124 41.3661C258.724 41.3661 257.572 40.2781 257.572 38.5821C257.572 37.5261 257.956 36.7581 258.884 36.1501C259.908 35.4781 261.092 35.1901 263.876 34.7421C265.86 34.4221 267.396 34.0701 268.228 33.3661V34.7101C268.228 37.7821 265.316 41.3661 261.124 41.3661ZM268.676 43.3501H271.204V30.7421C271.204 26.9981 268.996 24.5661 263.332 24.5661C258.116 24.5661 255.044 27.3821 254.756 31.3501H257.924C258.084 28.7901 259.876 27.0301 263.46 27.0301C266.884 27.0301 268.196 28.3101 268.196 30.2621C268.196 31.9581 266.404 32.3101 263.204 32.7581C259.524 33.3021 258.02 33.6541 256.548 34.6141C255.108 35.5101 254.18 37.0461 254.18 38.9661C254.18 41.9101 256.228 43.8301 260.164 43.8301C264.228 43.8301 267.044 41.6221 268.324 38.8061L268.676 43.3501ZM283.553 43.8301C288.417 43.8301 291.841 41.4941 292.385 36.3101V36.2461H289.153V36.2781C288.609 39.5101 286.721 41.0461 283.585 41.0461C279.873 41.0461 277.633 38.5821 277.633 34.4541V34.1021C277.633 29.7181 280.129 27.2541 283.617 27.2541C286.593 27.2541 288.609 28.7901 289.121 32.0221V32.0861H292.353V32.0221C291.777 26.9661 288.417 24.5661 283.585 24.5661C278.369 24.5661 274.433 28.0221 274.433 34.1021V34.5181C274.433 40.3741 277.793 43.8301 283.553 43.8301ZM304.121 27.0941C307.609 27.0941 309.561 29.3341 309.817 32.7901H297.977C298.361 29.2381 300.601 27.0941 304.121 27.0941ZM312.665 37.9101H309.305C308.601 40.0541 306.777 41.2061 304.121 41.2061C300.345 41.2061 298.169 38.9981 297.945 35.2541H312.921V33.7821C312.921 28.8541 310.105 24.5661 304.089 24.5661C298.425 24.5661 294.873 28.3741 294.873 34.1661V34.5501C294.873 40.2141 297.945 43.8301 303.993 43.8301C308.505 43.8301 311.609 41.6861 312.665 37.9101ZM323.596 43.8301C328.94 43.8301 331.372 41.2061 331.372 37.8781C331.372 33.9101 327.724 33.2381 324.364 32.7581C321.484 32.3421 318.796 32.0541 318.796 29.9421C318.796 28.4381 319.82 27.0941 322.956 27.0941C325.836 27.0941 327.532 28.2141 327.82 30.3581H330.988C330.508 26.8381 327.916 24.5661 322.988 24.5661C318.028 24.5661 315.724 27.0941 315.724 30.1021C315.724 34.0701 319.404 34.7421 322.764 35.2221C325.644 35.6381 328.3 35.9261 328.3 38.0701C328.3 39.7981 327.02 41.1741 323.66 41.1741C320.78 41.1741 318.668 39.9901 318.284 37.3661H314.924C315.436 41.5901 318.444 43.8301 323.596 43.8301Z",fill:"var(--color__glyph__accent)"}))},B=function(C){return V.createElement("svg",e.__assign({viewBox:"0 0 317 64",fill:"none"},C),V.createElement("path",{d:"M25.7844 44.8212L42.9682 17.8257H56.6107L39.3843 44.8212H25.7844Z",fill:"var(--color__glyph__primary)"}),V.createElement("path",{d:"M39.3846 44.8215L30.0814 30.2549H16.436L25.7847 44.8215H39.3846Z",fill:"var(--color__glyph__accent)"}),V.createElement("path",{d:"M67.4976 20.1067H76.3657C82.0369 20.1067 86.6683 23.3975 86.6683 30.863V32.4584C86.6683 39.9517 82.2982 43.3426 76.4991 43.3426H67.4976V20.1067ZM72.4515 24.3147V39.079H76.2656C79.4571 39.079 81.6421 36.9611 81.6421 32.3028V31.0965C81.6421 26.4382 79.3959 24.3203 76.0988 24.3203H72.4515V24.3147ZM89.3038 24.5426H93.2458L93.8629 28.9119C94.6135 25.9156 96.5373 24.3814 100.023 24.3814H101.23V29.3677H99.2116C95.1695 29.3677 94.191 30.7685 94.191 34.7431V43.3482H89.3038V24.5426ZM102.275 34.3484V33.8259C102.275 27.5055 106.317 24.1146 111.794 24.1146C117.398 24.1146 121.279 27.5666 121.279 33.8259V34.3484C121.279 40.541 117.465 43.8318 111.794 43.8318C105.733 43.8318 102.275 40.541 102.275 34.3484ZM116.325 34.2817V33.8259C116.325 30.3071 114.563 28.2559 111.794 28.2559C109.058 28.2559 107.229 30.1793 107.229 33.8259V34.2817C107.229 37.6726 108.958 39.5626 111.76 39.5626C114.568 39.5626 116.325 37.706 116.325 34.2817ZM123.853 24.5426H127.962L128.451 28.1281C129.463 25.7155 131.548 24.1201 134.645 24.1201C139.438 24.1201 142.568 27.5722 142.568 33.8981V34.4207C142.568 40.6132 139.082 43.8374 134.645 43.8374C131.648 43.8374 129.658 42.5032 128.646 40.3186V49.802H123.853V24.5426ZM137.609 34.3151V33.8926C137.609 30.1459 135.685 28.2893 133.111 28.2893C130.375 28.2893 128.546 30.3738 128.546 33.8592V34.2206C128.546 37.5447 130.309 39.6293 133.011 39.6293C135.818 39.6293 137.609 37.7727 137.609 34.3151ZM149.768 39.9239L149.379 43.3482H145.143V18.25H149.935V27.8946C150.98 25.4487 153.065 24.1146 156.029 24.1146C160.494 24.1479 163.818 27.2442 163.818 33.4979V34.0538C163.818 40.3131 160.688 43.8318 155.895 43.8318C152.799 43.8318 150.78 42.3365 149.768 39.9239ZM158.898 34.0538V33.598C158.898 30.1459 157.007 28.2559 154.4 28.2559C151.692 28.2559 149.835 30.4405 149.835 33.6647V34.0538C149.835 37.5725 151.625 39.596 154.333 39.596C157.169 39.596 158.898 37.7727 158.898 34.0538ZM166.004 34.3484V33.8259C166.004 27.5055 170.012 24.1146 175.489 24.1146C181.093 24.1146 185.007 27.5666 185.007 33.8259V34.3484C185.007 40.541 181.16 43.8318 175.489 43.8318C169.423 43.8318 166.004 40.541 166.004 34.3484ZM180.048 34.2817V33.8259C180.048 30.3071 178.285 28.2559 175.517 28.2559C172.781 28.2559 170.952 30.1793 170.952 33.8259V34.2817C170.952 37.6726 172.681 39.5626 175.483 39.5626C178.324 39.5626 180.048 37.706 180.048 34.2817ZM191.396 33.598L184.813 24.5371H190.451L194.265 30.1737L198.112 24.5371H203.717L197.034 33.5646L204.073 43.3426H198.529L194.193 37.1167L189.989 43.3426H184.251L191.396 33.598Z",fill:"currentColor"}),V.createElement("path",{d:"M229.838 23.3821V20.5981H213.07V23.3821H219.726V43.3501H222.894V23.3821H229.838ZM235.528 41.3661C233.128 41.3661 231.976 40.2781 231.976 38.5821C231.976 37.5261 232.36 36.7581 233.288 36.1501C234.312 35.4781 235.496 35.1901 238.28 34.7421C240.264 34.4221 241.8 34.0701 242.632 33.3661V34.7101C242.632 37.7821 239.72 41.3661 235.528 41.3661ZM243.08 43.3501H245.608V30.7421C245.608 26.9981 243.4 24.5661 237.736 24.5661C232.52 24.5661 229.448 27.3821 229.16 31.3501H232.328C232.488 28.7901 234.28 27.0301 237.864 27.0301C241.288 27.0301 242.6 28.3101 242.6 30.2621C242.6 31.9581 240.808 32.3101 237.608 32.7581C233.928 33.3021 232.424 33.6541 230.952 34.6141C229.512 35.5101 228.584 37.0461 228.584 38.9661C228.584 41.9101 230.632 43.8301 234.568 43.8301C238.632 43.8301 241.448 41.6221 242.728 38.8061L243.08 43.3501ZM256.901 43.8301C262.245 43.8301 264.677 41.2061 264.677 37.8781C264.677 33.9101 261.029 33.2381 257.669 32.7581C254.789 32.3421 252.101 32.0541 252.101 29.9421C252.101 28.4381 253.125 27.0941 256.261 27.0941C259.141 27.0941 260.837 28.2141 261.125 30.3581H264.293C263.813 26.8381 261.221 24.5661 256.293 24.5661C251.333 24.5661 249.029 27.0941 249.029 30.1021C249.029 34.0701 252.709 34.7421 256.069 35.2221C258.949 35.6381 261.605 35.9261 261.605 38.0701C261.605 39.7981 260.325 41.1741 256.965 41.1741C254.085 41.1741 251.973 39.9901 251.589 37.3661H248.229C248.741 41.5901 251.749 43.8301 256.901 43.8301ZM280.99 43.3501H284.574L277.406 32.0861L284.19 25.0781H280.286L270.942 34.7101L270.494 35.2541V18.8701H267.518V43.3501H270.494V38.6141L275.038 33.8781L280.99 43.3501ZM293.624 43.8301C298.968 43.8301 301.4 41.2061 301.4 37.8781C301.4 33.9101 297.752 33.2381 294.392 32.7581C291.512 32.3421 288.824 32.0541 288.824 29.9421C288.824 28.4381 289.848 27.0941 292.984 27.0941C295.864 27.0941 297.56 28.2141 297.848 30.3581H301.016C300.536 26.8381 297.944 24.5661 293.016 24.5661C288.056 24.5661 285.752 27.0941 285.752 30.1021C285.752 34.0701 289.432 34.7421 292.792 35.2221C295.672 35.6381 298.328 35.9261 298.328 38.0701C298.328 39.7981 297.048 41.1741 293.688 41.1741C290.808 41.1741 288.696 39.9901 288.312 37.3661H284.952C285.464 41.5901 288.472 43.8301 293.624 43.8301Z",fill:"var(--color__glyph__accent)"}))},w=function(C){return V.createElement("svg",e.__assign({viewBox:"0 0 360 64",fill:"none"},C),V.createElement("path",{d:"M30.1709 15.6128L40.7366 32.0001L30.1709 48.3875H42.8764L53.4421 32.0001L42.8764 15.6128H30.1709Z",fill:"var(--color__glyph__accent)"}),V.createElement("path",{d:"M32.3207 32.0001L36.5317 25.4628L30.181 15.6128L19.6152 32.0001L30.1842 48.3875L36.5355 38.5352L32.3207 32.0001Z",fill:"var(--color__glyph__primary)"}),V.createElement("path",{d:"M67.4976 20.1067H76.3657C82.0369 20.1067 86.6683 23.3975 86.6683 30.863V32.4584C86.6683 39.9517 82.2982 43.3426 76.4991 43.3426H67.4976V20.1067ZM72.4515 24.3147V39.079H76.2656C79.4571 39.079 81.6421 36.9611 81.6421 32.3028V31.0965C81.6421 26.4382 79.3959 24.3203 76.0988 24.3203H72.4515V24.3147ZM89.3038 24.5426H93.2458L93.8629 28.9119C94.6135 25.9156 96.5373 24.3814 100.023 24.3814H101.23V29.3677H99.2116C95.1695 29.3677 94.191 30.7685 94.191 34.7431V43.3482H89.3038V24.5426ZM102.275 34.3484V33.8259C102.275 27.5055 106.317 24.1146 111.794 24.1146C117.398 24.1146 121.279 27.5666 121.279 33.8259V34.3484C121.279 40.541 117.465 43.8318 111.794 43.8318C105.733 43.8318 102.275 40.541 102.275 34.3484ZM116.325 34.2817V33.8259C116.325 30.3071 114.563 28.2559 111.794 28.2559C109.058 28.2559 107.229 30.1793 107.229 33.8259V34.2817C107.229 37.6726 108.958 39.5626 111.76 39.5626C114.568 39.5626 116.325 37.706 116.325 34.2817ZM123.853 24.5426H127.962L128.451 28.1281C129.463 25.7155 131.548 24.1201 134.645 24.1201C139.438 24.1201 142.568 27.5722 142.568 33.8981V34.4207C142.568 40.6132 139.082 43.8374 134.645 43.8374C131.648 43.8374 129.658 42.5032 128.646 40.3186V49.802H123.853V24.5426ZM137.609 34.3151V33.8926C137.609 30.1459 135.685 28.2893 133.111 28.2893C130.375 28.2893 128.546 30.3738 128.546 33.8592V34.2206C128.546 37.5447 130.309 39.6293 133.011 39.6293C135.818 39.6293 137.609 37.7727 137.609 34.3151ZM149.768 39.9239L149.379 43.3482H145.143V18.25H149.935V27.8946C150.98 25.4487 153.065 24.1146 156.029 24.1146C160.494 24.1479 163.818 27.2442 163.818 33.4979V34.0538C163.818 40.3131 160.688 43.8318 155.895 43.8318C152.799 43.8318 150.78 42.3365 149.768 39.9239ZM158.898 34.0538V33.598C158.898 30.1459 157.007 28.2559 154.4 28.2559C151.692 28.2559 149.835 30.4405 149.835 33.6647V34.0538C149.835 37.5725 151.625 39.596 154.333 39.596C157.169 39.596 158.898 37.7727 158.898 34.0538ZM166.004 34.3484V33.8259C166.004 27.5055 170.012 24.1146 175.489 24.1146C181.093 24.1146 185.007 27.5666 185.007 33.8259V34.3484C185.007 40.541 181.16 43.8318 175.489 43.8318C169.423 43.8318 166.004 40.541 166.004 34.3484ZM180.048 34.2817V33.8259C180.048 30.3071 178.285 28.2559 175.517 28.2559C172.781 28.2559 170.952 30.1793 170.952 33.8259V34.2817C170.952 37.6726 172.681 39.5626 175.483 39.5626C178.324 39.5626 180.048 37.706 180.048 34.2817ZM191.396 33.598L184.813 24.5371H190.451L194.265 30.1737L198.112 24.5371H203.717L197.034 33.5646L204.073 43.3426H198.529L194.193 37.1167L189.989 43.3426H184.251L191.396 33.598Z",fill:"currentColor"}),V.createElement("path",{d:"M229.838 23.3821V20.5981H213.07V23.3821H219.726V43.3501H222.894V23.3821H229.838ZM234.646 43.3501V34.8061C234.646 30.1661 236.054 28.0861 240.726 28.0861H242.262V24.9501H241.142C237.366 24.9501 235.286 26.5821 234.518 29.6221L234.102 25.0781H231.574V43.3501H234.646ZM250.343 41.3661C247.943 41.3661 246.791 40.2781 246.791 38.5821C246.791 37.5261 247.175 36.7581 248.103 36.1501C249.127 35.4781 250.311 35.1901 253.095 34.7421C255.079 34.4221 256.615 34.0701 257.447 33.3661V34.7101C257.447 37.7821 254.535 41.3661 250.343 41.3661ZM257.895 43.3501H260.423V30.7421C260.423 26.9981 258.215 24.5661 252.551 24.5661C247.335 24.5661 244.263 27.3821 243.975 31.3501H247.143C247.303 28.7901 249.095 27.0301 252.679 27.0301C256.103 27.0301 257.415 28.3101 257.415 30.2621C257.415 31.9581 255.623 32.3101 252.423 32.7581C248.743 33.3021 247.239 33.6541 245.767 34.6141C244.327 35.5101 243.399 37.0461 243.399 38.9661C243.399 41.9101 245.447 43.8301 249.383 43.8301C253.447 43.8301 256.263 41.6221 257.543 38.8061L257.895 43.3501ZM267.652 33.7821C267.652 29.9101 269.636 27.2861 273.22 27.2861C276.772 27.2861 278.148 29.5581 278.148 32.9501V43.3501H281.284V32.2461C281.284 27.6381 278.852 24.5661 274.148 24.5661C270.692 24.5661 268.42 26.4221 267.46 29.2381L267.14 25.0781H264.516V43.3501H267.652V33.7821ZM292.406 43.8301C297.75 43.8301 300.182 41.2061 300.182 37.8781C300.182 33.9101 296.534 33.2381 293.174 32.7581C290.294 32.3421 287.606 32.0541 287.606 29.9421C287.606 28.4381 288.63 27.0941 291.766 27.0941C294.646 27.0941 296.342 28.2141 296.63 30.3581H299.798C299.318 26.8381 296.726 24.5661 291.798 24.5661C286.838 24.5661 284.534 27.0941 284.534 30.1021C284.534 34.0701 288.214 34.7421 291.574 35.2221C294.454 35.6381 297.11 35.9261 297.11 38.0701C297.11 39.7981 295.83 41.1741 292.47 41.1741C289.59 41.1741 287.478 39.9901 287.094 37.3661H283.734C284.246 41.5901 287.254 43.8301 292.406 43.8301ZM312.424 27.7661V25.0781H307.496V24.6301C307.496 21.1421 308.072 20.5021 310.888 20.5021H312.424V17.9421H310.504C306.152 17.9421 304.52 19.4781 304.52 24.2781V25.0781H301.096V27.7661H304.52V43.3501H307.496V27.7661H312.424ZM322.47 27.0941C325.958 27.0941 327.91 29.3341 328.166 32.7901H316.326C316.71 29.2381 318.95 27.0941 322.47 27.0941ZM331.014 37.9101H327.654C326.95 40.0541 325.126 41.2061 322.47 41.2061C318.694 41.2061 316.518 38.9981 316.294 35.2541H331.27V33.7821C331.27 28.8541 328.454 24.5661 322.438 24.5661C316.774 24.5661 313.222 28.3741 313.222 34.1661V34.5501C313.222 40.2141 316.294 43.8301 322.342 43.8301C326.854 43.8301 329.958 41.6861 331.014 37.9101ZM337.567 43.3501V34.8061C337.567 30.1661 338.975 28.0861 343.647 28.0861H345.183V24.9501H344.063C340.287 24.9501 338.207 26.5821 337.439 29.6221L337.023 25.0781H334.495V43.3501H337.567Z",fill:"var(--color__glyph__accent)"}))},G=Object.freeze({__proto__:null,AppCenterGlyph:t,AppCenterWordmark:m,BackupGlyph:a,BackupWordmark:f,CaptureGlyph:n,CaptureWordmark:v,DocSendGlyph:c,FssGlyph:o,FssWordmark:s,GlyphLogo:r,HelloSignGlyph:_,HelloSignWordmark:g,PaperGlyph:L,PaperWordmark:y,PasswordsGlyph:M,PasswordsWordmark:E,ReplayGlyph:Z,ReplayWordmark:u,ShopGlyph:i,ShopWordmark:R,SpacesGlyph:p,SpacesWordmark:k,TasksGlyph:d,TasksWordmark:B,TransferGlyph:h,TransferWordmark:w,WordmarkLogo:H});C.AppCenterGlyph=t,C.AppCenterWordmark=m,C.BackupGlyph=a,C.BackupWordmark=f,C.CaptureGlyph=n,C.CaptureWordmark=v,C.DocSendGlyph=c,C.FssGlyph=o,C.FssWordmark=s,C.GlyphLogo=r,C.HelloSignGlyph=_,C.HelloSignWordmark=g,C.Logos=G,C.PaperGlyph=L,C.PaperWordmark=y,C.PasswordsGlyph=M,C.PasswordsWordmark=E,C.ReplayGlyph=Z,C.ReplayWordmark=u,C.ShopGlyph=i,C.ShopWordmark=R,C.SpacesGlyph=p,C.SpacesWordmark=k,C.TasksGlyph=d,C.TasksWordmark=B,C.TransferGlyph=h,C.TransferWordmark=w,C.WordmarkLogo=H}));
//# sourceMappingURL=index.esm.js-vflyBawNz.map
