# Supplementary material for: On the Use of Carbon Cables from Plastic Solvent Combinations of Polystyrene and Toluene in Carbon Nanotube Synthesis
Source: Nanomaterials (Basel). 2021 Dec 21;12(1):9. doi: 10.3390/nano12010009 (PMC8746690; doi:10.3390/nano12010009)
Supplement: Supplementary file 1 [file nanomaterials-12-00009-s001.zip › Video S1- Video showing the iPerf testing of Ethernet speeds of CNT Ethernet cable.mp4_files/index.min-vfl-F_fPx.js.download]

define(["require","exports","tslib","react","classnames","typescript/libraries/comments2/src/components/annotation_utils"],(function(e,t,n,i,a,r){"use strict";function o(e){var t=e.rectangle,n=e.isEmphasized,o=a.default("sc-annotation-highlight-segment",{"sc-annotation-highlight-segment__emphasized":n});return i.createElement("div",{style:r.toRectangleStyle(t),className:o})}Object.defineProperty(t,"__esModule",{value:!0}),t.renderAnnotationHighlight=t.AnnotationHighlightSegment=void 0,i=n.__importStar(i),a=n.__importDefault(a),t.AnnotationHighlightSegment=o,t.renderAnnotationHighlight=function(e){var t=e.key,n=e.highlight,a=e.isEmphasized;return n.map((function(e,n){return i.createElement(o,{key:t+"-"+n,rectangle:e,isEmphasized:a})}))}}));
//# sourceMappingURL=index.min.js-vfloIrfhm.map
