# Supplementary material for: On the Use of Carbon Cables from Plastic Solvent Combinations of Polystyrene and Toluene in Carbon Nanotube Synthesis
Source: Nanomaterials (Basel). 2021 Dec 21;12(1):9. doi: 10.3390/nano12010009 (PMC8746690; doi:10.3390/nano12010009)
Supplement: Supplementary file 1 [file nanomaterials-12-00009-s001.zip › Video S1- Video showing the iPerf testing of Ethernet speeds of CNT Ethernet cable.mp4_files/index.min-vfl0kFYoE.js.download]

define(["require","exports","file-viewer/file_viewer/index","file-viewer/public/public_api"],(function(e,r,i,t){"use strict";Object.defineProperty(r,"__esModule",{value:!0}),r.isPreviewTypeSupported=r.createFileViewerFactory=r.FileViewer=void 0,Object.defineProperty(r,"FileViewer",{enumerable:!0,get:function(){return i.FileViewer}}),Object.defineProperty(r,"createFileViewerFactory",{enumerable:!0,get:function(){return i.createFileViewerFactory}}),Object.defineProperty(r,"isPreviewTypeSupported",{enumerable:!0,get:function(){return t.isPreviewTypeSupported}})}));
//# sourceMappingURL=index.min.js-vflg_bCkz.map
