# Supplementary material for: On the Use of Carbon Cables from Plastic Solvent Combinations of Polystyrene and Toluene in Carbon Nanotube Synthesis
Source: Nanomaterials (Basel). 2021 Dec 21;12(1):9. doi: 10.3390/nano12010009 (PMC8746690; doi:10.3390/nano12010009)
Supplement: Supplementary file 1 [file nanomaterials-12-00009-s001.zip › Video S1- Video showing the iPerf testing of Ethernet speeds of CNT Ethernet cable.mp4_files/index.min-vfl1qeazN.js.download]

define(["require","exports","typescript/libraries/comments2/src/components/rich_facepile/avatars","typescript/libraries/comments2/src/components/rich_facepile/util","typescript/libraries/comments2/src/components/rich_facepile/rich_facepile"],(function(e,t,i,r,n){"use strict";Object.defineProperty(t,"__esModule",{value:!0}),t.SizeClass=t.RichFacepile=t.DisplayMode=t.UtilTooltip=t.MAX_FACES=t.OVERFLOW=void 0,Object.defineProperty(t,"OVERFLOW",{enumerable:!0,get:function(){return i.OVERFLOW}}),Object.defineProperty(t,"MAX_FACES",{enumerable:!0,get:function(){return i.MAX_FACES}}),Object.defineProperty(t,"UtilTooltip",{enumerable:!0,get:function(){return r.UtilTooltip}}),Object.defineProperty(t,"DisplayMode",{enumerable:!0,get:function(){return n.DisplayMode}}),Object.defineProperty(t,"RichFacepile",{enumerable:!0,get:function(){return n.RichFacepile}}),Object.defineProperty(t,"SizeClass",{enumerable:!0,get:function(){return n.SizeClass}})}));
//# sourceMappingURL=index.min.js-vflRokc_Y.map
