# Supplementary material for: On the Use of Carbon Cables from Plastic Solvent Combinations of Polystyrene and Toluene in Carbon Nanotube Synthesis
Source: Nanomaterials (Basel). 2021 Dec 21;12(1):9. doi: 10.3390/nano12010009 (PMC8746690; doi:10.3390/nano12010009)
Supplement: Supplementary file 1 [file nanomaterials-12-00009-s001.zip › Video S1- Video showing the iPerf testing of Ethernet speeds of CNT Ethernet cable.mp4_files/index.min-vfl3mPDOW.js.download]

define(["require","exports","tslib","typescript/libraries/comments2/src/components/comment/annotated_comment","typescript/libraries/comments2/src/components/comment/comment","typescript/libraries/comments2/src/components/comment/time_coded_comment","typescript/libraries/comments2/src/components/comment/numbered_comment"],(function(e,t,r,m,o,c,n){"use strict";Object.defineProperty(t,"__esModule",{value:!0}),r.__exportStar(m,t),r.__exportStar(o,t),r.__exportStar(c,t),r.__exportStar(n,t)}));
//# sourceMappingURL=index.min.js-vfla8qYRT.map
