# Supplementary material for: On the Use of Carbon Cables from Plastic Solvent Combinations of Polystyrene and Toluene in Carbon Nanotube Synthesis
Source: Nanomaterials (Basel). 2021 Dec 21;12(1):9. doi: 10.3390/nano12010009 (PMC8746690; doi:10.3390/nano12010009)
Supplement: Supplementary file 1 [file nanomaterials-12-00009-s001.zip › Video S1- Video showing the iPerf testing of Ethernet speeds of CNT Ethernet cable.mp4_files/index.min-vfl6En-eX.js.download]

define(["require","exports","file-viewer/watermarking/plugin/components/watermarking_control","file-viewer/watermarking/plugin/components/watermarking_pane","file-viewer/watermarking/plugin/components/watermarking_layer"],(function(e,r,n,t,a){"use strict";Object.defineProperty(r,"__esModule",{value:!0}),r.WatermarkingLayer=r.WatermarkingPane=r.WatermarkingControl=void 0,Object.defineProperty(r,"WatermarkingControl",{enumerable:!0,get:function(){return n.WatermarkingControl}}),Object.defineProperty(r,"WatermarkingPane",{enumerable:!0,get:function(){return t.WatermarkingPane}}),Object.defineProperty(r,"WatermarkingLayer",{enumerable:!0,get:function(){return a.WatermarkingLayer}})}));
//# sourceMappingURL=index.min.js-vfluylR2f.map
