# Supplementary material for: On the Use of Carbon Cables from Plastic Solvent Combinations of Polystyrene and Toluene in Carbon Nanotube Synthesis
Source: Nanomaterials (Basel). 2021 Dec 21;12(1):9. doi: 10.3390/nano12010009 (PMC8746690; doi:10.3390/nano12010009)
Supplement: Supplementary file 1 [file nanomaterials-12-00009-s001.zip › Video S1- Video showing the iPerf testing of Ethernet speeds of CNT Ethernet cable.mp4_files/index.min-vflaLAI_5.js.download]

define(["require","exports","tslib","file-viewer/watermarking/plugin/redux/actions","file-viewer/watermarking/plugin/redux/store"],(function(e,r,i,t,n){"use strict";Object.defineProperty(r,"__esModule",{value:!0}),i.__exportStar(t,r),i.__exportStar(n,r)}));
//# sourceMappingURL=index.min.js-vflRzxzcd.map
