# Supplementary material for: On the Use of Carbon Cables from Plastic Solvent Combinations of Polystyrene and Toluene in Carbon Nanotube Synthesis
Source: Nanomaterials (Basel). 2021 Dec 21;12(1):9. doi: 10.3390/nano12010009 (PMC8746690; doi:10.3390/nano12010009)
Supplement: Supplementary file 1 [file nanomaterials-12-00009-s001.zip › Video S1- Video showing the iPerf testing of Ethernet speeds of CNT Ethernet cable.mp4_files/index.min-vflbMz0Zu.js.download]

define(["require","exports","file-viewer/pass/actions","file-viewer/pass/reducer","file-viewer/pass/container","file-viewer/pass/pass_mode_button","file-viewer/pass/pass_button","file-viewer/pass/beacon_middleware","file-viewer/pass/lifecycle"],(function(e,n,r,t,i,c,u,o,s){"use strict";Object.defineProperty(n,"__esModule",{value:!0}),n.teardownPASSPresence=n.initializePASSPresence=n.initializePASS=n.beaconMiddleware=n.PASSButton=n.UnconnectedPASSModeButton=n.PASSModeButton=n.Facepiles=n.reducers=n.getFilePresence=n.unsubscribePresence=n.subscribePresence=void 0,Object.defineProperty(n,"subscribePresence",{enumerable:!0,get:function(){return r.subscribePresence}}),Object.defineProperty(n,"unsubscribePresence",{enumerable:!0,get:function(){return r.unsubscribePresence}}),Object.defineProperty(n,"getFilePresence",{enumerable:!0,get:function(){return r.getFilePresence}}),Object.defineProperty(n,"reducers",{enumerable:!0,get:function(){return t.reducers}}),Object.defineProperty(n,"Facepiles",{enumerable:!0,get:function(){return i.Facepiles}}),Object.defineProperty(n,"PASSModeButton",{enumerable:!0,get:function(){return c.PASSModeButton}}),Object.defineProperty(n,"UnconnectedPASSModeButton",{enumerable:!0,get:function(){return c.UnconnectedPASSModeButton}}),Object.defineProperty(n,"PASSButton",{enumerable:!0,get:function(){return u.PASSButton}}),Object.defineProperty(n,"beaconMiddleware",{enumerable:!0,get:function(){return o.beaconMiddleware}}),Object.defineProperty(n,"initializePASS",{enumerable:!0,get:function(){return s.initializePASS}}),Object.defineProperty(n,"initializePASSPresence",{enumerable:!0,get:function(){return s.initializePASSPresence}}),Object.defineProperty(n,"teardownPASSPresence",{enumerable:!0,get:function(){return s.teardownPASSPresence}})}));
//# sourceMappingURL=index.min.js-vflG9LswK.map
