# Supplementary material for: On the Use of Carbon Cables from Plastic Solvent Combinations of Polystyrene and Toluene in Carbon Nanotube Synthesis
Source: Nanomaterials (Basel). 2021 Dec 21;12(1):9. doi: 10.3390/nano12010009 (PMC8746690; doi:10.3390/nano12010009)
Supplement: Supplementary file 1 [file nanomaterials-12-00009-s001.zip › Video S1- Video showing the iPerf testing of Ethernet speeds of CNT Ethernet cable.mp4_files/index.min-vflEqmc30.js.download]

define(["require","exports","typescript/libraries/comments2/src/components/coachmark_location/coachmark_location","typescript/libraries/comments2/src/components/coachmark_location/coachmark_target","typescript/libraries/comments2/src/components/coachmark_location/coachmark_position","typescript/libraries/comments2/src/components/coachmark_location/types","typescript/libraries/comments2/src/components/coachmark_location/arrow"],(function(e,r,o,a,t,c,n){"use strict";Object.defineProperty(r,"__esModule",{value:!0}),r.Arrow=r.CoachmarkTargets=r.CoachmarkLocations=r.areCoachmarkPositionsEqual=r.CoachmarkTarget=r.CoachmarkLocation=void 0,Object.defineProperty(r,"CoachmarkLocation",{enumerable:!0,get:function(){return o.CoachmarkLocation}}),Object.defineProperty(r,"CoachmarkTarget",{enumerable:!0,get:function(){return a.CoachmarkTarget}}),Object.defineProperty(r,"areCoachmarkPositionsEqual",{enumerable:!0,get:function(){return t.areCoachmarkPositionsEqual}}),Object.defineProperty(r,"CoachmarkLocations",{enumerable:!0,get:function(){return c.CoachmarkLocations}}),Object.defineProperty(r,"CoachmarkTargets",{enumerable:!0,get:function(){return c.CoachmarkTargets}}),Object.defineProperty(r,"Arrow",{enumerable:!0,get:function(){return n.Arrow}})}));
//# sourceMappingURL=index.min.js-vfl6NUDUZ.map
