# Supplementary material for: On the Use of Carbon Cables from Plastic Solvent Combinations of Polystyrene and Toluene in Carbon Nanotube Synthesis
Source: Nanomaterials (Basel). 2021 Dec 21;12(1):9. doi: 10.3390/nano12010009 (PMC8746690; doi:10.3390/nano12010009)
Supplement: Supplementary file 1 [file nanomaterials-12-00009-s001.zip › Video S1- Video showing the iPerf testing of Ethernet speeds of CNT Ethernet cable.mp4_files/index.min-vflFNlMy_.js.download]

define(["require","exports","tslib","typescript/libraries/comments2/src/components/thread/thread"],(function(e,t,r,s){"use strict";Object.defineProperty(t,"__esModule",{value:!0}),r.__exportStar(s,t)}));
//# sourceMappingURL=index.min.js-vflG_H5Rv.map
