# Supplementary material for: On the Use of Carbon Cables from Plastic Solvent Combinations of Polystyrene and Toluene in Carbon Nanotube Synthesis
Source: Nanomaterials (Basel). 2021 Dec 21;12(1):9. doi: 10.3390/nano12010009 (PMC8746690; doi:10.3390/nano12010009)
Supplement: Supplementary file 1 [file nanomaterials-12-00009-s001.zip › Video S1- Video showing the iPerf testing of Ethernet speeds of CNT Ethernet cable.mp4_files/index.min-vflgp4lgl.js.download]

define(["require","exports","file-viewer/plugins/types","file-viewer/plugins/components/index"],(function(e,n,t,r){"use strict";Object.defineProperty(n,"__esModule",{value:!0}),n.PaneTitle=n.PaneStack=n.BasePluginSidebarControl=n.parseEditPluginOverlayInstance=n.parseRightRailPluginInstance=n.parseActionBarPluginInstance=n.UserActionContext=n.PreviewType=void 0,Object.defineProperty(n,"PreviewType",{enumerable:!0,get:function(){return t.PreviewType}}),Object.defineProperty(n,"UserActionContext",{enumerable:!0,get:function(){return t.UserActionContext}}),Object.defineProperty(n,"parseActionBarPluginInstance",{enumerable:!0,get:function(){return t.parseActionBarPluginInstance}}),Object.defineProperty(n,"parseRightRailPluginInstance",{enumerable:!0,get:function(){return t.parseRightRailPluginInstance}}),Object.defineProperty(n,"parseEditPluginOverlayInstance",{enumerable:!0,get:function(){return t.parseEditPluginOverlayInstance}}),Object.defineProperty(n,"BasePluginSidebarControl",{enumerable:!0,get:function(){return r.BasePluginSidebarControl}}),Object.defineProperty(n,"PaneStack",{enumerable:!0,get:function(){return r.PaneStack}}),Object.defineProperty(n,"PaneTitle",{enumerable:!0,get:function(){return r.PaneTitle}})}));
//# sourceMappingURL=index.min.js-vfl9JkJvX.map
