# Supplementary material for: On the Use of Carbon Cables from Plastic Solvent Combinations of Polystyrene and Toluene in Carbon Nanotube Synthesis
Source: Nanomaterials (Basel). 2021 Dec 21;12(1):9. doi: 10.3390/nano12010009 (PMC8746690; doi:10.3390/nano12010009)
Supplement: Supplementary file 1 [file nanomaterials-12-00009-s001.zip › Video S1- Video showing the iPerf testing of Ethernet speeds of CNT Ethernet cable.mp4_files/index.min-vflgPn_mV.js.download]

define(["require","exports","tslib","react"],(function(t,e,n,r){"use strict";Object.defineProperty(e,"__esModule",{value:!0}),e.RafStyle=void 0;var s=(function(t){function e(e){var n=t.call(this,e)||this;return n.requestId=null,n.updateStyles=function(){n.setState((function(t,e){return n.requestId=null,{style:e.style}}))},n.state={style:e.style},n}return n.__extends(e,t),e.prototype.componentWillUnmount=function(){this.requestId&&cancelAnimationFrame(this.requestId)},e.prototype.componentDidUpdate=function(){this.requestId||(this.requestId=requestAnimationFrame(this.updateStyles))},e.prototype.render=function(){return r.Children.only(this.props.children(this.state.style))},e})((r=n.__importStar(r)).PureComponent);e.RafStyle=s}));
//# sourceMappingURL=index.min.js-vfl1ydCbo.map
